# Supplementary material for: Periplasm-enriched fractions from Xanthomonas citri subsp. citri type A and X. fuscans subsp. aurantifolii type B present distinct proteomic profiles under in vitro pathogenicity induction
Source: PLoS One. 2020 Dec 18;15(12):e0243867. doi: 10.1371/journal.pone.0243867 (PMC7748154; doi:10.1371/journal.pone.0243867)
Supplement: S1 Table — The .dat files were open on Scaffold™ software to group the peptides identified according to Mascot parameters. (XLSX) [file pone.0243867.s004.xlsx]

## Sheet: Table S1
Table S1. XAC proteins identified by mass spectrometry (p< 0.05) in XAM-M medium. The data were based on XAC306 database at NCBI and presented in Table 1 and Data S1. The .dat files were open on Scaffold software to group the peptides identified according to Mascot parameters.
Experiment name	Biological sample category	Biological sample name	Protein group	Protein accession number	Protein identification probability	Protein percentage of total spectra	Protein molecular weight (AMU)	Number of unique peptides	Number of unique spectra	Number of total spectra	Spectrum name	Peptide sequence	Previous amino acid	Next amino acid	Peptide identification probability	Mascot Ion score	Mascot Identity score	Mascot Delta Ion score	X! Tandem -log(e) score	Modifications identified by spectrum	Actual peptide mass (AMU)	Spectrum charge	Actual minus calculated peptide mass (AMU)	Actual minus calculated peptide mass (PPM)	Peptide start index	Peptide stop index
XAC_XauB_MI	XAC	MI	conserved hypothetical protein	XAC0901	100.0%	4.49%	20,106.9	4	4	7	134: Scan 433 (rt=525.324, f=3, i=36) [C:\Documents and Settings\visita-mas\Desktop\Flaviazandonadi\Xac_11122\20dez Flavia Zandonadi_1C_1.raw]	EWFGDQVAIASIDGQPLQSIGGLR	R	I	95.7%	17.6	25.0	14.0	2.03		2,556.29	2	-0.0096	-3.8	26	49
XAC_XauB_MI	XAC	MI	conserved hypothetical protein	XAC0901	100.0%	4.49%	20,106.9	4	4	7	29: Scan 278 (rt=318.719, f=4, i=11) [C:\Documents and Settings\visita-mas\Desktop\Flaviazandonadi\Xac_11122\20dez Flavia Zandonadi_1C_1.raw]	TDTLAQLR	R	G	99.7%	38.3	27.0	32.6	3.10		916.48	2	-0.013	-14	174	181
XAC_XauB_MI	XAC	MI	conserved hypothetical protein	XAC0901	100.0%	4.49%	20,106.9	4	4	7	30: Scan 279 (rt=319.83, f=4, i=12) [C:\Documents and Settings\visita-mas\Desktop\Flaviazandonadi\Xac_11122\20dez Flavia Zandonadi_1C_1.raw]	TDTLAQLR	R	G	99.7%	57.2	27.0	45.1	3.20		916.48	2	-0.013	-14	174	181
XAC_XauB_MI	XAC	MI	conserved hypothetical protein	XAC0901	100.0%	4.49%	20,106.9	4	4	7	85: Scan 354 (rt=420.913, f=4, i=34) [C:\Documents and Settings\visita-mas\Desktop\Flaviazandonadi\Xac_11122\20dez Flavia Zandonadi_1C_1.raw]	VVSADGVITAPGTSPVGFALACMR	K	Q	99.7%	51.5	25.0	48.8	5.89	Carbamidomethyl (+57), Oxidation (+16)	2,391.15	3	-0.046	-19	144	167
XAC_XauB_MI	XAC	MI	conserved hypothetical protein	XAC0901	100.0%	4.49%	20,106.9	4	4	7	84: Scan 353 (rt=419.801, f=4, i=33) [C:\Documents and Settings\visita-mas\Desktop\Flaviazandonadi\Xac_11122\20dez Flavia Zandonadi_1C_1.raw]	VVSADGVITAPGTSPVGFALACMR	K	Q	99.7%	53.5	25.0	46.9	7.72	Carbamidomethyl (+57), Oxidation (+16)	2,391.15	3	-0.046	-19	144	167
XAC_XauB_MI	XAC	MI	conserved hypothetical protein	XAC0901	100.0%	4.49%	20,106.9	4	4	7	129: Scan 427 (rt=517.543, f=2, i=47) [C:\Documents and Settings\visita-mas\Desktop\Flaviazandonadi\Xac_11122\20dez Flavia Zandonadi_1C_1.raw]	WQAGEIPGLSGLLVER	R	V	99.7%	38.5	25.0	29.5	5.28		1,723.90	2	-0.023	-13	75	90
XAC_XauB_MI	XAC	MI	conserved hypothetical protein	XAC0901	100.0%	4.49%	20,106.9	4	4	7	125: Scan 422 (rt=510.874, f=2, i=46) [C:\Documents and Settings\visita-mas\Desktop\Flaviazandonadi\Xac_11122\20dez Flavia Zandonadi_1C_1.raw]	WQAGEIPGLSGLLVER	R	V	99.7%	73.7	25.0	55.8	5.64		1,723.91	2	-0.016	-9.3	75	90
XAC_XauB_MI	XAC	MI	conserved hypothetical protein	XAC0223	100.0%	40.5%	21,888.5	9	12	15	41: Scan 775 (rt=925.772, f=2, i=53) [D:\Usuarios\Bianca\Juliana_234.raw]	AENLSYNFVEGDYVR	A	T	99.7%	0.000	0.000	0.000	5.85		1,774.82	2	0.0022	1.2	21	35
XAC_XauB_MI	XAC	MI	conserved hypothetical protein	XAC0223	100.0%	40.5%	21,888.5	9	12	15	33: Sum of 4 scans in range 747 (rt=886.18, f=2, i=45) to 756 (rt=899.039, f=4, i=29) [D:\Usuarios\Bianca\Juliana_234.raw]	AENLSYNFVEGDYVR	A	T	99.7%	0.000	0.000	0.000	8.33		1,774.82	2	0.00056	0.31	21	35
XAC_XauB_MI	XAC	MI	conserved hypothetical protein	XAC0223	100.0%	40.5%	21,888.5	9	12	15	30: Sum of 7 scans in range 724 (rt=853.753, f=4, i=18) to 738 (rt=873.218, f=4, i=23) [D:\Usuarios\Bianca\Juliana_234.raw]	AENLSYNFVEGDYVR	A	T	99.7%	0.000	0.000	0.000	9.14		1,774.77	2	-0.051	-29	21	35
XAC_XauB_MI	XAC	MI	conserved hypothetical protein	XAC0223	100.0%	40.5%	21,888.5	9	12	15	27: Sum of 4 scans in range 711 (rt=834.978, f=3, i=16) to 722 (rt=850.63, f=2, i=41) [D:\Usuarios\Bianca\Juliana_234.raw]	AENLSYNFVEGDYVRTPTEGR	A	D	96.9%	0.000	0.000	0.000	3.62		2,416.10	3	-0.026	-11	21	41
XAC_XauB_MI	XAC	MI	conserved hypothetical protein	XAC0223	100.0%	40.5%	21,888.5	9	12	15	34: Scan 748 (rt=887.742, f=3, i=22) [D:\Usuarios\Bianca\Juliana_234.raw]	ASYAIAPNFHVFGDYSK	K	Q	99.3%	38.0	25.0	26.7	1.59		1,885.89	3	-0.0095	-5.0	50	66
XAC_XauB_MI	XAC	MI	conserved hypothetical protein	XAC0223	100.0%	40.5%	21,888.5	9	12	15	17: Sum of 3 scans in range 607 (rt=706.163, f=3, i=11) to 609 (rt=708.853, f=4, i=13) [D:\Usuarios\Bianca\Juliana_234.raw]	DADGWGVK	R	A	98.6%	30.8	26.9	17.2	2.09		846.39	2	0.0020	2.4	42	49
XAC_XauB_MI	XAC	MI	conserved hypothetical protein	XAC0223	100.0%	40.5%	21,888.5	9	12	15	14: Sum of 2 scans in range 594 (rt=687.821, f=3, i=9) to 601 (rt=697.556, f=3, i=10) [D:\Usuarios\Bianca\Juliana_234.raw]	DGDGNKEWSVGPR	M	F	99.7%	0.000	0.000	0.000	5.92		1,415.65	2	0.0076	5.4	183	195
XAC_XauB_MI	XAC	MI	conserved hypothetical protein	XAC0223	100.0%	40.5%	21,888.5	9	12	15	26: Scan 710 (rt=833.416, f=2, i=39) [D:\Usuarios\Bianca\Juliana_234.raw]	GIDIGDNFYGR	R	L	99.7%	46.2	25.6	33.3	5.12		1,225.57	2	0.00016	0.13	153	163
XAC_XauB_MI	XAC	MI	conserved hypothetical protein	XAC0223	100.0%	40.5%	21,888.5	9	12	15	24: Sum of 2 scans in range 702 (rt=822.449, f=2, i=35) to 703 (rt=823.578, f=2, i=36) [D:\Usuarios\Bianca\Juliana_234.raw]	LNQNWGINGDIR	K	M	99.7%	12.4	25.1	0.000	3.41		1,399.69	2	0.99	700	170	181
XAC_XauB_MI	XAC	MI	conserved hypothetical protein	XAC0223	100.0%	40.5%	21,888.5	9	12	15	22: Sum of 3 scans in range 690 (rt=806.535, f=2, i=32) to 694 (rt=812.018, f=2, i=34) [D:\Usuarios\Bianca\Juliana_234.raw]	LNQNWGINGDIR	K	M	99.7%	75.2	25.3	61.9	7.07		1,398.70	2	-0.0014	-1.0	170	181
XAC_XauB_MI	XAC	MI	conserved hypothetical protein	XAC0223	100.0%	40.5%	21,888.5	9	12	15	11: Sum of 2 scans in range 583 (rt=672.602, f=4, i=6) to 584 (rt=673.73, f=4, i=7) [D:\Usuarios\Bianca\Juliana_234.raw]	MDGDGNKEWSVGPR	R	F	98.9%	16.4	25.3	16.3	2.41	Oxidation (+16)	1,562.68	2	-0.00012	-0.075	182	195
XAC_XauB_MI	XAC	MI	conserved hypothetical protein	XAC0223	100.0%	40.5%	21,888.5	9	12	15	9: Sum of 2 scans in range 581 (rt=669.478, f=2, i=18) to 587 (rt=678.085, f=2, i=19) [D:\Usuarios\Bianca\Juliana_234.raw]	MDGDGNKEWSVGPR	R	F	99.7%	49.1	25.3	37.4	2.39	Oxidation (+16)	1,562.67	3	-0.0075	-4.8	182	195
XAC_XauB_MI	XAC	MI	conserved hypothetical protein	XAC0223	100.0%	40.5%	21,888.5	9	12	15	13: Sum of 2 scans in range 593 (rt=686.259, f=2, i=20) to 600 (rt=695.995, f=2, i=21) [D:\Usuarios\Bianca\Juliana_234.raw]	MDGDGNKEWSVGPR	R	F	99.7%	56.7	25.0	46.8	2.70		1,546.68	3	-0.0045	-2.9	182	195
XAC_XauB_MI	XAC	MI	conserved hypothetical protein	XAC0223	100.0%	40.5%	21,888.5	9	12	15	5: Sum of 4 scans in range 565 (rt=646.77, f=2, i=14) to 575 (rt=660.871, f=2, i=17) [D:\Usuarios\Bianca\Juliana_234.raw]	TPTEGRDADGWGVK	R	A	99.7%	36.8	25.3	28.4	4.62		1,487.69	3	-0.014	-9.2	36	49
XAC_XauB_MI	XAC	MI	conserved hypothetical protein	XAC0223	100.0%	40.5%	21,888.5	9	12	15	6: Scan 570 (rt=653.826, f=3, i=4) [D:\Usuarios\Bianca\Juliana_234.raw]	TPTEGRDADGWGVK	R	A	99.7%	38.2	25.3	28.4	5.92		1,487.70	2	-0.0044	-2.9	36	49
XAC_XauB_MI	XAC	MI	glycerol-3-phosphate dehydrogenase	XAC0222	100.0%	9.01%	35,807.4	9	9	10	25: Scan 273 (rt=316.523, f=2, i=16) [C:\Documents and Settings\visita-mas\Desktop\Flaviazandonadi\Xac_11122\20dez Flavia Zandonadi_1C_3.raw]	AVLHGEITPEAGLK	R	E	99.7%	42.0	25.0	42.0	6.14		1,433.77	2	-0.016	-11	311	324
XAC_XauB_MI	XAC	MI	glycerol-3-phosphate dehydrogenase	XAC0222	100.0%	9.01%	35,807.4	9	9	10	100: Scan 406 (rt=493.129, f=2, i=50) [C:\Documents and Settings\visita-mas\Desktop\Flaviazandonadi\Xac_11122\20dez Flavia Zandonadi_1C_3.raw]	DILGPSVPLAVVTGPSFAK	R	E	99.7%	74.3	25.0	72.6	6.35		1,867.02	2	-0.029	-16	126	144
XAC_XauB_MI	XAC	MI	glycerol-3-phosphate dehydrogenase	XAC0222	100.0%	9.01%	35,807.4	9	9	10	35: Scan 288 (rt=336.529, f=2, i=19) [C:\Documents and Settings\visita-mas\Desktop\Flaviazandonadi\Xac_11122\20dez Flavia Zandonadi_1C_3.raw]	EIGQVVESVQTADEVMR	R	Q	99.7%	52.7	25.0	47.8	4.74	Oxidation (+16)	1,904.89	2	-0.024	-12	278	294
XAC_XauB_MI	XAC	MI	glycerol-3-phosphate dehydrogenase	XAC0222	100.0%	9.01%	35,807.4	9	9	10	12: Scan 255 (rt=292.087, f=3, i=7) [C:\Documents and Settings\visita-mas\Desktop\Flaviazandonadi\Xac_11122\20dez Flavia Zandonadi_1C_3.raw]	FLHEVAR	R	D	98.9%	19.2	27.2	3.29	3.31		870.45	2	-0.019	-22	119	125
XAC_XauB_MI	XAC	MI	glycerol-3-phosphate dehydrogenase	XAC0222	100.0%	9.01%	35,807.4	9	9	10	21: Scan 268 (rt=309.854, f=2, i=15) [C:\Documents and Settings\visita-mas\Desktop\Flaviazandonadi\Xac_11122\20dez Flavia Zandonadi_1C_3.raw]	GQSLDEAIR	R	E	99.7%	37.2	26.7	34.8	3.27		987.49	2	-0.0097	-9.8	269	277
XAC_XauB_MI	XAC	MI	glycerol-3-phosphate dehydrogenase	XAC0222	100.0%	9.01%	35,807.4	9	9	10	56: Scan 318 (rt=376.491, f=2, i=25) [C:\Documents and Settings\visita-mas\Desktop\Flaviazandonadi\Xac_11122\20dez Flavia Zandonadi_1C_3.raw]	LIAPLRPPGAGVAWATK	R	G	98.0%	7.83	25.2	7.83	2.00		1,716.97	3	-0.031	-18	94	110
XAC_XauB_MI	XAC	MI	glycerol-3-phosphate dehydrogenase	XAC0222	100.0%	9.01%	35,807.4	9	9	10	74: Scan 342 (rt=408.702, f=2, i=31) [C:\Documents and Settings\visita-mas\Desktop\Flaviazandonadi\Xac_11122\20dez Flavia Zandonadi_1C_3.raw]	NVLAVATGVADGMQLGLNAR	K	A	98.6%	17.9	25.0	12.9	3.08	Oxidation (+16)	1,985.02	2	-0.016	-8.1	195	214
XAC_XauB_MI	XAC	MI	glycerol-3-phosphate dehydrogenase	XAC0222	100.0%	9.01%	35,807.4	9	9	10	31: Scan 283 (rt=329.86, f=2, i=18) [C:\Documents and Settings\visita-mas\Desktop\Flaviazandonadi\Xac_11122\20dez Flavia Zandonadi_1C_3.raw]	QAEHHGIELPISNAVR	R	A	99.6%	7.94	25.0	1.26	3.19		1,769.89	3	-0.032	-18	295	310
XAC_XauB_MI	XAC	MI	glycerol-3-phosphate dehydrogenase	XAC0222	100.0%	9.01%	35,807.4	9	9	10	88: Scan 366 (rt=439.8, f=3, i=30) [C:\Documents and Settings\visita-mas\Desktop\Flaviazandonadi\Xac_11122\20dez Flavia Zandonadi_1C_3.raw]	YLPGIALPDSLR	R	A	99.7%	32.5	25.9	32.5	4.19		1,313.72	2	-0.011	-8.5	53	64
XAC_XauB_MI	XAC	MI	glycerol-3-phosphate dehydrogenase	XAC0222	100.0%	9.01%	35,807.4	9	9	10	83: Scan 359 (rt=430.931, f=2, i=35) [C:\Documents and Settings\visita-mas\Desktop\Flaviazandonadi\Xac_11122\20dez Flavia Zandonadi_1C_3.raw]	YLPGIALPDSLR	R	A	99.7%	43.5	25.9	43.5	6.41		1,313.72	2	-0.017	-13	53	64
XAC_XauB_MI	XAC	MI	phosphoglucomutase/phosphomannomutase	XAC3579	100.0%	31.1%	49,122.6	22	28	51	44: Scan 301 (rt=350.958, f=3, i=12) [C:\Documents and Settings\visita-mas\Desktop\Flaviazandonadi\Xac_11122\20dez Flavia Zandonadi_1C_4.raw]	CFFFDHTGR	R	F	99.7%	45.2	26.3	43.9	5.00	Carbamidomethyl (+57)	1,185.46	2	-0.043	-37	245	253
XAC_XauB_MI	XAC	MI	phosphoglucomutase/phosphomannomutase	XAC3579	100.0%	31.1%	49,122.6	22	28	51	112: Scan 389 (rt=467.595, f=3, i=29) [C:\Documents and Settings\visita-mas\Desktop\Flaviazandonadi\Xac_11122\20dez Flavia Zandonadi_1C_4.raw]	DNGADFGIAWDGDFDR	K	C	99.7%	52.2	25.0	49.8	4.07		1,769.71	2	-0.021	-12	229	244
XAC_XauB_MI	XAC	MI	phosphoglucomutase/phosphomannomutase	XAC3579	100.0%	31.1%	49,122.6	22	28	51	100: Scan 374 (rt=447.589, f=3, i=26) [C:\Documents and Settings\visita-mas\Desktop\Flaviazandonadi\Xac_11122\20dez Flavia Zandonadi_1C_4.raw]	DNGADFGIAWDGDFDR	K	C	99.7%	122	25.0	119	10.00		1,769.71	2	-0.017	-9.8	229	244
XAC_XauB_MI	XAC	MI	phosphoglucomutase/phosphomannomutase	XAC3579	100.0%	31.1%	49,122.6	22	28	51	17: Scan 265 (rt=303.213, f=4, i=9) [C:\Documents and Settings\visita-mas\Desktop\Flaviazandonadi\Xac_11122\20dez Flavia Zandonadi_1C_4.raw]	DTVAADTAAPGEPTASEQSR	R	T	94.9%	23.0	25.0	20.9	2.38		1,972.87	2	-0.024	-12	129	148
XAC_XauB_MI	XAC	MI	phosphoglucomutase/phosphomannomutase	XAC3579	100.0%	31.1%	49,122.6	22	28	51	18: Scan 266 (rt=304.324, f=4, i=10) [C:\Documents and Settings\visita-mas\Desktop\Flaviazandonadi\Xac_11122\20dez Flavia Zandonadi_1C_4.raw]	DTVAADTAAPGEPTASEQSR	R	T	99.7%	18.5	25.0	11.3	6.43		1,972.87	2	-0.024	-12	129	148
XAC_XauB_MI	XAC	MI	phosphoglucomutase/phosphomannomutase	XAC3579	100.0%	31.1%	49,122.6	22	28	51	13: Scan 258 (rt=294.321, f=2, i=10) [C:\Documents and Settings\visita-mas\Desktop\Flaviazandonadi\Xac_11122\20dez Flavia Zandonadi_1C_4.raw]	DTVAADTAAPGEPTASEQSR	R	T	99.7%	109	25.0	98.4	8.29		1,972.79	2	-0.11	-56	129	148
XAC_XauB_MI	XAC	MI	phosphoglucomutase/phosphomannomutase	XAC3579	100.0%	31.1%	49,122.6	22	28	51	56: Scan 316 (rt=370.965, f=3, i=15) [C:\Documents and Settings\visita-mas\Desktop\Flaviazandonadi\Xac_11122\20dez Flavia Zandonadi_1C_4.raw]	EQARPISSDTGLFAIR	R	D	99.7%	89.2	25.0	81.7	7.14		1,759.86	3	-0.058	-33	113	128
XAC_XauB_MI	XAC	MI	phosphoglucomutase/phosphomannomutase	XAC3579	100.0%	31.1%	49,122.6	22	28	51	55: Scan 315 (rt=369.853, f=2, i=21) [C:\Documents and Settings\visita-mas\Desktop\Flaviazandonadi\Xac_11122\20dez Flavia Zandonadi_1C_4.raw]	EQARPISSDTGLFAIR	R	D	99.7%	73.7	25.0	65.6	3.77		1,759.86	2	-0.064	-36	113	128
XAC_XauB_MI	XAC	MI	phosphoglucomutase/phosphomannomutase	XAC3579	100.0%	31.1%	49,122.6	22	28	51	46: Scan 303 (rt=353.181, f=4, i=24) [C:\Documents and Settings\visita-mas\Desktop\Flaviazandonadi\Xac_11122\20dez Flavia Zandonadi_1C_4.raw]	FPCSGEINFK	K	V	99.7%	31.8	25.7	25.1	5.11	Carbamidomethyl (+57)	1,197.52	2	-0.030	-25	367	376
XAC_XauB_MI	XAC	MI	phosphoglucomutase/phosphomannomutase	XAC3579	100.0%	31.1%	49,122.6	22	28	51	45: Scan 302 (rt=352.069, f=4, i=23) [C:\Documents and Settings\visita-mas\Desktop\Flaviazandonadi\Xac_11122\20dez Flavia Zandonadi_1C_4.raw]	FPCSGEINFK	K	V	99.7%	51.7	25.7	37.8	6.54	Carbamidomethyl (+57)	1,197.52	2	-0.030	-25	367	376
XAC_XauB_MI	XAC	MI	phosphoglucomutase/phosphomannomutase	XAC3579	100.0%	31.1%	49,122.6	22	28	51	39: Scan 295 (rt=343.178, f=2, i=17) [C:\Documents and Settings\visita-mas\Desktop\Flaviazandonadi\Xac_11122\20dez Flavia Zandonadi_1C_4.raw]	FPCSGEINFK	K	V	99.7%	63.1	25.6	49.8	7.14	Carbamidomethyl (+57)	1,197.51	2	-0.037	-31	367	376
XAC_XauB_MI	XAC	MI	phosphoglucomutase/phosphomannomutase	XAC3579	100.0%	31.1%	49,122.6	22	28	51	26: Scan 277 (rt=318.745, f=4, i=14) [C:\Documents and Settings\visita-mas\Desktop\Flaviazandonadi\Xac_11122\20dez Flavia Zandonadi_1C_4.raw]	GRVPDELNEDLAR	R	R	99.7%	44.6	25.1	31.1	0.367		1,482.71	3	-0.035	-23	15	27
XAC_XauB_MI	XAC	MI	phosphoglucomutase/phosphomannomutase	XAC3579	100.0%	31.1%	49,122.6	22	28	51	25: Scan 276 (rt=317.633, f=4, i=13) [C:\Documents and Settings\visita-mas\Desktop\Flaviazandonadi\Xac_11122\20dez Flavia Zandonadi_1C_4.raw]	GRVPDELNEDLAR	R	R	99.7%	46.8	25.1	33.8	4.62		1,482.71	3	-0.035	-23	15	27
XAC_XauB_MI	XAC	MI	phosphoglucomutase/phosphomannomutase	XAC3579	100.0%	31.1%	49,122.6	22	28	51	23: Scan 274 (rt=315.41, f=2, i=13) [C:\Documents and Settings\visita-mas\Desktop\Flaviazandonadi\Xac_11122\20dez Flavia Zandonadi_1C_4.raw]	GRVPDELNEDLAR	R	R	99.7%	81.4	25.0	71.4	10.7		1,482.65	2	-0.094	-63	15	27
XAC_XauB_MI	XAC	MI	phosphoglucomutase/phosphomannomutase	XAC3579	100.0%	31.1%	49,122.6	22	28	51	82: Scan 350 (rt=415.378, f=4, i=42) [C:\Documents and Settings\visita-mas\Desktop\Flaviazandonadi\Xac_11122\20dez Flavia Zandonadi_1C_4.raw]	IGVALAAQLDQGPVVLGHDVR	R	L	99.7%	43.1	25.0	34.8	3.59		2,127.14	3	-0.040	-19	29	49
XAC_XauB_MI	XAC	MI	phosphoglucomutase/phosphomannomutase	XAC3579	100.0%	31.1%	49,122.6	22	28	51	81: Scan 349 (rt=414.267, f=4, i=41) [C:\Documents and Settings\visita-mas\Desktop\Flaviazandonadi\Xac_11122\20dez Flavia Zandonadi_1C_4.raw]	IGVALAAQLDQGPVVLGHDVR	R	L	99.7%	55.7	25.0	44.7	6.77		2,127.14	3	-0.040	-19	29	49
XAC_XauB_MI	XAC	MI	phosphoglucomutase/phosphomannomutase	XAC3579	100.0%	31.1%	49,122.6	22	28	51	76: Scan 342 (rt=405.398, f=3, i=20) [C:\Documents and Settings\visita-mas\Desktop\Flaviazandonadi\Xac_11122\20dez Flavia Zandonadi_1C_4.raw]	IGVALAAQLDQGPVVLGHDVR	R	L	99.7%	101	25.0	93.3	10.6		2,127.14	3	-0.040	-19	29	49
XAC_XauB_MI	XAC	MI	phosphoglucomutase/phosphomannomutase	XAC3579	100.0%	31.1%	49,122.6	22	28	51	86: Scan 355 (rt=422.047, f=4, i=44) [C:\Documents and Settings\visita-mas\Desktop\Flaviazandonadi\Xac_11122\20dez Flavia Zandonadi_1C_4.raw]	LASPALQEALSAGLR	R	A	99.7%	73.1	25.0	61.0	10.4		1,495.79	2	-0.043	-29	50	64
XAC_XauB_MI	XAC	MI	phosphoglucomutase/phosphomannomutase	XAC3579	100.0%	31.1%	49,122.6	22	28	51	85: Scan 354 (rt=420.936, f=4, i=43) [C:\Documents and Settings\visita-mas\Desktop\Flaviazandonadi\Xac_11122\20dez Flavia Zandonadi_1C_4.raw]	LASPALQEALSAGLR	R	A	99.7%	80.0	25.0	61.0	5.82		1,495.79	2	-0.043	-29	50	64
XAC_XauB_MI	XAC	MI	phosphoglucomutase/phosphomannomutase	XAC3579	100.0%	31.1%	49,122.6	22	28	51	79: Scan 347 (rt=412.044, f=2, i=27) [C:\Documents and Settings\visita-mas\Desktop\Flaviazandonadi\Xac_11122\20dez Flavia Zandonadi_1C_4.raw]	LASPALQEALSAGLR	R	A	99.7%	115	25.0	99.6	11.6		1,495.70	2	-0.14	-91	50	64
XAC_XauB_MI	XAC	MI	phosphoglucomutase/phosphomannomutase	XAC3579	100.0%	31.1%	49,122.6	22	28	51	11: Scan 255 (rt=289.875, f=4, i=5) [C:\Documents and Settings\visita-mas\Desktop\Flaviazandonadi\Xac_11122\20dez Flavia Zandonadi_1C_4.raw]	LNVETR	R	G	99.3%	45.2	27.5	29.2	1.13		730.39	2	-0.011	-15	426	431
XAC_XauB_MI	XAC	MI	phosphoglucomutase/phosphomannomutase	XAC3579	100.0%	31.1%	49,122.6	22	28	51	12: Scan 256 (rt=290.986, f=4, i=6) [C:\Documents and Settings\visita-mas\Desktop\Flaviazandonadi\Xac_11122\20dez Flavia Zandonadi_1C_4.raw]	LNVETR	R	G	99.7%	49.0	27.5	32.5	0.959		730.39	2	-0.011	-15	426	431
XAC_XauB_MI	XAC	MI	phosphoglucomutase/phosphomannomutase	XAC3579	100.0%	31.1%	49,122.6	22	28	51	116: Scan 394 (rt=474.264, f=3, i=30) [C:\Documents and Settings\visita-mas\Desktop\Flaviazandonadi\Xac_11122\20dez Flavia Zandonadi_1C_4.raw]	LTWNTVEQVEEAGGIPVLCK	R	S	95.8%	23.6	25.0	23.6	2.35	Carbamidomethyl (+57)	2,242.11	2	-0.016	-7.3	283	302
XAC_XauB_MI	XAC	MI	phosphoglucomutase/phosphomannomutase	XAC3579	100.0%	31.1%	49,122.6	22	28	51	113: Scan 390 (rt=468.707, f=4, i=57) [C:\Documents and Settings\visita-mas\Desktop\Flaviazandonadi\Xac_11122\20dez Flavia Zandonadi_1C_4.raw]	LTWNTVEQVEEAGGIPVLCK	R	S	99.7%	55.3	25.0	49.4	6.74	Carbamidomethyl (+57)	2,242.09	3	-0.039	-17	283	302
XAC_XauB_MI	XAC	MI	phosphoglucomutase/phosphomannomutase	XAC3579	100.0%	31.1%	49,122.6	22	28	51	114: Scan 391 (rt=469.818, f=4, i=58) [C:\Documents and Settings\visita-mas\Desktop\Flaviazandonadi\Xac_11122\20dez Flavia Zandonadi_1C_4.raw]	LTWNTVEQVEEAGGIPVLCK	R	S	99.7%	55.5	25.0	54.5	5.08	Carbamidomethyl (+57)	2,242.09	3	-0.039	-17	283	302
XAC_XauB_MI	XAC	MI	phosphoglucomutase/phosphomannomutase	XAC3579	100.0%	31.1%	49,122.6	22	28	51	111: Scan 388 (rt=466.484, f=2, i=35) [C:\Documents and Settings\visita-mas\Desktop\Flaviazandonadi\Xac_11122\20dez Flavia Zandonadi_1C_4.raw]	LTWNTVEQVEEAGGIPVLCK	R	S	99.7%	125	25.0	124	5.82	Carbamidomethyl (+57)	2,242.11	2	-0.020	-8.9	283	302
XAC_XauB_MI	XAC	MI	phosphoglucomutase/phosphomannomutase	XAC3579	100.0%	31.1%	49,122.6	22	28	51	59: Scan 321 (rt=377.611, f=2, i=22) [C:\Documents and Settings\visita-mas\Desktop\Flaviazandonadi\Xac_11122\20dez Flavia Zandonadi_1C_4.raw]	RIGVALAAQLDQGPVVLGHDVR	R	L	99.7%	69.8	25.0	62.2	15.2		2,283.24	3	-0.040	-17	28	49
XAC_XauB_MI	XAC	MI	phosphoglucomutase/phosphomannomutase	XAC3579	100.0%	31.1%	49,122.6	22	28	51	10: Scan 254 (rt=288.763, f=3, i=3) [C:\Documents and Settings\visita-mas\Desktop\Flaviazandonadi\Xac_11122\20dez Flavia Zandonadi_1C_4.raw]	SGHAFIK	K	E	98.0%	28.9	27.7	21.8	2.24		758.39	2	-0.019	-25	303	309
XAC_XauB_MI	XAC	MI	phosphoglucomutase/phosphomannomutase	XAC3579	100.0%	31.1%	49,122.6	22	28	51	51: Scan 310 (rt=363.184, f=2, i=20) [C:\Documents and Settings\visita-mas\Desktop\Flaviazandonadi\Xac_11122\20dez Flavia Zandonadi_1C_4.raw]	SLADLVEAR	R	M	99.7%	74.5	27.1	47.8	4.49		972.47	2	-0.052	-53	355	363
XAC_XauB_MI	XAC	MI	phosphoglucomutase/phosphomannomutase	XAC3579	100.0%	31.1%	49,122.6	22	28	51	24: Scan 275 (rt=316.522, f=3, i=7) [C:\Documents and Settings\visita-mas\Desktop\Flaviazandonadi\Xac_11122\20dez Flavia Zandonadi_1C_4.raw]	SSNTEPLLR	R	L	99.7%	57.8	27.0	39.8	4.24		1,015.48	2	-0.048	-47	417	425
XAC_XauB_MI	XAC	MI	phosphoglucomutase/phosphomannomutase	XAC3579	100.0%	31.1%	49,122.6	22	28	51	108: Scan 384 (rt=460.926, f=3, i=28) [C:\Documents and Settings\visita-mas\Desktop\Flaviazandonadi\Xac_11122\20dez Flavia Zandonadi_1C_4.raw]	TAYLEHLLSYVDR	K	S	99.7%	40.2	25.1	38.4	8.40		1,578.77	3	-0.033	-21	152	164
XAC_XauB_MI	XAC	MI	phosphoglucomutase/phosphomannomutase	XAC3579	100.0%	31.1%	49,122.6	22	28	51	106: Scan 381 (rt=456.48, f=4, i=54) [C:\Documents and Settings\visita-mas\Desktop\Flaviazandonadi\Xac_11122\20dez Flavia Zandonadi_1C_4.raw]	TAYLEHLLSYVDR	K	S	99.7%	58.5	25.1	56.0	5.40		1,578.76	3	-0.046	-29	152	164
XAC_XauB_MI	XAC	MI	phosphoglucomutase/phosphomannomutase	XAC3579	100.0%	31.1%	49,122.6	22	28	51	105: Scan 380 (rt=455.369, f=4, i=53) [C:\Documents and Settings\visita-mas\Desktop\Flaviazandonadi\Xac_11122\20dez Flavia Zandonadi_1C_4.raw]	TAYLEHLLSYVDR	K	S	99.7%	60.0	25.1	47.7	6.22		1,578.76	3	-0.046	-29	152	164
XAC_XauB_MI	XAC	MI	phosphoglucomutase/phosphomannomutase	XAC3579	100.0%	31.1%	49,122.6	22	28	51	107: Scan 383 (rt=459.815, f=2, i=34) [C:\Documents and Settings\visita-mas\Desktop\Flaviazandonadi\Xac_11122\20dez Flavia Zandonadi_1C_4.raw]	TAYLEHLLSYVDR	K	S	99.7%	60.7	25.1	50.5	9.19		1,578.78	2	-0.023	-14	152	164
XAC_XauB_MI	XAC	MI	phosphoglucomutase/phosphomannomutase	XAC3579	100.0%	31.1%	49,122.6	22	28	51	103: Scan 378 (rt=453.146, f=2, i=33) [C:\Documents and Settings\visita-mas\Desktop\Flaviazandonadi\Xac_11122\20dez Flavia Zandonadi_1C_4.raw]	TAYLEHLLSYVDR	K	S	99.7%	88.7	25.1	78.9	6.66		1,578.74	2	-0.062	-40	152	164
XAC_XauB_MI	XAC	MI	phosphoglucomutase/phosphomannomutase	XAC3579	100.0%	31.1%	49,122.6	22	28	51	97: Scan 369 (rt=440.943, f=4, i=49) [C:\Documents and Settings\visita-mas\Desktop\Flaviazandonadi\Xac_11122\20dez Flavia Zandonadi_1C_4.raw]	TDKTAYLEHLLSYVDR	R	S	99.6%	48.5	25.0	37.3	0.602		1,922.95	2	-0.023	-12	149	164
XAC_XauB_MI	XAC	MI	phosphoglucomutase/phosphomannomutase	XAC3579	100.0%	31.1%	49,122.6	22	28	51	95: Scan 367 (rt=438.718, f=2, i=31) [C:\Documents and Settings\visita-mas\Desktop\Flaviazandonadi\Xac_11122\20dez Flavia Zandonadi_1C_4.raw]	TDKTAYLEHLLSYVDR	R	S	99.7%	39.9	25.0	37.3	3.60		1,922.92	3	-0.053	-27	149	164
XAC_XauB_MI	XAC	MI	phosphoglucomutase/phosphomannomutase	XAC3579	100.0%	31.1%	49,122.6	22	28	51	98: Scan 370 (rt=442.054, f=4, i=50) [C:\Documents and Settings\visita-mas\Desktop\Flaviazandonadi\Xac_11122\20dez Flavia Zandonadi_1C_4.raw]	TDKTAYLEHLLSYVDR	R	S	99.7%	66.0	25.0	66.0	7.42		1,922.95	2	-0.023	-12	149	164
XAC_XauB_MI	XAC	MI	phosphoglucomutase/phosphomannomutase	XAC3579	100.0%	31.1%	49,122.6	22	28	51	43: Scan 300 (rt=349.846, f=2, i=18) [C:\Documents and Settings\visita-mas\Desktop\Flaviazandonadi\Xac_11122\20dez Flavia Zandonadi_1C_4.raw]	TQEISNLLR	R	-	99.7%	66.8	26.3	56.2	3.62		1,072.54	2	-0.044	-41	441	449
XAC_XauB_MI	XAC	MI	phosphoglucomutase/phosphomannomutase	XAC3579	100.0%	31.1%	49,122.6	22	28	51	47: Scan 305 (rt=356.515, f=2, i=19) [C:\Documents and Settings\visita-mas\Desktop\Flaviazandonadi\Xac_11122\20dez Flavia Zandonadi_1C_4.raw]	TQEISNLLRG	R	-	99.7%	57.4	26.7	45.7	3.29		1,129.55	2	-0.055	-48	441	450
XAC_XauB_MI	XAC	MI	phosphoglucomutase/phosphomannomutase	XAC3579	100.0%	31.1%	49,122.6	22	28	51	88: Scan 358 (rt=426.493, f=3, i=23) [C:\Documents and Settings\visita-mas\Desktop\Flaviazandonadi\Xac_11122\20dez Flavia Zandonadi_1C_4.raw]	VFHEPDGNFPNGIPNPLLPENR	R	D	97.2%	35.9	25.0	32.6	1.04		2,473.18	2	0.96	390	199	220
XAC_XauB_MI	XAC	MI	phosphoglucomutase/phosphomannomutase	XAC3579	100.0%	31.1%	49,122.6	22	28	51	91: Scan 362 (rt=432.051, f=2, i=30) [C:\Documents and Settings\visita-mas\Desktop\Flaviazandonadi\Xac_11122\20dez Flavia Zandonadi_1C_4.raw]	VFHEPDGNFPNGIPNPLLPENR	R	D	98.5%	38.8	25.0	34.7	2.26		2,473.13	3	0.91	370	199	220
XAC_XauB_MI	XAC	MI	phosphoglucomutase/phosphomannomutase	XAC3579	100.0%	31.1%	49,122.6	22	28	51	87: Scan 357 (rt=425.382, f=2, i=29) [C:\Documents and Settings\visita-mas\Desktop\Flaviazandonadi\Xac_11122\20dez Flavia Zandonadi_1C_4.raw]	VFHEPDGNFPNGIPNPLLPENR	R	D	99.7%	45.7	25.0	43.2	6.18		2,473.10	3	0.88	360	199	220
XAC_XauB_MI	XAC	MI	phosphoglucomutase/phosphomannomutase	XAC3579	100.0%	31.1%	49,122.6	22	28	51	83: Scan 352 (rt=418.713, f=2, i=28) [C:\Documents and Settings\visita-mas\Desktop\Flaviazandonadi\Xac_11122\20dez Flavia Zandonadi_1C_4.raw]	VFHEPDGNFPNGIPNPLLPENR	R	D	99.7%	53.1	25.0	48.3	2.89		2,472.08	3	-0.14	-56	199	220
XAC_XauB_MI	XAC	MI	phosphoglucomutase/phosphomannomutase	XAC3579	100.0%	31.1%	49,122.6	22	28	51	84: Scan 353 (rt=419.824, f=3, i=22) [C:\Documents and Settings\visita-mas\Desktop\Flaviazandonadi\Xac_11122\20dez Flavia Zandonadi_1C_4.raw]	VFHEPDGNFPNGIPNPLLPENR	R	D	99.7%	57.4	25.0	55.3	5.19		2,472.08	3	-0.14	-56	199	220
XAC_XauB_MI	XAC	MI	phosphoglucomutase/phosphomannomutase	XAC3579	100.0%	31.1%	49,122.6	22	28	51	80: Scan 348 (rt=413.155, f=3, i=21) [C:\Documents and Settings\visita-mas\Desktop\Flaviazandonadi\Xac_11122\20dez Flavia Zandonadi_1C_4.raw]	VFHEPDGNFPNGIPNPLLPENR	R	D	99.7%	62.0	25.0	55.7	5.80		2,472.17	3	-0.050	-20	199	220
XAC_XauB_MI	XAC	MI	phosphoglucomutase/phosphomannomutase	XAC3579	100.0%	31.1%	49,122.6	22	28	51	99: Scan 373 (rt=446.477, f=2, i=32) [C:\Documents and Settings\visita-mas\Desktop\Flaviazandonadi\Xac_11122\20dez Flavia Zandonadi_1C_4.raw]	VMEHYASLSPELDYTDGISADFGQWR	R	F	99.7%	130	25.0	130	10.1	Oxidation (+16)	3,002.29	3	-0.053	-18	387	412
XAC_XauB_MI	XAC	MI	phosphoglucomutase/phosphomannomutase	XAC3579	100.0%	31.1%	49,122.6	22	28	51	37: Scan 291 (rt=337.643, f=4, i=19) [C:\Documents and Settings\visita-mas\Desktop\Flaviazandonadi\Xac_11122\20dez Flavia Zandonadi_1C_4.raw]	VPDELNEDLAR	R	R	99.7%	40.2	25.6	33.2	4.89		1,269.61	2	-0.013	-10	17	27
XAC_XauB_MI	XAC	MI	phosphoglucomutase/phosphomannomutase	XAC3579	100.0%	31.1%	49,122.6	22	28	51	31: Scan 284 (rt=328.748, f=2, i=15) [C:\Documents and Settings\visita-mas\Desktop\Flaviazandonadi\Xac_11122\20dez Flavia Zandonadi_1C_4.raw]	VPDELNEDLAR	R	R	99.7%	83.4	25.6	70.8	6.42		1,269.60	2	-0.022	-17	17	27
XAC_XauB_MI	XAC	MI	phosphoglucomutase/phosphomannomutase	XAC3579	100.0%	31.1%	49,122.6	22	28	51	2: Scan 240 (rt=269.894, f=2, i=6) [C:\Documents and Settings\visita-mas\Desktop\Flaviazandonadi\Xac_11122\20dez Flavia Zandonadi_1C_4.raw]	VVHDPR	K	L	99.7%	36.8	25.7	15.3	3.57		721.38	2	-0.0038	-5.2	277	282
XAC_XauB_MI	XAC	MI	phosphoglucomutase/phosphomannomutase	XAC3579	100.0%	31.1%	49,122.6	22	28	51	1: Scan 239 (rt=268.782, f=2, i=5) [C:\Documents and Settings\visita-mas\Desktop\Flaviazandonadi\Xac_11122\20dez Flavia Zandonadi_1C_4.raw]	VVHDPR	K	L	99.7%	36.9	25.7	15.2	3.57		721.38	2	-0.0038	-5.2	277	282
XAC_XauB_MI	XAC	MI	phosphoglucomutase/phosphomannomutase	XAC3579	100.0%	7.32%	49,122.6	3	3	9	100: Scan 376 (rt=455.381, f=2, i=43) [C:\Documents and Settings\visita-mas\Desktop\Flaviazandonadi\Xac_11122\20dez Flavia Zandonadi_1C_5.raw]	DNGADFGIAWDGDFDR	K	C	98.1%	24.6	25.0	21.2	1.96		1,769.72	2	-0.013	-7.1	229	244
XAC_XauB_MI	XAC	MI	phosphoglucomutase/phosphomannomutase	XAC3579	100.0%	7.32%	49,122.6	3	3	9	101: Scan 377 (rt=456.492, f=2, i=44) [C:\Documents and Settings\visita-mas\Desktop\Flaviazandonadi\Xac_11122\20dez Flavia Zandonadi_1C_5.raw]	DNGADFGIAWDGDFDR	K	C	99.7%	37.6	25.0	34.6	2.89		1,769.72	2	-0.013	-7.1	229	244
XAC_XauB_MI	XAC	MI	phosphoglucomutase/phosphomannomutase	XAC3579	100.0%	7.32%	49,122.6	3	3	9	95: Scan 369 (rt=445.377, f=3, i=28) [C:\Documents and Settings\visita-mas\Desktop\Flaviazandonadi\Xac_11122\20dez Flavia Zandonadi_1C_5.raw]	DNGADFGIAWDGDFDR	K	C	99.7%	49.2	25.0	46.5	4.77		1,769.72	2	-0.013	-7.3	229	244
XAC_XauB_MI	XAC	MI	phosphoglucomutase/phosphomannomutase	XAC3579	100.0%	7.32%	49,122.6	3	3	9	96: Scan 370 (rt=446.489, f=3, i=29) [C:\Documents and Settings\visita-mas\Desktop\Flaviazandonadi\Xac_11122\20dez Flavia Zandonadi_1C_5.raw]	DNGADFGIAWDGDFDR	K	C	99.7%	59.4	25.0	55.2	5.57		1,769.72	2	-0.013	-7.3	229	244
XAC_XauB_MI	XAC	MI	phosphoglucomutase/phosphomannomutase	XAC3579	100.0%	7.32%	49,122.6	3	3	9	97: Scan 372 (rt=449.823, f=2, i=42) [C:\Documents and Settings\visita-mas\Desktop\Flaviazandonadi\Xac_11122\20dez Flavia Zandonadi_1C_5.raw]	DNGADFGIAWDGDFDR	K	C	99.7%	70.2	25.0	67.9	5.92		1,769.71	2	-0.016	-8.8	229	244
XAC_XauB_MI	XAC	MI	phosphoglucomutase/phosphomannomutase	XAC3579	100.0%	7.32%	49,122.6	3	3	9	78: Scan 345 (rt=412.056, f=3, i=24) [C:\Documents and Settings\visita-mas\Desktop\Flaviazandonadi\Xac_11122\20dez Flavia Zandonadi_1C_5.raw]	IGVALAAQLDQGPVVLGHDVR	R	L	97.4%	16.1	25.0	16.1	4.89		2,127.15	3	-0.031	-14	29	49
XAC_XauB_MI	XAC	MI	phosphoglucomutase/phosphomannomutase	XAC3579	100.0%	7.32%	49,122.6	3	3	9	79: Scan 346 (rt=413.167, f=4, i=31) [C:\Documents and Settings\visita-mas\Desktop\Flaviazandonadi\Xac_11122\20dez Flavia Zandonadi_1C_5.raw]	IGVALAAQLDQGPVVLGHDVR	R	L	98.7%	18.5	25.0	18.5	2.89		2,127.15	3	-0.031	-14	29	49
XAC_XauB_MI	XAC	MI	phosphoglucomutase/phosphomannomutase	XAC3579	100.0%	7.32%	49,122.6	3	3	9	81: Scan 349 (rt=417.613, f=2, i=33) [C:\Documents and Settings\visita-mas\Desktop\Flaviazandonadi\Xac_11122\20dez Flavia Zandonadi_1C_5.raw]	LASPALQEALSAGLR	R	A	99.7%	38.2	25.0	33.7	5.92		1,495.82	2	-0.015	-9.7	50	64
XAC_XauB_MI	XAC	MI	phosphoglucomutase/phosphomannomutase	XAC3579	100.0%	7.32%	49,122.6	3	3	9	82: Scan 350 (rt=418.725, f=2, i=34) [C:\Documents and Settings\visita-mas\Desktop\Flaviazandonadi\Xac_11122\20dez Flavia Zandonadi_1C_5.raw]	LASPALQEALSAGLR	R	A	99.7%	56.7	25.0	53.6	6.00		1,495.82	2	-0.015	-9.7	50	64
XAC_XauB_MI	XAC	MI	enolase	XAC1719	1	0.429	45888.9	14	14	21	3: Scan 305 (rt=346.237, f=2, i=1) [C:\Documents and Settings\visita-mas\Desktop\flavia\12ag FlaviaZandonadi_MI_7A.raw]	AAVPSGASTGTK	R	E	0.95	32.2	25	24.8	4.66		1045.52	2	-0.019	-19	35	46
XAC_XauB_MI	XAC	MI	enolase	XAC1719	1	0.429	45888.9	14	14	21	4: Scan 306 (rt=347.366, f=2, i=2) [C:\Documents and Settings\visita-mas\Desktop\flavia\12ag FlaviaZandonadi_MI_7A.raw]	AAVPSGASTGTK	R	E	0.95	40.6	25	33.2	4.64		1045.52	2	-0.019	-19	35	46
XAC_XauB_MI	XAC	MI	enolase	XAC1719	1	0.429	45888.9	14	14	21	23: Scan 336 (rt=390.503, f=4, i=10) [C:\Documents and Settings\visita-mas\Desktop\flavia\12ag FlaviaZandonadi_MI_7A.raw]	AGTEIFHSLK	R	S	0.95	29.2	25	21.6	2.54		1101.57	2	-0.0091	-8.3	183	192
XAC_XauB_MI	XAC	MI	enolase	XAC1719	1	0.429	45888.9	14	14	21	24: Scan 337 (rt=391.631, f=4, i=11) [C:\Documents and Settings\visita-mas\Desktop\flavia\12ag FlaviaZandonadi_MI_7A.raw]	AGTEIFHSLK	R	S	0.95	43.6	25	41.8	3.62		1101.57	2	-0.0091	-8.3	183	192
XAC_XauB_MI	XAC	MI	enolase	XAC1719	1	0.429	45888.9	14	14	21	29: Scan 346 (rt=404.605, f=2, i=9) [C:\Documents and Settings\visita-mas\Desktop\flavia\12ag FlaviaZandonadi_MI_7A.raw]	DAFVSIK	R	-	0.95	38.8	25	32.3	1.59		778.43	2	0.0059	7.6	423	429
XAC_XauB_MI	XAC	MI	enolase	XAC1719	1	0.429	45888.9	14	14	21	12: Scan 318 (rt=364.625, f=4, i=5) [C:\Documents and Settings\visita-mas\Desktop\flavia\12ag FlaviaZandonadi_MI_7A.raw]	EAVELR	K	D	0.95	36.8	25	13.1	1.39		715.39	2	0.005	6.9	47	52
XAC_XauB_MI	XAC	MI	enolase	XAC1719	1	0.429	45888.9	14	14	21	11: Scan 317 (rt=363.496, f=4, i=4) [C:\Documents and Settings\visita-mas\Desktop\flavia\12ag FlaviaZandonadi_MI_7A.raw]	EAVELR	K	D	0.95	39.9	25	10.5	1.89		715.39	2	0.005	6.9	47	52
XAC_XauB_MI	XAC	MI	enolase	XAC1719	1	0.429	45888.9	14	14	21	10: Scan 316 (rt=361.923, f=3, i=3) [C:\Documents and Settings\visita-mas\Desktop\flavia\12ag FlaviaZandonadi_MI_7A.raw]	EILDSR	R	G	0.95	18.3	25	0	2.34		731.39	2	0.0067	9.2	11	16
XAC_XauB_MI	XAC	MI	enolase	XAC1719	1	0.429	45888.9	14	14	21	33: Scan 361 (rt=423.483, f=2, i=13) [C:\Documents and Settings\visita-mas\Desktop\flavia\12ag FlaviaZandonadi_MI_7A.raw]	GHGLSTAVGDEGGFAPDFR	K	S	0.95	38.1	25	36.7	7.28		1888.86	3	-0.015	-8.1	197	215
XAC_XauB_MI	XAC	MI	enolase	XAC1719	1	0.429	45888.9	14	14	21	6: Scan 310 (rt=353.294, f=3, i=2) [C:\Documents and Settings\visita-mas\Desktop\flavia\12ag FlaviaZandonadi_MI_7A.raw]	IEQALGSGAR	R	Y	0.95	45.3	25	39.8	5.34		1000.51	2	-0.019	-19	409	418
XAC_XauB_MI	XAC	MI	enolase	XAC1719	1	0.429	45888.9	14	14	21	38: Scan 380 (rt=447.32, f=2, i=16) [C:\Documents and Settings\visita-mas\Desktop\flavia\12ag FlaviaZandonadi_MI_7A.raw]	KVQLVGDDLFVTNPK	K	I	0.95	32.1	25	31.6	1.34		1671.9	3	-0.021	-13	308	322
XAC_XauB_MI	XAC	MI	enolase	XAC1719	1	0.429	45888.9	14	14	21	25: Scan 340 (rt=395.986, f=2, i=8) [C:\Documents and Settings\visita-mas\Desktop\flavia\12ag FlaviaZandonadi_MI_7A.raw]	LIDLDGTENK	R	G	0.95	20.7	25	19.4	2.59		1116.56	2	-0.0018	-1.6	94	103
XAC_XauB_MI	XAC	MI	enolase	XAC1719	1	0.429	45888.9	14	14	21	14: Scan 322 (rt=370.553, f=3, i=4) [C:\Documents and Settings\visita-mas\Desktop\flavia\12ag FlaviaZandonadi_MI_7A.raw]	NFDAADQQGLDR	K	R	0.95	76.7	25	61.6	6		1348.59	2	-0.014	-10	81	92
XAC_XauB_MI	XAC	MI	enolase	XAC1719	1	0.429	45888.9	14	14	21	31: Scan 357 (rt=417.999, f=2, i=11) [C:\Documents and Settings\visita-mas\Desktop\flavia\12ag FlaviaZandonadi_MI_7A.raw]	QGIDSGTANAILIK	K	V	0.95	67	25	61.5	4.49		1399.76	2	-0.0076	-5.4	326	339
XAC_XauB_MI	XAC	MI	enolase	XAC1719	1	0.429	45888.9	14	14	21	32: Scan 358 (rt=419.128, f=2, i=12) [C:\Documents and Settings\visita-mas\Desktop\flavia\12ag FlaviaZandonadi_MI_7A.raw]	QGIDSGTANAILIK	K	V	0.95	85.5	25	83.3	5.96		1399.76	2	-0.0076	-5.4	326	339
XAC_XauB_MI	XAC	MI	enolase	XAC1719	1	0.429	45888.9	14	14	21	46: Scan 413 (rt=488.462, f=2, i=24) [C:\Documents and Settings\visita-mas\Desktop\flavia\12ag FlaviaZandonadi_MI_7A.raw]	VQLVGDDLFVTNPK	K	I	0.95	31.2	25	31.2	4		1543.82	2	-0.0047	-3	309	322
XAC_XauB_MI	XAC	MI	enolase	XAC1719	1	0.429	45888.9	14	14	21	47: Scan 414 (rt=489.591, f=2, i=25) [C:\Documents and Settings\visita-mas\Desktop\flavia\12ag FlaviaZandonadi_MI_7A.raw]	VQLVGDDLFVTNPK	K	I	0.95	57.5	25	57.5	4.82		1543.82	2	-0.0047	-3	309	322
XAC_XauB_MI	XAC	MI	enolase	XAC1719	1	0.429	45888.9	14	14	21	45: Scan 410 (rt=484.107, f=2, i=23) [C:\Documents and Settings\visita-mas\Desktop\flavia\12ag FlaviaZandonadi_MI_7A.raw]	VQLVGDDLFVTNPK	K	I	0.95	84.5	25	84.5	8.82		1543.81	2	-0.012	-7.5	309	322
XAC_XauB_MI	XAC	MI	enolase	XAC1719	1	0.429	45888.9	14	14	21	44: Scan 409 (rt=482.979, f=2, i=22) [C:\Documents and Settings\visita-mas\Desktop\flavia\12ag FlaviaZandonadi_MI_7A.raw]	VQLVGDDLFVTNPK	K	I	0.95	92.8	25	92.8	6.31		1543.81	2	-0.012	-7.5	309	322
XAC_XauB_MI	XAC	MI	enolase	XAC1719	1	0.429	45888.9	14	14	21	13: Scan 321 (rt=368.98, f=2, i=5) [C:\Documents and Settings\visita-mas\Desktop\flavia\12ag FlaviaZandonadi_MI_7A.raw]	YNLVGENK	K	R	0.95	46.9	25	46.9	1.77		935.46	2	-0.0099	-11	256	263
XAC_XauB_MI	XAC	MI	enolase	XAC1719	1	0.429	45888.9	14	14	21	17: Scan 328 (rt=378.738, f=2, i=6) [C:\Documents and Settings\visita-mas\Desktop\flavia\12ag FlaviaZandonadi_MI_7A.raw]	YNQLLR	K	I	0.95	41	25	28.9	1.31		805.44	2	-0.0007	-0.87	403	408
XAC_XauB_MI	XAC	MI	enolase	XAC1719	0.998	0.0183	45888.9	2	2	3	122: Scan 405 (rt=488.691, f=3, i=32) [C:\Documents and Settings\visita-mas\Desktop\Flaviazandonadi\Xac_11122\20dez Flavia Zandonadi_1C_4.raw]	LGANALLGVSLAAAHAVAASR	R	K	0.95	45.3	25	41.3	11.3		1932.05	3	-0.036	-18	106	126
XAC_XauB_MI	XAC	MI	enolase	XAC1719	0.998	0.0183	45888.9	2	2	3	155: Scan 451 (rt=550.883, f=2, i=51) [C:\Documents and Settings\visita-mas\Desktop\Flaviazandonadi\Xac_11122\20dez Flavia Zandonadi_1C_4.raw]	SNVEALDTILEAIGK	R	A	0.95	43.1	25.3	41.5	4.8		1571.83	2	-0.015	-9.4	216	230
XAC_XauB_MI	XAC	MI	enolase	XAC1719	0.998	0.0183	45888.9	2	2	3	154: Scan 450 (rt=549.771, f=2, i=50) [C:\Documents and Settings\visita-mas\Desktop\Flaviazandonadi\Xac_11122\20dez Flavia Zandonadi_1C_4.raw]	SNVEALDTILEAIGK	R	A	0.95	113	25.3	103	6.77		1571.83	2	-0.015	-9.4	216	230
XAC_XauB_MI	XAC	MI	elongation factor Tu	XAC0970	99.9%	1.22%	43,125.5	2	2	2	148: Scan 441 (rt=537.568, f=2, i=47) [C:\Documents and Settings\visita-mas\Desktop\Flaviazandonadi\Xac_11122\20dez Flavia Zandonadi_1C_4.raw]	ADMVDDAELLELVEMEVR	K	E	99.7%	58.2	25.0	58.2	3.23	Oxidation (+16), Oxidation (+16)	2,107.96	2	-0.0088	-4.1	138	155
XAC_XauB_MI	XAC	MI	elongation factor Tu	XAC0970	99.9%	1.22%	43,125.5	2	2	2	60: Scan 322 (rt=378.722, f=3, i=16) [C:\Documents and Settings\visita-mas\Desktop\Flaviazandonadi\Xac_11122\20dez Flavia Zandonadi_1C_4.raw]	VGDEIEIVGIR	K	D	99.7%	52.6	25.6	46.8	4.80		1,198.64	2	-0.013	-11	241	251
XAC_XauB_MI	XAC	MI	elongation factor Tu	XAC0957	99.9%	1.22%	43,125.5	2	2	2	148: Scan 441 (rt=537.568, f=2, i=47) [C:\Documents and Settings\visita-mas\Desktop\Flaviazandonadi\Xac_11122\20dez Flavia Zandonadi_1C_4.raw]	ADMVDDAELLELVEMEVR	K	E	99.7%	58.2	25.0	58.2	3.23	Oxidation (+16), Oxidation (+16)	2,107.96	2	-0.0088	-4.1	138	155
XAC_XauB_MI	XAC	MI	elongation factor Tu	XAC0957	99.9%	1.22%	43,125.5	2	2	2	60: Scan 322 (rt=378.722, f=3, i=16) [C:\Documents and Settings\visita-mas\Desktop\Flaviazandonadi\Xac_11122\20dez Flavia Zandonadi_1C_4.raw]	VGDEIEIVGIR	K	D	99.7%	52.6	25.6	46.8	4.80		1,198.64	2	-0.013	-11	241	251
XAC_XauB_MI	XAC	MI	6-phosphogluconate dehydrogenase	XAC0680	100.0%	13.8%	32,873.9	9	10	17	9: Scan 247 (rt=279.88, f=3, i=3) [C:\Documents and Settings\visita-mas\Desktop\Flaviazandonadi\Xac_11122\20dez Flavia Zandonadi_1C_5.raw]	DKDSFTDK	R	L	99.7%	37.6	26.1	24.6	2.96		954.42	2	-0.0097	-10	277	284
XAC_XauB_MI	XAC	MI	6-phosphogluconate dehydrogenase	XAC0680	100.0%	13.8%	32,873.9	9	10	17	8: Scan 246 (rt=278.769, f=3, i=2) [C:\Documents and Settings\visita-mas\Desktop\Flaviazandonadi\Xac_11122\20dez Flavia Zandonadi_1C_5.raw]	DKDSFTDK	R	L	99.7%	53.0	26.1	28.6	3.59		954.42	2	-0.0097	-10	277	284
XAC_XauB_MI	XAC	MI	6-phosphogluconate dehydrogenase	XAC0680	100.0%	13.8%	32,873.9	9	10	17	121: Scan 490 (rt=596.425, f=3, i=33) [C:\Documents and Settings\visita-mas\Desktop\Flaviazandonadi\Xac_11122\20dez Flavia Zandonadi_1C_5.raw]	GIVTADALAALVSALPSPR	K	V	99.7%	44.9	25.0	35.4	7.46		1,821.00	3	-0.032	-17	43	61
XAC_XauB_MI	XAC	MI	6-phosphogluconate dehydrogenase	XAC0680	100.0%	13.8%	32,873.9	9	10	17	120: Scan 489 (rt=595.314, f=2, i=68) [C:\Documents and Settings\visita-mas\Desktop\Flaviazandonadi\Xac_11122\20dez Flavia Zandonadi_1C_5.raw]	GIVTADALAALVSALPSPR	K	V	99.7%	123	25.0	111	12.6		1,821.00	2	-0.032	-18	43	61
XAC_XauB_MI	XAC	MI	6-phosphogluconate dehydrogenase	XAC0680	100.0%	13.8%	32,873.9	9	10	17	118: Scan 486 (rt=590.868, f=2, i=66) [C:\Documents and Settings\visita-mas\Desktop\Flaviazandonadi\Xac_11122\20dez Flavia Zandonadi_1C_5.raw]	GIVTADALAALVSALPSPR	K	V	99.7%	140	25.0	129	13.5		1,821.02	2	-0.012	-6.3	43	61
XAC_XauB_MI	XAC	MI	6-phosphogluconate dehydrogenase	XAC0680	100.0%	13.8%	32,873.9	9	10	17	119: Scan 487 (rt=591.979, f=2, i=67) [C:\Documents and Settings\visita-mas\Desktop\Flaviazandonadi\Xac_11122\20dez Flavia Zandonadi_1C_5.raw]	GIVTADALAALVSALPSPR	K	V	99.7%	162	25.0	151	13.4		1,821.02	2	-0.012	-6.3	43	61
XAC_XauB_MI	XAC	MI	6-phosphogluconate dehydrogenase	XAC0680	100.0%	13.8%	32,873.9	9	10	17	34: Scan 280 (rt=324.317, f=3, i=11) [C:\Documents and Settings\visita-mas\Desktop\Flaviazandonadi\Xac_11122\20dez Flavia Zandonadi_1C_5.raw]	MELGMVGLGR	-	M	99.7%	51.9	25.1	45.0	5.19	Oxidation (+16), Oxidation (+16)	1,093.51	2	-0.020	-19	1	10
XAC_XauB_MI	XAC	MI	6-phosphogluconate dehydrogenase	XAC0680	100.0%	13.8%	32,873.9	9	10	17	3: Scan 236 (rt=265.454, f=2, i=5) [C:\Documents and Settings\visita-mas\Desktop\Flaviazandonadi\Xac_11122\20dez Flavia Zandonadi_1C_5.raw]	MGANMAER	R	L	99.2%	42.4	25.2	34.9	1.44	Oxidation (+16), Oxidation (+16)	910.36	2	-0.0074	-8.1	11	18
XAC_XauB_MI	XAC	MI	6-phosphogluconate dehydrogenase	XAC0680	100.0%	13.8%	32,873.9	9	10	17	4: Scan 237 (rt=266.565, f=2, i=6) [C:\Documents and Settings\visita-mas\Desktop\Flaviazandonadi\Xac_11122\20dez Flavia Zandonadi_1C_5.raw]	MGANMAER	R	L	99.7%	56.7	25.2	42.7	1.36	Oxidation (+16), Oxidation (+16)	910.36	2	-0.0074	-8.1	11	18
XAC_XauB_MI	XAC	MI	6-phosphogluconate dehydrogenase	XAC0680	100.0%	13.8%	32,873.9	9	10	17	38: Scan 287 (rt=333.209, f=4, i=16) [C:\Documents and Settings\visita-mas\Desktop\Flaviazandonadi\Xac_11122\20dez Flavia Zandonadi_1C_5.raw]	MVHNGIEYGMMQAYAEGFALMQHK	K	A	99.7%	45.0	25.0	35.2	4.08	Oxidation (+16), Oxidation (+16), Oxidation (+16), Oxidation (+16)	2,819.17	3	-0.048	-17	174	197
XAC_XauB_MI	XAC	MI	6-phosphogluconate dehydrogenase	XAC0680	100.0%	13.8%	32,873.9	9	10	17	39: Scan 289 (rt=336.543, f=2, i=17) [C:\Documents and Settings\visita-mas\Desktop\Flaviazandonadi\Xac_11122\20dez Flavia Zandonadi_1C_5.raw]	MVHNGIEYGMMQAYAEGFALMQHK	K	A	99.7%	52.1	25.0	46.7	6.74	Oxidation (+16), Oxidation (+16), Oxidation (+16), Oxidation (+16)	2,819.17	3	-0.050	-18	174	197
XAC_XauB_MI	XAC	MI	6-phosphogluconate dehydrogenase	XAC0680	100.0%	13.8%	32,873.9	9	10	17	37: Scan 286 (rt=332.097, f=4, i=15) [C:\Documents and Settings\visita-mas\Desktop\Flaviazandonadi\Xac_11122\20dez Flavia Zandonadi_1C_5.raw]	MVHNGIEYGMMQAYAEGFALMQHK	K	A	99.7%	57.2	25.0	52.5	8.23	Oxidation (+16), Oxidation (+16), Oxidation (+16), Oxidation (+16)	2,819.17	3	-0.048	-17	174	197
XAC_XauB_MI	XAC	MI	6-phosphogluconate dehydrogenase	XAC0680	100.0%	13.8%	32,873.9	9	10	17	26: Scan 270 (rt=310.979, f=3, i=9) [C:\Documents and Settings\visita-mas\Desktop\Flaviazandonadi\Xac_11122\20dez Flavia Zandonadi_1C_5.raw]	NQFGGHAVMTTTSAAPTIGSK	R	D	99.4%	29.8	25.0	17.6	3.54	Oxidation (+16)	2,090.97	3	-0.037	-17	291	311
XAC_XauB_MI	XAC	MI	6-phosphogluconate dehydrogenase	XAC0680	100.0%	13.8%	32,873.9	9	10	17	14: Scan 254 (rt=289.884, f=2, i=10) [C:\Documents and Settings\visita-mas\Desktop\Flaviazandonadi\Xac_11122\20dez Flavia Zandonadi_1C_5.raw]	VGPSGAGHFTK	R	M	98.8%	27.0	26.2	27.0	4.21		1,056.52	2	-0.013	-12	163	173
XAC_XauB_MI	XAC	MI	6-phosphogluconate dehydrogenase	XAC0680	100.0%	13.8%	32,873.9	9	10	17	11: Scan 250 (rt=284.326, f=3, i=4) [C:\Documents and Settings\visita-mas\Desktop\Flaviazandonadi\Xac_11122\20dez Flavia Zandonadi_1C_5.raw]	VGPSGAGHFTK	R	M	99.7%	84.0	26.2	78.3	6.70		1,056.52	2	-0.016	-15	163	173
XAC_XauB_MI	XAC	MI	6-phosphogluconate dehydrogenase	XAC0680	100.0%	13.8%	32,873.9	9	10	17	7: Scan 245 (rt=277.657, f=2, i=8) [C:\Documents and Settings\visita-mas\Desktop\Flaviazandonadi\Xac_11122\20dez Flavia Zandonadi_1C_5.raw]	VHGYDPGANAR	R	T	97.7%	21.2	25.6	14.9	3.39		1,155.53	2	-0.013	-11	26	36
XAC_XauB_MI	XAC	MI	6-phosphogluconate dehydrogenase	XAC0680	100.0%	13.8%	32,873.9	9	10	17	64: Scan 326 (rt=386.514, f=2, i=27) [C:\Documents and Settings\visita-mas\Desktop\Flaviazandonadi\Xac_11122\20dez Flavia Zandonadi_1C_5.raw]	VVWLMVPAGK	R	I	99.7%	37.6	26.2	32.9	6.18	Oxidation (+16)	1,114.61	2	-0.016	-14	62	71
