# Supplementary material for: Periplasm-enriched fractions from Xanthomonas citri subsp. citri type A and X. fuscans subsp. aurantifolii type B present distinct proteomic profiles under in vitro pathogenicity induction
Source: PLoS One. 2020 Dec 18;15(12):e0243867. doi: 10.1371/journal.pone.0243867 (PMC7748154; doi:10.1371/journal.pone.0243867)
Supplement: S2 Table — The .dat files were open on Scaffold™ software to group the peptides identified according to Mascot parameters. (XLSX) [file pone.0243867.s005.xlsx]

## Sheet: Table S2
Table S2. XauB proteins identified by mass spectrometry (p< 0.05) in XAM-M medium. The data were based on database at NCBI and presented in Table 1 and Data S2. The .dat files were open on Scaffold software to group the peptides identified according to Mascot parameters.
Experiment name	Biological sample category	Biological sample name	Protein group	Protein accession number	Protein identification probability	Protein percentage of total spectra	Protein molecular weight (AMU)	Number of unique peptides	Number of unique spectra	Number of total spectra	Spectrum name	Peptide sequence	Previous amino acid	Next amino acid	Peptide identification probability	Mascot Ion score	Mascot Identity score	Mascot Delta Ion score	X! Tandem -log(e) score	Modifications identified by spectrum	Actual peptide mass (AMU)	Spectrum charge	Actual minus calculated peptide mass (AMU)	Actual minus calculated peptide mass (PPM)	Peptide start index	Peptide stop index
XAC_XauB_MI	XauB	MI	conserved hypothetical protein [Xanthomonas fuscans subsp. aurantifolii str. ICPB 11122]	gi|294624690	1	0.255	38047.8	6	6	13	51: Scan 503 (rt=594.54, f=2, i=34) [C:\Documents and Settings\visita-mas\Desktop\flavia\12ag FlaviaZandonadi_MI_3B.raw]	AELDALLTQAALFK	R	R	0.95	27.8	25	27.8	3.21		1502.85	2	0.013	8.4	15	28
XAC_XauB_MI	XauB	MI	conserved hypothetical protein [Xanthomonas fuscans subsp. aurantifolii str. ICPB 11122]	gi|294624690	1	0.255	38047.8	6	6	13	50: Scan 502 (rt=593.412, f=2, i=33) [C:\Documents and Settings\visita-mas\Desktop\flavia\12ag FlaviaZandonadi_MI_3B.raw]	AELDALLTQAALFK	R	R	0.95	55.6	25	55.6	6		1502.85	2	0.013	8.4	15	28
XAC_XauB_MI	XauB	MI	conserved hypothetical protein [Xanthomonas fuscans subsp. aurantifolii str. ICPB 11122]	gi|294624690	1	0.255	38047.8	6	6	13	10: Scan 326 (rt=374.317, f=2, i=7) [C:\Documents and Settings\visita-mas\Desktop\flavia\12ag FlaviaZandonadi_MI_3B.raw]	AIMAALVGQGSR	K	D	0.95	51	25	51	4.3	Oxidation (+16)	1188.62	2	-0.014	-11	328	339
XAC_XauB_MI	XauB	MI	conserved hypothetical protein [Xanthomonas fuscans subsp. aurantifolii str. ICPB 11122]	gi|294624690	1	0.255	38047.8	6	6	13	11: Scan 327 (rt=375.446, f=2, i=8) [C:\Documents and Settings\visita-mas\Desktop\flavia\12ag FlaviaZandonadi_MI_3B.raw]	AIMAALVGQGSR	K	D	0.95	48.1	25	41.7	5.51	Oxidation (+16)	1188.62	2	-0.014	-11	328	339
XAC_XauB_MI	XauB	MI	conserved hypothetical protein [Xanthomonas fuscans subsp. aurantifolii str. ICPB 11122]	gi|294624690	1	0.255	38047.8	6	6	13	15: Scan 337 (rt=390.003, f=3, i=5) [C:\Documents and Settings\visita-mas\Desktop\flavia\12ag FlaviaZandonadi_MI_3B.raw]	DQYQHFIVDER	R	K	0.95	9.39	25	9.37	1.57		1448.66	3	-0.011	-7.6	271	281
XAC_XauB_MI	XauB	MI	conserved hypothetical protein [Xanthomonas fuscans subsp. aurantifolii str. ICPB 11122]	gi|294624690	1	0.255	38047.8	6	6	13	2: Scan 308 (rt=348.781, f=2, i=2) [C:\Documents and Settings\visita-mas\Desktop\flavia\12ag FlaviaZandonadi_MI_3B.raw]	DREDQVLK	K	S	0.95	30.6	25	15.9	2		1001.51	2	-0.0057	-5.7	123	130
XAC_XauB_MI	XauB	MI	conserved hypothetical protein [Xanthomonas fuscans subsp. aurantifolii str. ICPB 11122]	gi|294624690	1	0.255	38047.8	6	6	13	1: Scan 307 (rt=347.653, f=2, i=1) [C:\Documents and Settings\visita-mas\Desktop\flavia\12ag FlaviaZandonadi_MI_3B.raw]	DREDQVLK	K	S	0.95	34.5	25	19.3	2.54		1001.51	2	-0.0057	-5.7	123	130
XAC_XauB_MI	XauB	MI	conserved hypothetical protein [Xanthomonas fuscans subsp. aurantifolii str. ICPB 11122]	gi|294624690	1	0.255	38047.8	6	6	13	49: Scan 460 (rt=545.019, f=2, i=32) [C:\Documents and Settings\visita-mas\Desktop\flavia\12ag FlaviaZandonadi_MI_3B.raw]	SIALVFFNPSMR	K	T	0.95	33.5	25	32.7	2	Oxidation (+16)	1396.73	2	0.0087	6.2	40	51
XAC_XauB_MI	XauB	MI	conserved hypothetical protein [Xanthomonas fuscans subsp. aurantifolii str. ICPB 11122]	gi|294624690	1	0.255	38047.8	6	6	13	46: Scan 455 (rt=538.407, f=2, i=29) [C:\Documents and Settings\visita-mas\Desktop\flavia\12ag FlaviaZandonadi_MI_3B.raw]	SIALVFFNPSMR	K	T	0.95	47.6	25	39.9	3.82	Oxidation (+16)	1396.73	2	0.0095	6.8	40	51
XAC_XauB_MI	XauB	MI	conserved hypothetical protein [Xanthomonas fuscans subsp. aurantifolii str. ICPB 11122]	gi|294624690	1	0.255	38047.8	6	6	13	47: Scan 456 (rt=539.536, f=2, i=30) [C:\Documents and Settings\visita-mas\Desktop\flavia\12ag FlaviaZandonadi_MI_3B.raw]	SIALVFFNPSMR	K	T	0.95	50.4	25	42.3	4.85	Oxidation (+16)	1396.73	2	0.0095	6.8	40	51
XAC_XauB_MI	XauB	MI	conserved hypothetical protein [Xanthomonas fuscans subsp. aurantifolii str. ICPB 11122]	gi|294624690	1	0.255	38047.8	6	6	13	29: Scan 374 (rt=438.453, f=2, i=20) [C:\Documents and Settings\visita-mas\Desktop\flavia\12ag FlaviaZandonadi_MI_3B.raw]	YVDLIGVR	R	A	0.95	37.7	25	16.2	1.74		933.52	2	-0.0063	-6.7	105	112
XAC_XauB_MI	XauB	MI	conserved hypothetical protein [Xanthomonas fuscans subsp. aurantifolii str. ICPB 11122]	gi|294624690	1	0.255	38047.8	6	6	13	27: Scan 370 (rt=432.969, f=2, i=18) [C:\Documents and Settings\visita-mas\Desktop\flavia\12ag FlaviaZandonadi_MI_3B.raw]	YVDLIGVR	R	A	0.95	39.5	25	18.3	2.68		933.52	2	-0.0075	-8	105	112
XAC_XauB_MI	XauB	MI	conserved hypothetical protein [Xanthomonas fuscans subsp. aurantifolii str. ICPB 11122]	gi|294624690	1	0.255	38047.8	6	6	13	28: Scan 371 (rt=434.098, f=2, i=19) [C:\Documents and Settings\visita-mas\Desktop\flavia\12ag FlaviaZandonadi_MI_3B.raw]	YVDLIGVR	R	A	0.95	45.8	25	24.3	2.7		933.52	2	-0.0075	-8	105	112
XAC_XauB_MI	XauB	MI	conserved hypothetical protein [Xanthomonas fuscans subsp. aurantifolii str. ICPB 11122]	gi|292600998	1	0.255	38047.8	6	6	13	51: Scan 503 (rt=594.54, f=2, i=34) [C:\Documents and Settings\visita-mas\Desktop\flavia\12ag FlaviaZandonadi_MI_3B.raw]	AELDALLTQAALFK	R	R	0.95	27.8	25	27.8	3.21		1502.85	2	0.013	8.4	15	28
XAC_XauB_MI	XauB	MI	conserved hypothetical protein [Xanthomonas fuscans subsp. aurantifolii str. ICPB 11122]	gi|292600998	1	0.255	38047.8	6	6	13	50: Scan 502 (rt=593.412, f=2, i=33) [C:\Documents and Settings\visita-mas\Desktop\flavia\12ag FlaviaZandonadi_MI_3B.raw]	AELDALLTQAALFK	R	R	0.95	55.6	25	55.6	6		1502.85	2	0.013	8.4	15	28
XAC_XauB_MI	XauB	MI	conserved hypothetical protein [Xanthomonas fuscans subsp. aurantifolii str. ICPB 11122]	gi|292600998	1	0.255	38047.8	6	6	13	10: Scan 326 (rt=374.317, f=2, i=7) [C:\Documents and Settings\visita-mas\Desktop\flavia\12ag FlaviaZandonadi_MI_3B.raw]	AIMAALVGQGSR	K	D	0.95	51	25	51	4.3	Oxidation (+16)	1188.62	2	-0.014	-11	328	339
XAC_XauB_MI	XauB	MI	conserved hypothetical protein [Xanthomonas fuscans subsp. aurantifolii str. ICPB 11122]	gi|292600998	1	0.255	38047.8	6	6	13	11: Scan 327 (rt=375.446, f=2, i=8) [C:\Documents and Settings\visita-mas\Desktop\flavia\12ag FlaviaZandonadi_MI_3B.raw]	AIMAALVGQGSR	K	D	0.95	48.1	25	41.7	5.51	Oxidation (+16)	1188.62	2	-0.014	-11	328	339
XAC_XauB_MI	XauB	MI	conserved hypothetical protein [Xanthomonas fuscans subsp. aurantifolii str. ICPB 11122]	gi|292600998	1	0.255	38047.8	6	6	13	15: Scan 337 (rt=390.003, f=3, i=5) [C:\Documents and Settings\visita-mas\Desktop\flavia\12ag FlaviaZandonadi_MI_3B.raw]	DQYQHFIVDER	R	K	0.95	9.39	25	9.37	1.57		1448.66	3	-0.011	-7.6	271	281
XAC_XauB_MI	XauB	MI	conserved hypothetical protein [Xanthomonas fuscans subsp. aurantifolii str. ICPB 11122]	gi|292600998	1	0.255	38047.8	6	6	13	2: Scan 308 (rt=348.781, f=2, i=2) [C:\Documents and Settings\visita-mas\Desktop\flavia\12ag FlaviaZandonadi_MI_3B.raw]	DREDQVLK	K	S	0.95	30.6	25	15.9	2		1001.51	2	-0.0057	-5.7	123	130
XAC_XauB_MI	XauB	MI	conserved hypothetical protein [Xanthomonas fuscans subsp. aurantifolii str. ICPB 11122]	gi|292600998	1	0.255	38047.8	6	6	13	1: Scan 307 (rt=347.653, f=2, i=1) [C:\Documents and Settings\visita-mas\Desktop\flavia\12ag FlaviaZandonadi_MI_3B.raw]	DREDQVLK	K	S	0.95	34.5	25	19.3	2.54		1001.51	2	-0.0057	-5.7	123	130
XAC_XauB_MI	XauB	MI	conserved hypothetical protein [Xanthomonas fuscans subsp. aurantifolii str. ICPB 11122]	gi|292600998	1	0.255	38047.8	6	6	13	49: Scan 460 (rt=545.019, f=2, i=32) [C:\Documents and Settings\visita-mas\Desktop\flavia\12ag FlaviaZandonadi_MI_3B.raw]	SIALVFFNPSMR	K	T	0.95	33.5	25	32.7	2	Oxidation (+16)	1396.73	2	0.0087	6.2	40	51
XAC_XauB_MI	XauB	MI	conserved hypothetical protein [Xanthomonas fuscans subsp. aurantifolii str. ICPB 11122]	gi|292600998	1	0.255	38047.8	6	6	13	46: Scan 455 (rt=538.407, f=2, i=29) [C:\Documents and Settings\visita-mas\Desktop\flavia\12ag FlaviaZandonadi_MI_3B.raw]	SIALVFFNPSMR	K	T	0.95	47.6	25	39.9	3.82	Oxidation (+16)	1396.73	2	0.0095	6.8	40	51
XAC_XauB_MI	XauB	MI	conserved hypothetical protein [Xanthomonas fuscans subsp. aurantifolii str. ICPB 11122]	gi|292600998	1	0.255	38047.8	6	6	13	47: Scan 456 (rt=539.536, f=2, i=30) [C:\Documents and Settings\visita-mas\Desktop\flavia\12ag FlaviaZandonadi_MI_3B.raw]	SIALVFFNPSMR	K	T	0.95	50.4	25	42.3	4.85	Oxidation (+16)	1396.73	2	0.0095	6.8	40	51
XAC_XauB_MI	XauB	MI	conserved hypothetical protein [Xanthomonas fuscans subsp. aurantifolii str. ICPB 11122]	gi|292600998	1	0.255	38047.8	6	6	13	29: Scan 374 (rt=438.453, f=2, i=20) [C:\Documents and Settings\visita-mas\Desktop\flavia\12ag FlaviaZandonadi_MI_3B.raw]	YVDLIGVR	R	A	0.95	37.7	25	16.2	1.74		933.52	2	-0.0063	-6.7	105	112
XAC_XauB_MI	XauB	MI	conserved hypothetical protein [Xanthomonas fuscans subsp. aurantifolii str. ICPB 11122]	gi|292600998	1	0.255	38047.8	6	6	13	27: Scan 370 (rt=432.969, f=2, i=18) [C:\Documents and Settings\visita-mas\Desktop\flavia\12ag FlaviaZandonadi_MI_3B.raw]	YVDLIGVR	R	A	0.95	39.5	25	18.3	2.68		933.52	2	-0.0075	-8	105	112
XAC_XauB_MI	XauB	MI	conserved hypothetical protein [Xanthomonas fuscans subsp. aurantifolii str. ICPB 11122]	gi|292600998	1	0.255	38047.8	6	6	13	28: Scan 371 (rt=434.098, f=2, i=19) [C:\Documents and Settings\visita-mas\Desktop\flavia\12ag FlaviaZandonadi_MI_3B.raw]	YVDLIGVR	R	A	0.95	45.8	25	24.3	2.7		933.52	2	-0.0075	-8	105	112
XAC_XauB_MI	XauB	MI	polyphosphate-selective porin O [Xanthomonas fuscans subsp. aurantifolii str. ICPB 11122]	gi|294625372	0.998	0.0588	43261.7	2	2	3	19: Scan 346 (rt=401.563, f=2, i=12) [C:\Documents and Settings\visita-mas\Desktop\flavia\12ag FlaviaZandonadi_MI_3B.raw]	ALFGQDYGR	K	V	0.95	30.3	25	24.5	2.11		1025.5	2	0.0019	1.9	104	112
XAC_XauB_MI	XauB	MI	polyphosphate-selective porin O [Xanthomonas fuscans subsp. aurantifolii str. ICPB 11122]	gi|294625372	0.998	0.0588	43261.7	2	2	3	40: Scan 421 (rt=496.695, f=3, i=12) [C:\Documents and Settings\visita-mas\Desktop\flavia\12ag FlaviaZandonadi_MI_3B.raw]	LIDTGTILDVDHVIR	R	T	0.95	18	25	18	1.92		1678.9	3	-0.029	-17	240	254
XAC_XauB_MI	XauB	MI	polyphosphate-selective porin O [Xanthomonas fuscans subsp. aurantifolii str. ICPB 11122]	gi|294625372	0.998	0.0588	43261.7	2	2	3	39: Scan 420 (rt=495.566, f=3, i=11) [C:\Documents and Settings\visita-mas\Desktop\flavia\12ag FlaviaZandonadi_MI_3B.raw]	LIDTGTILDVDHVIR	R	T	0.95	37.4	25	36.7	4		1678.9	3	-0.029	-17	240	254
XAC_XauB_MI	XauB	MI	polyphosphate-selective porin O [Xanthomonas fuscans subsp. aurantifolii str. ICPB 11122]	gi|292600325	0.998	0.0588	43261.7	2	2	3	19: Scan 346 (rt=401.563, f=2, i=12) [C:\Documents and Settings\visita-mas\Desktop\flavia\12ag FlaviaZandonadi_MI_3B.raw]	ALFGQDYGR	K	V	0.95	30.3	25	24.5	2.11		1025.5	2	0.0019	1.9	104	112
XAC_XauB_MI	XauB	MI	polyphosphate-selective porin O [Xanthomonas fuscans subsp. aurantifolii str. ICPB 11122]	gi|292600325	0.998	0.0588	43261.7	2	2	3	40: Scan 421 (rt=496.695, f=3, i=12) [C:\Documents and Settings\visita-mas\Desktop\flavia\12ag FlaviaZandonadi_MI_3B.raw]	LIDTGTILDVDHVIR	R	T	0.95	18	25	18	1.92		1678.9	3	-0.029	-17	240	254
XAC_XauB_MI	XauB	MI	polyphosphate-selective porin O [Xanthomonas fuscans subsp. aurantifolii str. ICPB 11122]	gi|292600325	0.998	0.0588	43261.7	2	2	3	39: Scan 420 (rt=495.566, f=3, i=11) [C:\Documents and Settings\visita-mas\Desktop\flavia\12ag FlaviaZandonadi_MI_3B.raw]	LIDTGTILDVDHVIR	R	T	0.95	37.4	25	36.7	4		1678.9	3	-0.029	-17	240	254
XAC_XauB_MI	XauB	MI	adenylate kinase [Xanthomonas fuscans subsp. aurantifolii str. ICPB 11122]	gi|294627150	1	0.377	19937.5	11	11	23	5: Scan 303 (rt=344.918, f=4, i=1) [C:\Documents and Settings\visita-mas\Desktop\flavia\12ag FlaviaZandonadi_MI_4B.raw]	AEGREDDNPESVR	K	K	0.946	13.1	25	13.1	1		1472.65	3	-0.0034	-2.3	130	142
XAC_XauB_MI	XauB	MI	adenylate kinase [Xanthomonas fuscans subsp. aurantifolii str. ICPB 11122]	gi|294627150	1	0.377	19937.5	11	11	23	27: Scan 344 (rt=402.476, f=2, i=13) [C:\Documents and Settings\visita-mas\Desktop\flavia\12ag FlaviaZandonadi_MI_4B.raw]	AEVAAGSPLGLK	R	A	0.95	37.8	25	37.3	4.1		1111.62	2	-0.00048	-0.43	37	48
XAC_XauB_MI	XauB	MI	adenylate kinase [Xanthomonas fuscans subsp. aurantifolii str. ICPB 11122]	gi|294627150	1	0.377	19937.5	11	11	23	25: Scan 340 (rt=396.993, f=2, i=11) [C:\Documents and Settings\visita-mas\Desktop\flavia\12ag FlaviaZandonadi_MI_4B.raw]	AEVAAGSPLGLK	R	A	0.95	48.1	25	41.2	7.34		1111.6	2	-0.024	-22	37	48
XAC_XauB_MI	XauB	MI	adenylate kinase [Xanthomonas fuscans subsp. aurantifolii str. ICPB 11122]	gi|294627150	1	0.377	19937.5	11	11	23	26: Scan 341 (rt=398.121, f=2, i=12) [C:\Documents and Settings\visita-mas\Desktop\flavia\12ag FlaviaZandonadi_MI_4B.raw]	AEVAAGSPLGLK	R	A	0.95	55.4	25	51.7	8.36		1111.6	2	-0.024	-22	37	48
XAC_XauB_MI	XauB	MI	adenylate kinase [Xanthomonas fuscans subsp. aurantifolii str. ICPB 11122]	gi|294627150	1	0.377	19937.5	11	11	23	3: Scan 301 (rt=341.772, f=2, i=3) [C:\Documents and Settings\visita-mas\Desktop\flavia\12ag FlaviaZandonadi_MI_4B.raw]	EDDNPESVR	R	K	0.95	48	25	40.8	4.48		1059.43	2	-0.014	-13	134	142
XAC_XauB_MI	XauB	MI	adenylate kinase [Xanthomonas fuscans subsp. aurantifolii str. ICPB 11122]	gi|294627150	1	0.377	19937.5	11	11	23	60: Scan 455 (rt=544.097, f=2, i=37) [C:\Documents and Settings\visita-mas\Desktop\flavia\12ag FlaviaZandonadi_MI_4B.raw]	GDLVSDDILLGMLEAR	R	L	0.95	49.3	25	41.5	6.19	Oxidation (+16)	1731.88	2	0.0034	2	56	71
XAC_XauB_MI	XauB	MI	adenylate kinase [Xanthomonas fuscans subsp. aurantifolii str. ICPB 11122]	gi|294627150	1	0.377	19937.5	11	11	23	61: Scan 456 (rt=545.226, f=2, i=38) [C:\Documents and Settings\visita-mas\Desktop\flavia\12ag FlaviaZandonadi_MI_4B.raw]	GDLVSDDILLGMLEAR	R	L	0.95	62.2	25	62.2	4.43	Oxidation (+16)	1731.88	2	0.0034	2	56	71
XAC_XauB_MI	XauB	MI	adenylate kinase [Xanthomonas fuscans subsp. aurantifolii str. ICPB 11122]	gi|294627150	1	0.377	19937.5	11	11	23	41: Scan 387 (rt=457.72, f=2, i=23) [C:\Documents and Settings\visita-mas\Desktop\flavia\12ag FlaviaZandonadi_MI_4B.raw]	GFILDGYPR	K	N	0.95	41	25	25.5	3.06		1036.53	2	-0.0038	-3.6	80	88
XAC_XauB_MI	XauB	MI	adenylate kinase [Xanthomonas fuscans subsp. aurantifolii str. ICPB 11122]	gi|294627150	1	0.377	19937.5	11	11	23	39: Scan 383 (rt=452.237, f=2, i=21) [C:\Documents and Settings\visita-mas\Desktop\flavia\12ag FlaviaZandonadi_MI_4B.raw]	GFILDGYPR	K	N	0.95	41.1	25	23.9	4.05		1036.53	2	-0.0074	-7.2	80	88
XAC_XauB_MI	XauB	MI	adenylate kinase [Xanthomonas fuscans subsp. aurantifolii str. ICPB 11122]	gi|294627150	1	0.377	19937.5	11	11	23	40: Scan 384 (rt=453.365, f=2, i=22) [C:\Documents and Settings\visita-mas\Desktop\flavia\12ag FlaviaZandonadi_MI_4B.raw]	GFILDGYPR	K	N	0.95	42.4	25	23.1	3.04		1036.53	2	-0.0074	-7.2	80	88
XAC_XauB_MI	XauB	MI	adenylate kinase [Xanthomonas fuscans subsp. aurantifolii str. ICPB 11122]	gi|294627150	1	0.377	19937.5	11	11	23	7: Scan 307 (rt=350.401, f=2, i=4) [C:\Documents and Settings\visita-mas\Desktop\flavia\12ag FlaviaZandonadi_MI_4B.raw]	LGQADVAK	R	G	0.95	52.8	25.8	40.7	2.92		800.45	2	0.0066	8.2	72	79
XAC_XauB_MI	XauB	MI	adenylate kinase [Xanthomonas fuscans subsp. aurantifolii str. ICPB 11122]	gi|294627150	1	0.377	19937.5	11	11	23	4: Scan 302 (rt=343.345, f=3, i=1) [C:\Documents and Settings\visita-mas\Desktop\flavia\12ag FlaviaZandonadi_MI_4B.raw]	LGQADVAK	R	G	0.95	57.1	25.8	41.3	3.11		800.42	2	-0.02	-25	72	79
XAC_XauB_MI	XauB	MI	adenylate kinase [Xanthomonas fuscans subsp. aurantifolii str. ICPB 11122]	gi|294627150	1	0.377	19937.5	11	11	23	49: Scan 408 (rt=485.741, f=2, i=28) [C:\Documents and Settings\visita-mas\Desktop\flavia\12ag FlaviaZandonadi_MI_4B.raw]	LKDTFDIPHISTGDLLR	R	A	0.95	26.2	25	26.2	2.96		1940.02	3	-0.014	-7.4	20	36
XAC_XauB_MI	XauB	MI	adenylate kinase [Xanthomonas fuscans subsp. aurantifolii str. ICPB 11122]	gi|294627150	1	0.377	19937.5	11	11	23	50: Scan 409 (rt=486.869, f=2, i=29) [C:\Documents and Settings\visita-mas\Desktop\flavia\12ag FlaviaZandonadi_MI_4B.raw]	LKDTFDIPHISTGDLLR	R	A	0.95	37.1	25	37.1	6.36		1940.02	3	-0.014	-7.4	20	36
XAC_XauB_MI	XauB	MI	adenylate kinase [Xanthomonas fuscans subsp. aurantifolii str. ICPB 11122]	gi|294627150	1	0.377	19937.5	11	11	23	51: Scan 412 (rt=491.224, f=2, i=30) [C:\Documents and Settings\visita-mas\Desktop\flavia\12ag FlaviaZandonadi_MI_4B.raw]	LQVYTDSTAPVIGFYEQR	R	G	0.95	18.6	25	18.6	2		2086.03	3	-0.0059	-2.8	145	162
XAC_XauB_MI	XauB	MI	adenylate kinase [Xanthomonas fuscans subsp. aurantifolii str. ICPB 11122]	gi|294627150	1	0.377	19937.5	11	11	23	33: Scan 367 (rt=430.828, f=2, i=17) [C:\Documents and Settings\visita-mas\Desktop\flavia\12ag FlaviaZandonadi_MI_4B.raw]	LVLLGPPGSGK	R	G	0.95	41.1	25	41.1	4.59		1036.62	2	-0.011	-11	3	13
XAC_XauB_MI	XauB	MI	adenylate kinase [Xanthomonas fuscans subsp. aurantifolii str. ICPB 11122]	gi|294627150	1	0.377	19937.5	11	11	23	31: Scan 363 (rt=425.344, f=2, i=15) [C:\Documents and Settings\visita-mas\Desktop\flavia\12ag FlaviaZandonadi_MI_4B.raw]	LVLLGPPGSGK	R	G	0.95	49.1	25	49.1	7.6		1036.63	2	-0.0027	-2.6	3	13
XAC_XauB_MI	XauB	MI	adenylate kinase [Xanthomonas fuscans subsp. aurantifolii str. ICPB 11122]	gi|294627150	1	0.377	19937.5	11	11	23	30: Scan 362 (rt=424.216, f=2, i=14) [C:\Documents and Settings\visita-mas\Desktop\flavia\12ag FlaviaZandonadi_MI_4B.raw]	LVLLGPPGSGK	R	G	0.95	52.3	25	52.3	6.04		1036.63	2	-0.0027	-2.6	3	13
XAC_XauB_MI	XauB	MI	adenylate kinase [Xanthomonas fuscans subsp. aurantifolii str. ICPB 11122]	gi|294627150	1	0.377	19937.5	11	11	23	32: Scan 366 (rt=429.699, f=2, i=16) [C:\Documents and Settings\visita-mas\Desktop\flavia\12ag FlaviaZandonadi_MI_4B.raw]	LVLLGPPGSGK	R	G	0.95	57.7	25	57.7	6.85		1036.62	2	-0.011	-11	3	13
XAC_XauB_MI	XauB	MI	adenylate kinase [Xanthomonas fuscans subsp. aurantifolii str. ICPB 11122]	gi|294627150	1	0.377	19937.5	11	11	23	57: Scan 424 (rt=507.674, f=2, i=36) [C:\Documents and Settings\visita-mas\Desktop\flavia\12ag FlaviaZandonadi_MI_4B.raw]	NVAQANALDELLGK	R	I	0.95	57.3	25	57.3	6.07		1454.76	2	-0.014	-9.5	89	102
XAC_XauB_MI	XauB	MI	adenylate kinase [Xanthomonas fuscans subsp. aurantifolii str. ICPB 11122]	gi|294627150	1	0.377	19937.5	11	11	23	47: Scan 397 (rt=471.377, f=2, i=27) [C:\Documents and Settings\visita-mas\Desktop\flavia\12ag FlaviaZandonadi_MI_4B.raw]	VDGVGSLDEVLER	R	I	0.95	41.7	25	41.2	4.24		1386.7	2	-0.00094	-0.68	168	180
XAC_XauB_MI	XauB	MI	adenylate kinase [Xanthomonas fuscans subsp. aurantifolii str. ICPB 11122]	gi|294627150	1	0.377	19937.5	11	11	23	46: Scan 396 (rt=470.248, f=2, i=26) [C:\Documents and Settings\visita-mas\Desktop\flavia\12ag FlaviaZandonadi_MI_4B.raw]	VDGVGSLDEVLER	R	I	0.95	53.3	25	48.4	4.34		1386.7	2	-0.00094	-0.68	168	180
XAC_XauB_MI	XauB	MI	adenylate kinase [Xanthomonas fuscans subsp. aurantifolii str. ICPB 11122]	gi|294627150	1	0.377	19937.5	11	11	23	43: Scan 391 (rt=463.203, f=2, i=25) [C:\Documents and Settings\visita-mas\Desktop\flavia\12ag FlaviaZandonadi_MI_4B.raw]	VDGVGSLDEVLER	R	I	0.95	68.3	25	65.2	7.7		1386.68	2	-0.015	-11	168	180
XAC_XauB_MI	XauB	MI	adenylate kinase [Xanthomonas fuscans subsp. aurantifolii str. ICPB 11122]	gi|292598583	1	0.377	19937.5	11	11	23	5: Scan 303 (rt=344.918, f=4, i=1) [C:\Documents and Settings\visita-mas\Desktop\flavia\12ag FlaviaZandonadi_MI_4B.raw]	AEGREDDNPESVR	K	K	0.946	13.1	25	13.1	1		1472.65	3	-0.0034	-2.3	130	142
XAC_XauB_MI	XauB	MI	adenylate kinase [Xanthomonas fuscans subsp. aurantifolii str. ICPB 11122]	gi|292598583	1	0.377	19937.5	11	11	23	27: Scan 344 (rt=402.476, f=2, i=13) [C:\Documents and Settings\visita-mas\Desktop\flavia\12ag FlaviaZandonadi_MI_4B.raw]	AEVAAGSPLGLK	R	A	0.95	37.8	25	37.3	4.1		1111.62	2	-0.00048	-0.43	37	48
XAC_XauB_MI	XauB	MI	adenylate kinase [Xanthomonas fuscans subsp. aurantifolii str. ICPB 11122]	gi|292598583	1	0.377	19937.5	11	11	23	25: Scan 340 (rt=396.993, f=2, i=11) [C:\Documents and Settings\visita-mas\Desktop\flavia\12ag FlaviaZandonadi_MI_4B.raw]	AEVAAGSPLGLK	R	A	0.95	48.1	25	41.2	7.34		1111.6	2	-0.024	-22	37	48
XAC_XauB_MI	XauB	MI	adenylate kinase [Xanthomonas fuscans subsp. aurantifolii str. ICPB 11122]	gi|292598583	1	0.377	19937.5	11	11	23	26: Scan 341 (rt=398.121, f=2, i=12) [C:\Documents and Settings\visita-mas\Desktop\flavia\12ag FlaviaZandonadi_MI_4B.raw]	AEVAAGSPLGLK	R	A	0.95	55.4	25	51.7	8.36		1111.6	2	-0.024	-22	37	48
XAC_XauB_MI	XauB	MI	adenylate kinase [Xanthomonas fuscans subsp. aurantifolii str. ICPB 11122]	gi|292598583	1	0.377	19937.5	11	11	23	3: Scan 301 (rt=341.772, f=2, i=3) [C:\Documents and Settings\visita-mas\Desktop\flavia\12ag FlaviaZandonadi_MI_4B.raw]	EDDNPESVR	R	K	0.95	48	25	40.8	4.48		1059.43	2	-0.014	-13	134	142
XAC_XauB_MI	XauB	MI	adenylate kinase [Xanthomonas fuscans subsp. aurantifolii str. ICPB 11122]	gi|292598583	1	0.377	19937.5	11	11	23	60: Scan 455 (rt=544.097, f=2, i=37) [C:\Documents and Settings\visita-mas\Desktop\flavia\12ag FlaviaZandonadi_MI_4B.raw]	GDLVSDDILLGMLEAR	R	L	0.95	49.3	25	41.5	6.19	Oxidation (+16)	1731.88	2	0.0034	2	56	71
XAC_XauB_MI	XauB	MI	adenylate kinase [Xanthomonas fuscans subsp. aurantifolii str. ICPB 11122]	gi|292598583	1	0.377	19937.5	11	11	23	61: Scan 456 (rt=545.226, f=2, i=38) [C:\Documents and Settings\visita-mas\Desktop\flavia\12ag FlaviaZandonadi_MI_4B.raw]	GDLVSDDILLGMLEAR	R	L	0.95	62.2	25	62.2	4.43	Oxidation (+16)	1731.88	2	0.0034	2	56	71
XAC_XauB_MI	XauB	MI	adenylate kinase [Xanthomonas fuscans subsp. aurantifolii str. ICPB 11122]	gi|292598583	1	0.377	19937.5	11	11	23	41: Scan 387 (rt=457.72, f=2, i=23) [C:\Documents and Settings\visita-mas\Desktop\flavia\12ag FlaviaZandonadi_MI_4B.raw]	GFILDGYPR	K	N	0.95	41	25	25.5	3.06		1036.53	2	-0.0038	-3.6	80	88
XAC_XauB_MI	XauB	MI	adenylate kinase [Xanthomonas fuscans subsp. aurantifolii str. ICPB 11122]	gi|292598583	1	0.377	19937.5	11	11	23	39: Scan 383 (rt=452.237, f=2, i=21) [C:\Documents and Settings\visita-mas\Desktop\flavia\12ag FlaviaZandonadi_MI_4B.raw]	GFILDGYPR	K	N	0.95	41.1	25	23.9	4.05		1036.53	2	-0.0074	-7.2	80	88
XAC_XauB_MI	XauB	MI	adenylate kinase [Xanthomonas fuscans subsp. aurantifolii str. ICPB 11122]	gi|292598583	1	0.377	19937.5	11	11	23	40: Scan 384 (rt=453.365, f=2, i=22) [C:\Documents and Settings\visita-mas\Desktop\flavia\12ag FlaviaZandonadi_MI_4B.raw]	GFILDGYPR	K	N	0.95	42.4	25	23.1	3.04		1036.53	2	-0.0074	-7.2	80	88
XAC_XauB_MI	XauB	MI	adenylate kinase [Xanthomonas fuscans subsp. aurantifolii str. ICPB 11122]	gi|292598583	1	0.377	19937.5	11	11	23	7: Scan 307 (rt=350.401, f=2, i=4) [C:\Documents and Settings\visita-mas\Desktop\flavia\12ag FlaviaZandonadi_MI_4B.raw]	LGQADVAK	R	G	0.95	52.8	25.8	40.7	2.92		800.45	2	0.0066	8.2	72	79
XAC_XauB_MI	XauB	MI	adenylate kinase [Xanthomonas fuscans subsp. aurantifolii str. ICPB 11122]	gi|292598583	1	0.377	19937.5	11	11	23	4: Scan 302 (rt=343.345, f=3, i=1) [C:\Documents and Settings\visita-mas\Desktop\flavia\12ag FlaviaZandonadi_MI_4B.raw]	LGQADVAK	R	G	0.95	57.1	25.8	41.3	3.11		800.42	2	-0.02	-25	72	79
XAC_XauB_MI	XauB	MI	adenylate kinase [Xanthomonas fuscans subsp. aurantifolii str. ICPB 11122]	gi|292598583	1	0.377	19937.5	11	11	23	49: Scan 408 (rt=485.741, f=2, i=28) [C:\Documents and Settings\visita-mas\Desktop\flavia\12ag FlaviaZandonadi_MI_4B.raw]	LKDTFDIPHISTGDLLR	R	A	0.95	26.2	25	26.2	2.96		1940.02	3	-0.014	-7.4	20	36
XAC_XauB_MI	XauB	MI	adenylate kinase [Xanthomonas fuscans subsp. aurantifolii str. ICPB 11122]	gi|292598583	1	0.377	19937.5	11	11	23	50: Scan 409 (rt=486.869, f=2, i=29) [C:\Documents and Settings\visita-mas\Desktop\flavia\12ag FlaviaZandonadi_MI_4B.raw]	LKDTFDIPHISTGDLLR	R	A	0.95	37.1	25	37.1	6.36		1940.02	3	-0.014	-7.4	20	36
XAC_XauB_MI	XauB	MI	adenylate kinase [Xanthomonas fuscans subsp. aurantifolii str. ICPB 11122]	gi|292598583	1	0.377	19937.5	11	11	23	51: Scan 412 (rt=491.224, f=2, i=30) [C:\Documents and Settings\visita-mas\Desktop\flavia\12ag FlaviaZandonadi_MI_4B.raw]	LQVYTDSTAPVIGFYEQR	R	G	0.95	18.6	25	18.6	2		2086.03	3	-0.0059	-2.8	145	162
XAC_XauB_MI	XauB	MI	adenylate kinase [Xanthomonas fuscans subsp. aurantifolii str. ICPB 11122]	gi|292598583	1	0.377	19937.5	11	11	23	33: Scan 367 (rt=430.828, f=2, i=17) [C:\Documents and Settings\visita-mas\Desktop\flavia\12ag FlaviaZandonadi_MI_4B.raw]	LVLLGPPGSGK	R	G	0.95	41.1	25	41.1	4.59		1036.62	2	-0.011	-11	3	13
XAC_XauB_MI	XauB	MI	adenylate kinase [Xanthomonas fuscans subsp. aurantifolii str. ICPB 11122]	gi|292598583	1	0.377	19937.5	11	11	23	31: Scan 363 (rt=425.344, f=2, i=15) [C:\Documents and Settings\visita-mas\Desktop\flavia\12ag FlaviaZandonadi_MI_4B.raw]	LVLLGPPGSGK	R	G	0.95	49.1	25	49.1	7.6		1036.63	2	-0.0027	-2.6	3	13
XAC_XauB_MI	XauB	MI	adenylate kinase [Xanthomonas fuscans subsp. aurantifolii str. ICPB 11122]	gi|292598583	1	0.377	19937.5	11	11	23	30: Scan 362 (rt=424.216, f=2, i=14) [C:\Documents and Settings\visita-mas\Desktop\flavia\12ag FlaviaZandonadi_MI_4B.raw]	LVLLGPPGSGK	R	G	0.95	52.3	25	52.3	6.04		1036.63	2	-0.0027	-2.6	3	13
XAC_XauB_MI	XauB	MI	adenylate kinase [Xanthomonas fuscans subsp. aurantifolii str. ICPB 11122]	gi|292598583	1	0.377	19937.5	11	11	23	32: Scan 366 (rt=429.699, f=2, i=16) [C:\Documents and Settings\visita-mas\Desktop\flavia\12ag FlaviaZandonadi_MI_4B.raw]	LVLLGPPGSGK	R	G	0.95	57.7	25	57.7	6.85		1036.62	2	-0.011	-11	3	13
XAC_XauB_MI	XauB	MI	adenylate kinase [Xanthomonas fuscans subsp. aurantifolii str. ICPB 11122]	gi|292598583	1	0.377	19937.5	11	11	23	57: Scan 424 (rt=507.674, f=2, i=36) [C:\Documents and Settings\visita-mas\Desktop\flavia\12ag FlaviaZandonadi_MI_4B.raw]	NVAQANALDELLGK	R	I	0.95	57.3	25	57.3	6.07		1454.76	2	-0.014	-9.5	89	102
XAC_XauB_MI	XauB	MI	adenylate kinase [Xanthomonas fuscans subsp. aurantifolii str. ICPB 11122]	gi|292598583	1	0.377	19937.5	11	11	23	47: Scan 397 (rt=471.377, f=2, i=27) [C:\Documents and Settings\visita-mas\Desktop\flavia\12ag FlaviaZandonadi_MI_4B.raw]	VDGVGSLDEVLER	R	I	0.95	41.7	25	41.2	4.24		1386.7	2	-0.00094	-0.68	168	180
XAC_XauB_MI	XauB	MI	adenylate kinase [Xanthomonas fuscans subsp. aurantifolii str. ICPB 11122]	gi|292598583	1	0.377	19937.5	11	11	23	46: Scan 396 (rt=470.248, f=2, i=26) [C:\Documents and Settings\visita-mas\Desktop\flavia\12ag FlaviaZandonadi_MI_4B.raw]	VDGVGSLDEVLER	R	I	0.95	53.3	25	48.4	4.34		1386.7	2	-0.00094	-0.68	168	180
XAC_XauB_MI	XauB	MI	adenylate kinase [Xanthomonas fuscans subsp. aurantifolii str. ICPB 11122]	gi|292598583	1	0.377	19937.5	11	11	23	43: Scan 391 (rt=463.203, f=2, i=25) [C:\Documents and Settings\visita-mas\Desktop\flavia\12ag FlaviaZandonadi_MI_4B.raw]	VDGVGSLDEVLER	R	I	0.95	68.3	25	65.2	7.7		1386.68	2	-0.015	-11	168	180
XAC_XauB_MI	XauB	MI	carbamoyl-phosphate synthase large subunit [Xanthomonas fuscans subsp. aurantifolii str. ICPB 11122]	gi|294624590	1	0.283	117385	11	11	15	46: Scan 408 (rt=483.375, f=2, i=25) [C:\Documents and Settings\visita-mas\Desktop\flavia\12ag FlaviaZandonadi_MI_9B.raw]	EAIFPFAK	K	F	0.95	21.1	25	21.1	2.12		921.51	2	0.014	16	898	905
XAC_XauB_MI	XauB	MI	carbamoyl-phosphate synthase large subunit [Xanthomonas fuscans subsp. aurantifolii str. ICPB 11122]	gi|294624590	1	0.283	117385	11	11	15	15: Scan 323 (rt=371.736, f=3, i=4) [C:\Documents and Settings\visita-mas\Desktop\flavia\12ag FlaviaZandonadi_MI_9B.raw]	EFEMEVVR	K	D	0.95	24.2	25	24.2	1.47	Oxidation (+16)	1053.48	2	0.003	2.8	215	222
XAC_XauB_MI	XauB	MI	carbamoyl-phosphate synthase large subunit [Xanthomonas fuscans subsp. aurantifolii str. ICPB 11122]	gi|294624590	1	0.283	117385	11	11	15	29: Scan 350 (rt=409.264, f=2, i=13) [C:\Documents and Settings\visita-mas\Desktop\flavia\12ag FlaviaZandonadi_MI_9B.raw]	EIVPDYYSVK	K	E	0.95	16.2	25	16.2	1.92		1211.61	2	0.0013	1.1	888	897
XAC_XauB_MI	XauB	MI	carbamoyl-phosphate synthase large subunit [Xanthomonas fuscans subsp. aurantifolii str. ICPB 11122]	gi|294624590	1	0.283	117385	11	11	15	34: Scan 371 (rt=435.336, f=2, i=16) [C:\Documents and Settings\visita-mas\Desktop\flavia\12ag FlaviaZandonadi_MI_9B.raw]	FQGVDPILGPEMR	K	S	0.95	21.8	25	21.8	2.32	Oxidation (+16)	1473.73	2	0.00044	0.3	906	918
XAC_XauB_MI	XauB	MI	carbamoyl-phosphate synthase large subunit [Xanthomonas fuscans subsp. aurantifolii str. ICPB 11122]	gi|294624590	1	0.283	117385	11	11	15	50: Scan 422 (rt=501.113, f=2, i=29) [C:\Documents and Settings\visita-mas\Desktop\flavia\12ag FlaviaZandonadi_MI_9B.raw]	LFYVADAFR	R	A	0.95	22.7	25	22.7	1.62		1100.56	2	-0.0022	-2	437	445
XAC_XauB_MI	XauB	MI	carbamoyl-phosphate synthase large subunit [Xanthomonas fuscans subsp. aurantifolii str. ICPB 11122]	gi|294624590	1	0.283	117385	11	11	15	51: Scan 423 (rt=502.242, f=2, i=30) [C:\Documents and Settings\visita-mas\Desktop\flavia\12ag FlaviaZandonadi_MI_9B.raw]	LFYVADAFR	R	A	0.95	26.3	25	26.3	2.13		1100.56	2	-0.0022	-2	437	445
XAC_XauB_MI	XauB	MI	carbamoyl-phosphate synthase large subunit [Xanthomonas fuscans subsp. aurantifolii str. ICPB 11122]	gi|294624590	1	0.283	117385	11	11	15	31: Scan 352 (rt=411.955, f=3, i=10) [C:\Documents and Settings\visita-mas\Desktop\flavia\12ag FlaviaZandonadi_MI_9B.raw]	NAEEALVLAR	R	E	0.95	46.9	25	43.4	1.74		1084.6	2	0.0078	7.1	697	706
XAC_XauB_MI	XauB	MI	carbamoyl-phosphate synthase large subunit [Xanthomonas fuscans subsp. aurantifolii str. ICPB 11122]	gi|294624590	1	0.283	117385	11	11	15	3: Scan 305 (rt=346.314, f=2, i=3) [C:\Documents and Settings\visita-mas\Desktop\flavia\12ag FlaviaZandonadi_MI_9B.raw]	STGEVMGVGR	R	S	0.95	36.1	25	36.1	4	Oxidation (+16)	1007.47	2	0.003	3	919	928
XAC_XauB_MI	XauB	MI	carbamoyl-phosphate synthase large subunit [Xanthomonas fuscans subsp. aurantifolii str. ICPB 11122]	gi|294624590	1	0.283	117385	11	11	15	1: Scan 301 (rt=340.831, f=2, i=1) [C:\Documents and Settings\visita-mas\Desktop\flavia\12ag FlaviaZandonadi_MI_9B.raw]	TLAEQGATK	K	E	0.95	13.8	25	12.3	1.74		917.48	2	-0.0006	-0.66	879	887
XAC_XauB_MI	XauB	MI	carbamoyl-phosphate synthase large subunit [Xanthomonas fuscans subsp. aurantifolii str. ICPB 11122]	gi|294624590	1	0.283	117385	11	11	15	2: Scan 302 (rt=341.959, f=2, i=2) [C:\Documents and Settings\visita-mas\Desktop\flavia\12ag FlaviaZandonadi_MI_9B.raw]	TLAEQGATK	K	E	0.95	22.8	25	15.8	0.886		917.48	2	-0.0006	-0.66	879	887
XAC_XauB_MI	XauB	MI	carbamoyl-phosphate synthase large subunit [Xanthomonas fuscans subsp. aurantifolii str. ICPB 11122]	gi|294624590	1	0.283	117385	11	11	15	42: Scan 388 (rt=458.842, f=2, i=21) [C:\Documents and Settings\visita-mas\Desktop\flavia\12ag FlaviaZandonadi_MI_9B.raw]	VLPVAQALVER	R	G	0.95	36.7	25	36.7	4.6		1193.71	2	-0.0017	-1.4	963	973
XAC_XauB_MI	XauB	MI	carbamoyl-phosphate synthase large subunit [Xanthomonas fuscans subsp. aurantifolii str. ICPB 11122]	gi|294624590	1	0.283	117385	11	11	15	43: Scan 389 (rt=459.971, f=2, i=22) [C:\Documents and Settings\visita-mas\Desktop\flavia\12ag FlaviaZandonadi_MI_9B.raw]	VLPVAQALVER	R	G	0.95	41.4	25	37.8	5.36		1193.71	2	-0.0017	-1.4	963	973
XAC_XauB_MI	XauB	MI	carbamoyl-phosphate synthase large subunit [Xanthomonas fuscans subsp. aurantifolii str. ICPB 11122]	gi|294624590	1	0.283	117385	11	11	15	23: Scan 339 (rt=394.034, f=2, i=10) [C:\Documents and Settings\visita-mas\Desktop\flavia\12ag FlaviaZandonadi_MI_9B.raw]	VSNDSPVLLDR	K	F	0.95	29.6	25	29.6	2.31		1213.64	2	0.0078	6.4	744	754
XAC_XauB_MI	XauB	MI	carbamoyl-phosphate synthase large subunit [Xanthomonas fuscans subsp. aurantifolii str. ICPB 11122]	gi|294624590	1	0.283	117385	11	11	15	28: Scan 347 (rt=404.91, f=2, i=12) [C:\Documents and Settings\visita-mas\Desktop\flavia\12ag FlaviaZandonadi_MI_9B.raw]	YNVELIGAK	K	R	0.95	33	25	33	2.51		1005.55	2	0.0014	1.4	111	119
XAC_XauB_MI	XauB	MI	carbamoyl-phosphate synthase large subunit [Xanthomonas fuscans subsp. aurantifolii str. ICPB 11122]	gi|294624590	1	0.283	117385	11	11	15	27: Scan 346 (rt=403.781, f=2, i=11) [C:\Documents and Settings\visita-mas\Desktop\flavia\12ag FlaviaZandonadi_MI_9B.raw]	YNVELIGAK	K	R	0.95	41.7	25	31.1	3.09		1005.55	2	0.0014	1.4	111	119
XAC_XauB_MI	XauB	MI	carbamoyl-phosphate synthase large subunit [Xanthomonas fuscans subsp. aurantifolii str. ICPB 11122]	gi|292601125	1	0.283	117385	11	11	15	46: Scan 408 (rt=483.375, f=2, i=25) [C:\Documents and Settings\visita-mas\Desktop\flavia\12ag FlaviaZandonadi_MI_9B.raw]	EAIFPFAK	K	F	0.95	21.1	25	21.1	2.12		921.51	2	0.014	16	898	905
XAC_XauB_MI	XauB	MI	carbamoyl-phosphate synthase large subunit [Xanthomonas fuscans subsp. aurantifolii str. ICPB 11122]	gi|292601125	1	0.283	117385	11	11	15	15: Scan 323 (rt=371.736, f=3, i=4) [C:\Documents and Settings\visita-mas\Desktop\flavia\12ag FlaviaZandonadi_MI_9B.raw]	EFEMEVVR	K	D	0.95	24.2	25	24.2	1.47	Oxidation (+16)	1053.48	2	0.003	2.8	215	222
XAC_XauB_MI	XauB	MI	carbamoyl-phosphate synthase large subunit [Xanthomonas fuscans subsp. aurantifolii str. ICPB 11122]	gi|292601125	1	0.283	117385	11	11	15	29: Scan 350 (rt=409.264, f=2, i=13) [C:\Documents and Settings\visita-mas\Desktop\flavia\12ag FlaviaZandonadi_MI_9B.raw]	EIVPDYYSVK	K	E	0.95	16.2	25	16.2	1.92		1211.61	2	0.0013	1.1	888	897
XAC_XauB_MI	XauB	MI	carbamoyl-phosphate synthase large subunit [Xanthomonas fuscans subsp. aurantifolii str. ICPB 11122]	gi|292601125	1	0.283	117385	11	11	15	34: Scan 371 (rt=435.336, f=2, i=16) [C:\Documents and Settings\visita-mas\Desktop\flavia\12ag FlaviaZandonadi_MI_9B.raw]	FQGVDPILGPEMR	K	S	0.95	21.8	25	21.8	2.32	Oxidation (+16)	1473.73	2	0.00044	0.3	906	918
XAC_XauB_MI	XauB	MI	carbamoyl-phosphate synthase large subunit [Xanthomonas fuscans subsp. aurantifolii str. ICPB 11122]	gi|292601125	1	0.283	117385	11	11	15	50: Scan 422 (rt=501.113, f=2, i=29) [C:\Documents and Settings\visita-mas\Desktop\flavia\12ag FlaviaZandonadi_MI_9B.raw]	LFYVADAFR	R	A	0.95	22.7	25	22.7	1.62		1100.56	2	-0.0022	-2	437	445
XAC_XauB_MI	XauB	MI	carbamoyl-phosphate synthase large subunit [Xanthomonas fuscans subsp. aurantifolii str. ICPB 11122]	gi|292601125	1	0.283	117385	11	11	15	51: Scan 423 (rt=502.242, f=2, i=30) [C:\Documents and Settings\visita-mas\Desktop\flavia\12ag FlaviaZandonadi_MI_9B.raw]	LFYVADAFR	R	A	0.95	26.3	25	26.3	2.13		1100.56	2	-0.0022	-2	437	445
XAC_XauB_MI	XauB	MI	carbamoyl-phosphate synthase large subunit [Xanthomonas fuscans subsp. aurantifolii str. ICPB 11122]	gi|292601125	1	0.283	117385	11	11	15	31: Scan 352 (rt=411.955, f=3, i=10) [C:\Documents and Settings\visita-mas\Desktop\flavia\12ag FlaviaZandonadi_MI_9B.raw]	NAEEALVLAR	R	E	0.95	46.9	25	43.4	1.74		1084.6	2	0.0078	7.1	697	706
XAC_XauB_MI	XauB	MI	carbamoyl-phosphate synthase large subunit [Xanthomonas fuscans subsp. aurantifolii str. ICPB 11122]	gi|292601125	1	0.283	117385	11	11	15	3: Scan 305 (rt=346.314, f=2, i=3) [C:\Documents and Settings\visita-mas\Desktop\flavia\12ag FlaviaZandonadi_MI_9B.raw]	STGEVMGVGR	R	S	0.95	36.1	25	36.1	4	Oxidation (+16)	1007.47	2	0.003	3	919	928
XAC_XauB_MI	XauB	MI	carbamoyl-phosphate synthase large subunit [Xanthomonas fuscans subsp. aurantifolii str. ICPB 11122]	gi|292601125	1	0.283	117385	11	11	15	1: Scan 301 (rt=340.831, f=2, i=1) [C:\Documents and Settings\visita-mas\Desktop\flavia\12ag FlaviaZandonadi_MI_9B.raw]	TLAEQGATK	K	E	0.95	13.8	25	12.3	1.74		917.48	2	-0.0006	-0.66	879	887
XAC_XauB_MI	XauB	MI	carbamoyl-phosphate synthase large subunit [Xanthomonas fuscans subsp. aurantifolii str. ICPB 11122]	gi|292601125	1	0.283	117385	11	11	15	2: Scan 302 (rt=341.959, f=2, i=2) [C:\Documents and Settings\visita-mas\Desktop\flavia\12ag FlaviaZandonadi_MI_9B.raw]	TLAEQGATK	K	E	0.95	22.8	25	15.8	0.886		917.48	2	-0.0006	-0.66	879	887
XAC_XauB_MI	XauB	MI	carbamoyl-phosphate synthase large subunit [Xanthomonas fuscans subsp. aurantifolii str. ICPB 11122]	gi|292601125	1	0.283	117385	11	11	15	42: Scan 388 (rt=458.842, f=2, i=21) [C:\Documents and Settings\visita-mas\Desktop\flavia\12ag FlaviaZandonadi_MI_9B.raw]	VLPVAQALVER	R	G	0.95	36.7	25	36.7	4.6		1193.71	2	-0.0017	-1.4	963	973
XAC_XauB_MI	XauB	MI	carbamoyl-phosphate synthase large subunit [Xanthomonas fuscans subsp. aurantifolii str. ICPB 11122]	gi|292601125	1	0.283	117385	11	11	15	43: Scan 389 (rt=459.971, f=2, i=22) [C:\Documents and Settings\visita-mas\Desktop\flavia\12ag FlaviaZandonadi_MI_9B.raw]	VLPVAQALVER	R	G	0.95	41.4	25	37.8	5.36		1193.71	2	-0.0017	-1.4	963	973
XAC_XauB_MI	XauB	MI	carbamoyl-phosphate synthase large subunit [Xanthomonas fuscans subsp. aurantifolii str. ICPB 11122]	gi|292601125	1	0.283	117385	11	11	15	23: Scan 339 (rt=394.034, f=2, i=10) [C:\Documents and Settings\visita-mas\Desktop\flavia\12ag FlaviaZandonadi_MI_9B.raw]	VSNDSPVLLDR	K	F	0.95	29.6	25	29.6	2.31		1213.64	2	0.0078	6.4	744	754
XAC_XauB_MI	XauB	MI	carbamoyl-phosphate synthase large subunit [Xanthomonas fuscans subsp. aurantifolii str. ICPB 11122]	gi|292601125	1	0.283	117385	11	11	15	28: Scan 347 (rt=404.91, f=2, i=12) [C:\Documents and Settings\visita-mas\Desktop\flavia\12ag FlaviaZandonadi_MI_9B.raw]	YNVELIGAK	K	R	0.95	33	25	33	2.51		1005.55	2	0.0014	1.4	111	119
XAC_XauB_MI	XauB	MI	carbamoyl-phosphate synthase large subunit [Xanthomonas fuscans subsp. aurantifolii str. ICPB 11122]	gi|292601125	1	0.283	117385	11	11	15	27: Scan 346 (rt=403.781, f=2, i=11) [C:\Documents and Settings\visita-mas\Desktop\flavia\12ag FlaviaZandonadi_MI_9B.raw]	YNVELIGAK	K	R	0.95	41.7	25	31.1	3.09		1005.55	2	0.0014	1.4	111	119
XAC_XauB_MI	XauB	MI	50S ribosomal protein L3 [Xanthomonas fuscans subsp. aurantifolii str. ICPB 11122]	gi|294627843	1	0.271	22852.6	7	7	13	32: Scan 358 (rt=421.734, f=2, i=15) [C:\Documents and Settings\visita-mas\Desktop\flavia\12ag FlaviaZandonadi_MI_10B.raw]	ADIFEVGQK	K	V	0.949	15.9	25	15.9	1.92		1005.53	2	0.012	12	105	113
XAC_XauB_MI	XauB	MI	50S ribosomal protein L3 [Xanthomonas fuscans subsp. aurantifolii str. ICPB 11122]	gi|294627843	1	0.271	22852.6	7	7	13	31: Scan 355 (rt=417.38, f=2, i=14) [C:\Documents and Settings\visita-mas\Desktop\flavia\12ag FlaviaZandonadi_MI_10B.raw]	ADIFEVGQK	K	V	0.95	42.8	25	42.8	4.82		1005.51	2	0.00086	0.85	105	113
XAC_XauB_MI	XauB	MI	50S ribosomal protein L3 [Xanthomonas fuscans subsp. aurantifolii str. ICPB 11122]	gi|294627843	1	0.271	22852.6	7	7	13	30: Scan 354 (rt=416.251, f=2, i=13) [C:\Documents and Settings\visita-mas\Desktop\flavia\12ag FlaviaZandonadi_MI_10B.raw]	ADIFEVGQK	K	V	0.95	53.6	25	53.6	3.39		1005.51	2	0.00086	0.85	105	113
XAC_XauB_MI	XauB	MI	50S ribosomal protein L3 [Xanthomonas fuscans subsp. aurantifolii str. ICPB 11122]	gi|294627843	1	0.271	22852.6	7	7	13	17: Scan 322 (rt=371.985, f=4, i=7) [C:\Documents and Settings\visita-mas\Desktop\flavia\12ag FlaviaZandonadi_MI_10B.raw]	GAVPGAAGGDVIVRPASK	R	-	0.95	33.8	25	33.8	5.26		1620.88	3	-0.014	-8.5	198	215
XAC_XauB_MI	XauB	MI	50S ribosomal protein L3 [Xanthomonas fuscans subsp. aurantifolii str. ICPB 11122]	gi|294627843	1	0.271	22852.6	7	7	13	18: Scan 323 (rt=373.114, f=4, i=8) [C:\Documents and Settings\visita-mas\Desktop\flavia\12ag FlaviaZandonadi_MI_10B.raw]	GAVPGAAGGDVIVRPASK	R	-	0.95	35.7	25	34.9	5.43		1620.88	3	-0.014	-8.5	198	215
XAC_XauB_MI	XauB	MI	50S ribosomal protein L3 [Xanthomonas fuscans subsp. aurantifolii str. ICPB 11122]	gi|294627843	1	0.271	22852.6	7	7	13	43: Scan 396 (rt=470.446, f=2, i=24) [C:\Documents and Settings\visita-mas\Desktop\flavia\12ag FlaviaZandonadi_MI_10B.raw]	GLWEFR	R	V	0.95	24.3	25	16.5	1.72		806.41	2	0.0074	9.1	83	88
XAC_XauB_MI	XauB	MI	50S ribosomal protein L3 [Xanthomonas fuscans subsp. aurantifolii str. ICPB 11122]	gi|294627843	1	0.271	22852.6	7	7	13	2: Scan 298 (rt=337.455, f=2, i=2) [C:\Documents and Settings\visita-mas\Desktop\flavia\12ag FlaviaZandonadi_MI_10B.raw]	MGDATHGNSLSHR	R	A	0.95	37.3	25	37.3	3.4	Oxidation (+16)	1397.6	3	-0.011	-8.2	136	148
XAC_XauB_MI	XauB	MI	50S ribosomal protein L3 [Xanthomonas fuscans subsp. aurantifolii str. ICPB 11122]	gi|294627843	1	0.271	22852.6	7	7	13	1: Scan 297 (rt=336.326, f=2, i=1) [C:\Documents and Settings\visita-mas\Desktop\flavia\12ag FlaviaZandonadi_MI_10B.raw]	MGDATHGNSLSHR	R	A	0.95	38.7	25	38.7	4.85	Oxidation (+16)	1397.6	3	-0.011	-8.2	136	148
XAC_XauB_MI	XauB	MI	50S ribosomal protein L3 [Xanthomonas fuscans subsp. aurantifolii str. ICPB 11122]	gi|294627843	1	0.271	22852.6	7	7	13	34: Scan 362 (rt=427.218, f=2, i=17) [C:\Documents and Settings\visita-mas\Desktop\flavia\12ag FlaviaZandonadi_MI_10B.raw]	SVPVTLIEATPNR	R	I	0.95	66.7	25	65.8	6.42		1395.77	2	-0.0041	-2.9	26	38
XAC_XauB_MI	XauB	MI	50S ribosomal protein L3 [Xanthomonas fuscans subsp. aurantifolii str. ICPB 11122]	gi|294627843	1	0.271	22852.6	7	7	13	40: Scan 382 (rt=452.708, f=2, i=21) [C:\Documents and Settings\visita-mas\Desktop\flavia\12ag FlaviaZandonadi_MI_10B.raw]	VEDAQLGDFAVGGEIK	R	A	0.95	40.7	25	39.3	4.4		1646.81	2	-0.0024	-1.4	89	104
XAC_XauB_MI	XauB	MI	50S ribosomal protein L3 [Xanthomonas fuscans subsp. aurantifolii str. ICPB 11122]	gi|294627843	1	0.271	22852.6	7	7	13	39: Scan 381 (rt=451.579, f=2, i=20) [C:\Documents and Settings\visita-mas\Desktop\flavia\12ag FlaviaZandonadi_MI_10B.raw]	VEDAQLGDFAVGGEIK	R	A	0.95	63.3	25	63.3	5.68		1646.81	2	-0.0024	-1.4	89	104
XAC_XauB_MI	XauB	MI	50S ribosomal protein L3 [Xanthomonas fuscans subsp. aurantifolii str. ICPB 11122]	gi|294627843	1	0.271	22852.6	7	7	13	35: Scan 363 (rt=428.78, f=3, i=9) [C:\Documents and Settings\visita-mas\Desktop\flavia\12ag FlaviaZandonadi_MI_10B.raw]	YSLGFVGR	K	K	0.95	38.9	25	32.6	1.96		897.48	2	0.0045	5	5	12
XAC_XauB_MI	XauB	MI	50S ribosomal protein L3 [Xanthomonas fuscans subsp. aurantifolii str. ICPB 11122]	gi|294627843	1	0.271	22852.6	7	7	13	36: Scan 364 (rt=429.908, f=3, i=10) [C:\Documents and Settings\visita-mas\Desktop\flavia\12ag FlaviaZandonadi_MI_10B.raw]	YSLGFVGR	K	K	0.95	43.6	25	33.8	2.92		897.48	2	0.0045	5	5	12
XAC_XauB_MI	XauB	MI	50S ribosomal protein L3 [Xanthomonas fuscans subsp. aurantifolii str. ICPB 11122]	gi|292597757	1	0.271	22852.6	7	7	13	32: Scan 358 (rt=421.734, f=2, i=15) [C:\Documents and Settings\visita-mas\Desktop\flavia\12ag FlaviaZandonadi_MI_10B.raw]	ADIFEVGQK	K	V	0.949	15.9	25	15.9	1.92		1005.53	2	0.012	12	105	113
XAC_XauB_MI	XauB	MI	50S ribosomal protein L3 [Xanthomonas fuscans subsp. aurantifolii str. ICPB 11122]	gi|292597757	1	0.271	22852.6	7	7	13	31: Scan 355 (rt=417.38, f=2, i=14) [C:\Documents and Settings\visita-mas\Desktop\flavia\12ag FlaviaZandonadi_MI_10B.raw]	ADIFEVGQK	K	V	0.95	42.8	25	42.8	4.82		1005.51	2	0.00086	0.85	105	113
XAC_XauB_MI	XauB	MI	50S ribosomal protein L3 [Xanthomonas fuscans subsp. aurantifolii str. ICPB 11122]	gi|292597757	1	0.271	22852.6	7	7	13	30: Scan 354 (rt=416.251, f=2, i=13) [C:\Documents and Settings\visita-mas\Desktop\flavia\12ag FlaviaZandonadi_MI_10B.raw]	ADIFEVGQK	K	V	0.95	53.6	25	53.6	3.39		1005.51	2	0.00086	0.85	105	113
XAC_XauB_MI	XauB	MI	50S ribosomal protein L3 [Xanthomonas fuscans subsp. aurantifolii str. ICPB 11122]	gi|292597757	1	0.271	22852.6	7	7	13	17: Scan 322 (rt=371.985, f=4, i=7) [C:\Documents and Settings\visita-mas\Desktop\flavia\12ag FlaviaZandonadi_MI_10B.raw]	GAVPGAAGGDVIVRPASK	R	-	0.95	33.8	25	33.8	5.26		1620.88	3	-0.014	-8.5	198	215
XAC_XauB_MI	XauB	MI	50S ribosomal protein L3 [Xanthomonas fuscans subsp. aurantifolii str. ICPB 11122]	gi|292597757	1	0.271	22852.6	7	7	13	18: Scan 323 (rt=373.114, f=4, i=8) [C:\Documents and Settings\visita-mas\Desktop\flavia\12ag FlaviaZandonadi_MI_10B.raw]	GAVPGAAGGDVIVRPASK	R	-	0.95	35.7	25	34.9	5.43		1620.88	3	-0.014	-8.5	198	215
XAC_XauB_MI	XauB	MI	50S ribosomal protein L3 [Xanthomonas fuscans subsp. aurantifolii str. ICPB 11122]	gi|292597757	1	0.271	22852.6	7	7	13	43: Scan 396 (rt=470.446, f=2, i=24) [C:\Documents and Settings\visita-mas\Desktop\flavia\12ag FlaviaZandonadi_MI_10B.raw]	GLWEFR	R	V	0.95	24.3	25	16.5	1.72		806.41	2	0.0074	9.1	83	88
XAC_XauB_MI	XauB	MI	50S ribosomal protein L3 [Xanthomonas fuscans subsp. aurantifolii str. ICPB 11122]	gi|292597757	1	0.271	22852.6	7	7	13	2: Scan 298 (rt=337.455, f=2, i=2) [C:\Documents and Settings\visita-mas\Desktop\flavia\12ag FlaviaZandonadi_MI_10B.raw]	MGDATHGNSLSHR	R	A	0.95	37.3	25	37.3	3.4	Oxidation (+16)	1397.6	3	-0.011	-8.2	136	148
XAC_XauB_MI	XauB	MI	50S ribosomal protein L3 [Xanthomonas fuscans subsp. aurantifolii str. ICPB 11122]	gi|292597757	1	0.271	22852.6	7	7	13	1: Scan 297 (rt=336.326, f=2, i=1) [C:\Documents and Settings\visita-mas\Desktop\flavia\12ag FlaviaZandonadi_MI_10B.raw]	MGDATHGNSLSHR	R	A	0.95	38.7	25	38.7	4.85	Oxidation (+16)	1397.6	3	-0.011	-8.2	136	148
XAC_XauB_MI	XauB	MI	50S ribosomal protein L3 [Xanthomonas fuscans subsp. aurantifolii str. ICPB 11122]	gi|292597757	1	0.271	22852.6	7	7	13	34: Scan 362 (rt=427.218, f=2, i=17) [C:\Documents and Settings\visita-mas\Desktop\flavia\12ag FlaviaZandonadi_MI_10B.raw]	SVPVTLIEATPNR	R	I	0.95	66.7	25	65.8	6.42		1395.77	2	-0.0041	-2.9	26	38
XAC_XauB_MI	XauB	MI	50S ribosomal protein L3 [Xanthomonas fuscans subsp. aurantifolii str. ICPB 11122]	gi|292597757	1	0.271	22852.6	7	7	13	40: Scan 382 (rt=452.708, f=2, i=21) [C:\Documents and Settings\visita-mas\Desktop\flavia\12ag FlaviaZandonadi_MI_10B.raw]	VEDAQLGDFAVGGEIK	R	A	0.95	40.7	25	39.3	4.4		1646.81	2	-0.0024	-1.4	89	104
XAC_XauB_MI	XauB	MI	50S ribosomal protein L3 [Xanthomonas fuscans subsp. aurantifolii str. ICPB 11122]	gi|292597757	1	0.271	22852.6	7	7	13	39: Scan 381 (rt=451.579, f=2, i=20) [C:\Documents and Settings\visita-mas\Desktop\flavia\12ag FlaviaZandonadi_MI_10B.raw]	VEDAQLGDFAVGGEIK	R	A	0.95	63.3	25	63.3	5.68		1646.81	2	-0.0024	-1.4	89	104
XAC_XauB_MI	XauB	MI	50S ribosomal protein L3 [Xanthomonas fuscans subsp. aurantifolii str. ICPB 11122]	gi|292597757	1	0.271	22852.6	7	7	13	35: Scan 363 (rt=428.78, f=3, i=9) [C:\Documents and Settings\visita-mas\Desktop\flavia\12ag FlaviaZandonadi_MI_10B.raw]	YSLGFVGR	K	K	0.95	38.9	25	32.6	1.96		897.48	2	0.0045	5	5	12
XAC_XauB_MI	XauB	MI	50S ribosomal protein L3 [Xanthomonas fuscans subsp. aurantifolii str. ICPB 11122]	gi|292597757	1	0.271	22852.6	7	7	13	36: Scan 364 (rt=429.908, f=3, i=10) [C:\Documents and Settings\visita-mas\Desktop\flavia\12ag FlaviaZandonadi_MI_10B.raw]	YSLGFVGR	K	K	0.95	43.6	25	33.8	2.92		897.48	2	0.0045	5	5	12
XAC_XauB_MI	XauB	MI	NonF-related protein [Xanthomonas fuscans subsp. aurantifolii str. ICPB 11122]	gi|294624749	1	0.125	24212.7	3	3	6	25: Scan 335 (rt=390.92, f=4, i=10) [C:\Documents and Settings\visita-mas\Desktop\flavia\12ag FlaviaZandonadi_MI_10B.raw]	AAETLLAMAK	K	-	0.95	27.6	25	27.6	1.07	Oxidation (+16)	1033.55	2	-9.7e-05	-0.094	216	225
XAC_XauB_MI	XauB	MI	NonF-related protein [Xanthomonas fuscans subsp. aurantifolii str. ICPB 11122]	gi|294624749	1	0.125	24212.7	3	3	6	26: Scan 336 (rt=392.049, f=4, i=11) [C:\Documents and Settings\visita-mas\Desktop\flavia\12ag FlaviaZandonadi_MI_10B.raw]	AAETLLAMAK	K	-	0.95	25.9	25	25.9	2.64	Oxidation (+16)	1033.55	2	-9.7e-05	-0.094	216	225
XAC_XauB_MI	XauB	MI	NonF-related protein [Xanthomonas fuscans subsp. aurantifolii str. ICPB 11122]	gi|294624749	1	0.125	24212.7	3	3	6	29: Scan 348 (rt=407.53, f=2, i=12) [C:\Documents and Settings\visita-mas\Desktop\flavia\12ag FlaviaZandonadi_MI_10B.raw]	DAGADITLVSPK	K	G	0.95	76.5	25	68.8	5.66		1185.63	2	0.0024	2	36	47
XAC_XauB_MI	XauB	MI	NonF-related protein [Xanthomonas fuscans subsp. aurantifolii str. ICPB 11122]	gi|294624749	1	0.125	24212.7	3	3	6	28: Scan 345 (rt=403.175, f=2, i=11) [C:\Documents and Settings\visita-mas\Desktop\flavia\12ag FlaviaZandonadi_MI_10B.raw]	DAGADITLVSPK	K	G	0.95	91.1	25	82.2	9.29		1185.62	2	-0.00034	-0.29	36	47
XAC_XauB_MI	XauB	MI	NonF-related protein [Xanthomonas fuscans subsp. aurantifolii str. ICPB 11122]	gi|294624749	1	0.125	24212.7	3	3	6	27: Scan 344 (rt=402.047, f=2, i=10) [C:\Documents and Settings\visita-mas\Desktop\flavia\12ag FlaviaZandonadi_MI_10B.raw]	DAGADITLVSPK	K	G	0.95	77.1	25	68	9.85		1185.62	2	-0.00034	-0.29	36	47
XAC_XauB_MI	XauB	MI	NonF-related protein [Xanthomonas fuscans subsp. aurantifolii str. ICPB 11122]	gi|294624749	1	0.125	24212.7	3	3	6	14: Scan 317 (rt=364.484, f=4, i=6) [C:\Documents and Settings\visita-mas\Desktop\flavia\12ag FlaviaZandonadi_MI_10B.raw]	EEEGVGLAK	R	I	0.95	24.8	25	24.8	2.37		930.47	2	0.0043	4.6	163	171
XAC_XauB_MI	XauB	MI	NonF-related protein [Xanthomonas fuscans subsp. aurantifolii str. ICPB 11122]	gi|292600953	1	0.125	24212.7	3	3	6	25: Scan 335 (rt=390.92, f=4, i=10) [C:\Documents and Settings\visita-mas\Desktop\flavia\12ag FlaviaZandonadi_MI_10B.raw]	AAETLLAMAK	K	-	0.95	27.6	25	27.6	1.07	Oxidation (+16)	1033.55	2	-9.7e-05	-0.094	216	225
XAC_XauB_MI	XauB	MI	NonF-related protein [Xanthomonas fuscans subsp. aurantifolii str. ICPB 11122]	gi|292600953	1	0.125	24212.7	3	3	6	26: Scan 336 (rt=392.049, f=4, i=11) [C:\Documents and Settings\visita-mas\Desktop\flavia\12ag FlaviaZandonadi_MI_10B.raw]	AAETLLAMAK	K	-	0.95	25.9	25	25.9	2.64	Oxidation (+16)	1033.55	2	-9.7e-05	-0.094	216	225
XAC_XauB_MI	XauB	MI	NonF-related protein [Xanthomonas fuscans subsp. aurantifolii str. ICPB 11122]	gi|292600953	1	0.125	24212.7	3	3	6	29: Scan 348 (rt=407.53, f=2, i=12) [C:\Documents and Settings\visita-mas\Desktop\flavia\12ag FlaviaZandonadi_MI_10B.raw]	DAGADITLVSPK	K	G	0.95	76.5	25	68.8	5.66		1185.63	2	0.0024	2	36	47
XAC_XauB_MI	XauB	MI	NonF-related protein [Xanthomonas fuscans subsp. aurantifolii str. ICPB 11122]	gi|292600953	1	0.125	24212.7	3	3	6	28: Scan 345 (rt=403.175, f=2, i=11) [C:\Documents and Settings\visita-mas\Desktop\flavia\12ag FlaviaZandonadi_MI_10B.raw]	DAGADITLVSPK	K	G	0.95	91.1	25	82.2	9.29		1185.62	2	-0.00034	-0.29	36	47
XAC_XauB_MI	XauB	MI	NonF-related protein [Xanthomonas fuscans subsp. aurantifolii str. ICPB 11122]	gi|292600953	1	0.125	24212.7	3	3	6	27: Scan 344 (rt=402.047, f=2, i=10) [C:\Documents and Settings\visita-mas\Desktop\flavia\12ag FlaviaZandonadi_MI_10B.raw]	DAGADITLVSPK	K	G	0.95	77.1	25	68	9.85		1185.62	2	-0.00034	-0.29	36	47
XAC_XauB_MI	XauB	MI	NonF-related protein [Xanthomonas fuscans subsp. aurantifolii str. ICPB 11122]	gi|292600953	1	0.125	24212.7	3	3	6	14: Scan 317 (rt=364.484, f=4, i=6) [C:\Documents and Settings\visita-mas\Desktop\flavia\12ag FlaviaZandonadi_MI_10B.raw]	EEEGVGLAK	R	I	0.95	24.8	25	24.8	2.37		930.47	2	0.0043	4.6	163	171
XAC_XauB_MI	XauB	MI	elongation factor P [Xanthomonas fuscans subsp. aurantifolii str. ICPB 11122]	gi|294624429	1	0.125	20875.3	3	3	6	5: Scan 304 (rt=346.096, f=4, i=1) [C:\Documents and Settings\visita-mas\Desktop\flavia\12ag FlaviaZandonadi_MI_10B.raw]	ATVGMNDVK	M	N	0.95	24.5	25	19.5	2.89	Oxidation (+16)	949.45	2	-0.007	-7.3	2	10
XAC_XauB_MI	XauB	MI	elongation factor P [Xanthomonas fuscans subsp. aurantifolii str. ICPB 11122]	gi|294624429	1	0.125	20875.3	3	3	6	7: Scan 308 (rt=351.58, f=2, i=4) [C:\Documents and Settings\visita-mas\Desktop\flavia\12ag FlaviaZandonadi_MI_10B.raw]	ITETDPGVR	K	G	0.95	37.6	25	29.5	3.96		986.5	2	-0.0068	-6.9	135	143
XAC_XauB_MI	XauB	MI	elongation factor P [Xanthomonas fuscans subsp. aurantifolii str. ICPB 11122]	gi|294624429	1	0.125	20875.3	3	3	6	48: Scan 405 (rt=482.541, f=2, i=29) [C:\Documents and Settings\visita-mas\Desktop\flavia\12ag FlaviaZandonadi_MI_10B.raw]	VPLFVNQDEIIK	R	V	0.95	21	25	20.3	2.64		1413.8	2	0.0097	6.9	164	175
XAC_XauB_MI	XauB	MI	elongation factor P [Xanthomonas fuscans subsp. aurantifolii str. ICPB 11122]	gi|294624429	1	0.125	20875.3	3	3	6	47: Scan 404 (rt=481.413, f=2, i=28) [C:\Documents and Settings\visita-mas\Desktop\flavia\12ag FlaviaZandonadi_MI_10B.raw]	VPLFVNQDEIIK	R	V	0.95	34	25	34	3.92		1413.8	2	0.0097	6.9	164	175
XAC_XauB_MI	XauB	MI	elongation factor P [Xanthomonas fuscans subsp. aurantifolii str. ICPB 11122]	gi|294624429	1	0.125	20875.3	3	3	6	45: Scan 400 (rt=475.93, f=2, i=26) [C:\Documents and Settings\visita-mas\Desktop\flavia\12ag FlaviaZandonadi_MI_10B.raw]	VPLFVNQDEIIK	R	V	0.95	54.8	25	54.3	7.92		1413.79	2	-0.0014	-0.96	164	175
XAC_XauB_MI	XauB	MI	elongation factor P [Xanthomonas fuscans subsp. aurantifolii str. ICPB 11122]	gi|294624429	1	0.125	20875.3	3	3	6	46: Scan 401 (rt=477.058, f=2, i=27) [C:\Documents and Settings\visita-mas\Desktop\flavia\12ag FlaviaZandonadi_MI_10B.raw]	VPLFVNQDEIIK	R	V	0.95	64.9	25	64.3	8.51		1413.79	2	-0.0014	-0.96	164	175
XAC_XauB_MI	XauB	MI	elongation factor P [Xanthomonas fuscans subsp. aurantifolii str. ICPB 11122]	gi|292601278	1	0.125	20875.3	3	3	6	5: Scan 304 (rt=346.096, f=4, i=1) [C:\Documents and Settings\visita-mas\Desktop\flavia\12ag FlaviaZandonadi_MI_10B.raw]	ATVGMNDVK	M	N	0.95	24.5	25	19.5	2.89	Oxidation (+16)	949.45	2	-0.007	-7.3	2	10
XAC_XauB_MI	XauB	MI	elongation factor P [Xanthomonas fuscans subsp. aurantifolii str. ICPB 11122]	gi|292601278	1	0.125	20875.3	3	3	6	7: Scan 308 (rt=351.58, f=2, i=4) [C:\Documents and Settings\visita-mas\Desktop\flavia\12ag FlaviaZandonadi_MI_10B.raw]	ITETDPGVR	K	G	0.95	37.6	25	29.5	3.96		986.5	2	-0.0068	-6.9	135	143
XAC_XauB_MI	XauB	MI	elongation factor P [Xanthomonas fuscans subsp. aurantifolii str. ICPB 11122]	gi|292601278	1	0.125	20875.3	3	3	6	48: Scan 405 (rt=482.541, f=2, i=29) [C:\Documents and Settings\visita-mas\Desktop\flavia\12ag FlaviaZandonadi_MI_10B.raw]	VPLFVNQDEIIK	R	V	0.95	21	25	20.3	2.64		1413.8	2	0.0097	6.9	164	175
XAC_XauB_MI	XauB	MI	elongation factor P [Xanthomonas fuscans subsp. aurantifolii str. ICPB 11122]	gi|292601278	1	0.125	20875.3	3	3	6	47: Scan 404 (rt=481.413, f=2, i=28) [C:\Documents and Settings\visita-mas\Desktop\flavia\12ag FlaviaZandonadi_MI_10B.raw]	VPLFVNQDEIIK	R	V	0.95	34	25	34	3.92		1413.8	2	0.0097	6.9	164	175
XAC_XauB_MI	XauB	MI	elongation factor P [Xanthomonas fuscans subsp. aurantifolii str. ICPB 11122]	gi|292601278	1	0.125	20875.3	3	3	6	45: Scan 400 (rt=475.93, f=2, i=26) [C:\Documents and Settings\visita-mas\Desktop\flavia\12ag FlaviaZandonadi_MI_10B.raw]	VPLFVNQDEIIK	R	V	0.95	54.8	25	54.3	7.92		1413.79	2	-0.0014	-0.96	164	175
XAC_XauB_MI	XauB	MI	elongation factor P [Xanthomonas fuscans subsp. aurantifolii str. ICPB 11122]	gi|292601278	1	0.125	20875.3	3	3	6	46: Scan 401 (rt=477.058, f=2, i=27) [C:\Documents and Settings\visita-mas\Desktop\flavia\12ag FlaviaZandonadi_MI_10B.raw]	VPLFVNQDEIIK	R	V	0.95	64.9	25	64.3	8.51		1413.79	2	-0.0014	-0.96	164	175
XAC_XauB_MI	XauB	MI	anthranilate synthase component I [Xanthomonas fuscans subsp. aurantifolii str. ICPB 11122]	gi|294627232	1	0.16	54166.4	10	10	13	30: Scan 349 (rt=410.608, f=2, i=13) [C:\Documents and Settings\visita-mas\Desktop\flavia\12ag FlaviaZandonadi_MI_21B.raw]	AEHVMLIDLGR	R	N	0.95	34.5	25	30.6	3.47	Oxidation (+16)	1268.65	3	-0.0032	-2.5	334	344
XAC_XauB_MI	XauB	MI	anthranilate synthase component I [Xanthomonas fuscans subsp. aurantifolii str. ICPB 11122]	gi|294627232	1	0.16	54166.4	10	10	13	37: Scan 361 (rt=427.411, f=3, i=10) [C:\Documents and Settings\visita-mas\Desktop\flavia\12ag FlaviaZandonadi_MI_21B.raw]	AGLNYSDVLR	K	A	0.95	35.8	25	35.8	2.19		1106.57	2	0.0023	2	383	392
XAC_XauB_MI	XauB	MI	anthranilate synthase component I [Xanthomonas fuscans subsp. aurantifolii str. ICPB 11122]	gi|294627232	1	0.16	54166.4	10	10	13	34: Scan 356 (rt=420.355, f=2, i=14) [C:\Documents and Settings\visita-mas\Desktop\flavia\12ag FlaviaZandonadi_MI_21B.raw]	AGLNYSDVLR	K	A	0.95	54.8	25	49.9	5.04		1106.57	2	-0.0065	-5.8	383	392
XAC_XauB_MI	XauB	MI	anthranilate synthase component I [Xanthomonas fuscans subsp. aurantifolii str. ICPB 11122]	gi|294627232	1	0.16	54166.4	10	10	13	35: Scan 357 (rt=421.483, f=2, i=15) [C:\Documents and Settings\visita-mas\Desktop\flavia\12ag FlaviaZandonadi_MI_21B.raw]	AGLNYSDVLR	K	A	0.95	63.4	25	58.5	5.02		1106.57	2	-0.0065	-5.8	383	392
XAC_XauB_MI	XauB	MI	anthranilate synthase component I [Xanthomonas fuscans subsp. aurantifolii str. ICPB 11122]	gi|294627232	1	0.16	54166.4	10	10	13	36: Scan 360 (rt=425.838, f=2, i=16) [C:\Documents and Settings\visita-mas\Desktop\flavia\12ag FlaviaZandonadi_MI_21B.raw]	ALEAELLADPK	K	E	0.95	65.5	25	65.5	6.05		1168.63	2	-0.0061	-5.2	321	331
XAC_XauB_MI	XauB	MI	anthranilate synthase component I [Xanthomonas fuscans subsp. aurantifolii str. ICPB 11122]	gi|294627232	1	0.16	54166.4	10	10	13	14: Scan 320 (rt=369.021, f=2, i=6) [C:\Documents and Settings\visita-mas\Desktop\flavia\12ag FlaviaZandonadi_MI_21B.raw]	ATFPAGTVSGAPK	R	I	0.95	34.5	25	25	5.03		1202.63	2	-0.0015	-1.2	393	405
XAC_XauB_MI	XauB	MI	anthranilate synthase component I [Xanthomonas fuscans subsp. aurantifolii str. ICPB 11122]	gi|294627232	1	0.16	54166.4	10	10	13	59: Scan 411 (rt=494.203, f=2, i=28) [C:\Documents and Settings\visita-mas\Desktop\flavia\12ag FlaviaZandonadi_MI_21B.raw]	EVADPLAEVDALR	R	A	0.95	62.6	25	61.8	9.85		1396.71	2	-0.0084	-6	90	102
XAC_XauB_MI	XauB	MI	anthranilate synthase component I [Xanthomonas fuscans subsp. aurantifolii str. ICPB 11122]	gi|294627232	1	0.16	54166.4	10	10	13	76: Scan 470 (rt=568.77, f=2, i=37) [C:\Documents and Settings\visita-mas\Desktop\flavia\12ag FlaviaZandonadi_MI_21B.raw]	EVLSDLDTPLSVYLK	R	L	0.95	54	25	54	6.6		1690.89	2	-0.012	-6.9	23	37
XAC_XauB_MI	XauB	MI	anthranilate synthase component I [Xanthomonas fuscans subsp. aurantifolii str. ICPB 11122]	gi|294627232	1	0.16	54166.4	10	10	13	77: Scan 471 (rt=569.899, f=2, i=38) [C:\Documents and Settings\visita-mas\Desktop\flavia\12ag FlaviaZandonadi_MI_21B.raw]	EVLSDLDTPLSVYLK	R	L	0.95	65.9	25	65.9	6.1		1690.89	2	-0.012	-6.9	23	37
XAC_XauB_MI	XauB	MI	anthranilate synthase component I [Xanthomonas fuscans subsp. aurantifolii str. ICPB 11122]	gi|294627232	1	0.16	54166.4	10	10	13	4: Scan 302 (rt=343.178, f=2, i=3) [C:\Documents and Settings\visita-mas\Desktop\flavia\12ag FlaviaZandonadi_MI_21B.raw]	VAEPGTVK	R	V	0.95	31.8	25	20.2	1.89		799.44	2	0.00016	0.2	350	357
XAC_XauB_MI	XauB	MI	anthranilate synthase component I [Xanthomonas fuscans subsp. aurantifolii str. ICPB 11122]	gi|294627232	1	0.16	54166.4	10	10	13	24: Scan 339 (rt=396.518, f=2, i=10) [C:\Documents and Settings\visita-mas\Desktop\flavia\12ag FlaviaZandonadi_MI_21B.raw]	VGEQFVIER	K	Y	0.95	87	25	75	5.19		1075.56	2	-0.009	-8.4	358	366
XAC_XauB_MI	XauB	MI	anthranilate synthase component I [Xanthomonas fuscans subsp. aurantifolii str. ICPB 11122]	gi|294627232	1	0.16	54166.4	10	10	13	28: Scan 345 (rt=405.125, f=2, i=11) [C:\Documents and Settings\visita-mas\Desktop\flavia\12ag FlaviaZandonadi_MI_21B.raw]	YSHVMHIVSEVTGTLK	R	A	0.95	16.7	25	16.7	2.72	Oxidation (+16)	1815.91	3	-0.011	-6.1	367	382
XAC_XauB_MI	XauB	MI	anthranilate synthase component I [Xanthomonas fuscans subsp. aurantifolii str. ICPB 11122]	gi|294627232	1	0.16	54166.4	10	10	13	42: Scan 372 (rt=442.197, f=2, i=19) [C:\Documents and Settings\visita-mas\Desktop\flavia\12ag FlaviaZandonadi_MI_21B.raw]	YSIIGLPAR	R	R	0.95	49.4	25	37	3.92		988.56	2	-0.0097	-9.8	59	67
XAC_XauB_MI	XauB	MI	anthranilate synthase component I [Xanthomonas fuscans subsp. aurantifolii str. ICPB 11122]	gi|292598471	1	0.16	54166.4	10	10	13	30: Scan 349 (rt=410.608, f=2, i=13) [C:\Documents and Settings\visita-mas\Desktop\flavia\12ag FlaviaZandonadi_MI_21B.raw]	AEHVMLIDLGR	R	N	0.95	34.5	25	30.6	3.47	Oxidation (+16)	1268.65	3	-0.0032	-2.5	334	344
XAC_XauB_MI	XauB	MI	anthranilate synthase component I [Xanthomonas fuscans subsp. aurantifolii str. ICPB 11122]	gi|292598471	1	0.16	54166.4	10	10	13	37: Scan 361 (rt=427.411, f=3, i=10) [C:\Documents and Settings\visita-mas\Desktop\flavia\12ag FlaviaZandonadi_MI_21B.raw]	AGLNYSDVLR	K	A	0.95	35.8	25	35.8	2.19		1106.57	2	0.0023	2	383	392
XAC_XauB_MI	XauB	MI	anthranilate synthase component I [Xanthomonas fuscans subsp. aurantifolii str. ICPB 11122]	gi|292598471	1	0.16	54166.4	10	10	13	34: Scan 356 (rt=420.355, f=2, i=14) [C:\Documents and Settings\visita-mas\Desktop\flavia\12ag FlaviaZandonadi_MI_21B.raw]	AGLNYSDVLR	K	A	0.95	54.8	25	49.9	5.04		1106.57	2	-0.0065	-5.8	383	392
XAC_XauB_MI	XauB	MI	anthranilate synthase component I [Xanthomonas fuscans subsp. aurantifolii str. ICPB 11122]	gi|292598471	1	0.16	54166.4	10	10	13	35: Scan 357 (rt=421.483, f=2, i=15) [C:\Documents and Settings\visita-mas\Desktop\flavia\12ag FlaviaZandonadi_MI_21B.raw]	AGLNYSDVLR	K	A	0.95	63.4	25	58.5	5.02		1106.57	2	-0.0065	-5.8	383	392
XAC_XauB_MI	XauB	MI	anthranilate synthase component I [Xanthomonas fuscans subsp. aurantifolii str. ICPB 11122]	gi|292598471	1	0.16	54166.4	10	10	13	36: Scan 360 (rt=425.838, f=2, i=16) [C:\Documents and Settings\visita-mas\Desktop\flavia\12ag FlaviaZandonadi_MI_21B.raw]	ALEAELLADPK	K	E	0.95	65.5	25	65.5	6.05		1168.63	2	-0.0061	-5.2	321	331
XAC_XauB_MI	XauB	MI	anthranilate synthase component I [Xanthomonas fuscans subsp. aurantifolii str. ICPB 11122]	gi|292598471	1	0.16	54166.4	10	10	13	14: Scan 320 (rt=369.021, f=2, i=6) [C:\Documents and Settings\visita-mas\Desktop\flavia\12ag FlaviaZandonadi_MI_21B.raw]	ATFPAGTVSGAPK	R	I	0.95	34.5	25	25	5.03		1202.63	2	-0.0015	-1.2	393	405
XAC_XauB_MI	XauB	MI	anthranilate synthase component I [Xanthomonas fuscans subsp. aurantifolii str. ICPB 11122]	gi|292598471	1	0.16	54166.4	10	10	13	59: Scan 411 (rt=494.203, f=2, i=28) [C:\Documents and Settings\visita-mas\Desktop\flavia\12ag FlaviaZandonadi_MI_21B.raw]	EVADPLAEVDALR	R	A	0.95	62.6	25	61.8	9.85		1396.71	2	-0.0084	-6	90	102
XAC_XauB_MI	XauB	MI	anthranilate synthase component I [Xanthomonas fuscans subsp. aurantifolii str. ICPB 11122]	gi|292598471	1	0.16	54166.4	10	10	13	76: Scan 470 (rt=568.77, f=2, i=37) [C:\Documents and Settings\visita-mas\Desktop\flavia\12ag FlaviaZandonadi_MI_21B.raw]	EVLSDLDTPLSVYLK	R	L	0.95	54	25	54	6.6		1690.89	2	-0.012	-6.9	23	37
XAC_XauB_MI	XauB	MI	anthranilate synthase component I [Xanthomonas fuscans subsp. aurantifolii str. ICPB 11122]	gi|292598471	1	0.16	54166.4	10	10	13	77: Scan 471 (rt=569.899, f=2, i=38) [C:\Documents and Settings\visita-mas\Desktop\flavia\12ag FlaviaZandonadi_MI_21B.raw]	EVLSDLDTPLSVYLK	R	L	0.95	65.9	25	65.9	6.1		1690.89	2	-0.012	-6.9	23	37
XAC_XauB_MI	XauB	MI	anthranilate synthase component I [Xanthomonas fuscans subsp. aurantifolii str. ICPB 11122]	gi|292598471	1	0.16	54166.4	10	10	13	4: Scan 302 (rt=343.178, f=2, i=3) [C:\Documents and Settings\visita-mas\Desktop\flavia\12ag FlaviaZandonadi_MI_21B.raw]	VAEPGTVK	R	V	0.95	31.8	25	20.2	1.89		799.44	2	0.00016	0.2	350	357
XAC_XauB_MI	XauB	MI	anthranilate synthase component I [Xanthomonas fuscans subsp. aurantifolii str. ICPB 11122]	gi|292598471	1	0.16	54166.4	10	10	13	24: Scan 339 (rt=396.518, f=2, i=10) [C:\Documents and Settings\visita-mas\Desktop\flavia\12ag FlaviaZandonadi_MI_21B.raw]	VGEQFVIER	K	Y	0.95	87	25	75	5.19		1075.56	2	-0.009	-8.4	358	366
XAC_XauB_MI	XauB	MI	anthranilate synthase component I [Xanthomonas fuscans subsp. aurantifolii str. ICPB 11122]	gi|292598471	1	0.16	54166.4	10	10	13	28: Scan 345 (rt=405.125, f=2, i=11) [C:\Documents and Settings\visita-mas\Desktop\flavia\12ag FlaviaZandonadi_MI_21B.raw]	YSHVMHIVSEVTGTLK	R	A	0.95	16.7	25	16.7	2.72	Oxidation (+16)	1815.91	3	-0.011	-6.1	367	382
XAC_XauB_MI	XauB	MI	anthranilate synthase component I [Xanthomonas fuscans subsp. aurantifolii str. ICPB 11122]	gi|292598471	1	0.16	54166.4	10	10	13	42: Scan 372 (rt=442.197, f=2, i=19) [C:\Documents and Settings\visita-mas\Desktop\flavia\12ag FlaviaZandonadi_MI_21B.raw]	YSIIGLPAR	R	R	0.95	49.4	25	37	3.92		988.56	2	-0.0097	-9.8	59	67
XAC_XauB_MI	XauB	MI	GDP-mannose pyrophosphorylase [Xanthomonas fuscans subsp. aurantifolii str. ICPB 11122]	gi|294624438	0.709	0.00862	50868.4	1	1	1	96: Scan 424 (rt=526.05, f=2, i=41) [C:\Documents and Settings\visita-mas\Desktop\Flaviazandonadi\Xac_11122\19dez FlaviaZandonadi_1D_1.raw]	NTAPAIAVAALEATR	R	D	0.95	15.7	25	15.7	1.72		1467.81	2	0.00082	0.56	88	102
XAC_XauB_MI	XauB	MI	GDP-mannose pyrophosphorylase [Xanthomonas fuscans subsp. aurantifolii str. ICPB 11122]	gi|292601261	0.709	0.00862	50868.4	1	1	1	96: Scan 424 (rt=526.05, f=2, i=41) [C:\Documents and Settings\visita-mas\Desktop\Flaviazandonadi\Xac_11122\19dez FlaviaZandonadi_1D_1.raw]	NTAPAIAVAALEATR	R	D	0.95	15.7	25	15.7	1.72		1467.81	2	0.00082	0.56	88	102
XAC_XauB_MI	XauB	MI	GDP-mannose pyrophosphorylase [Xanthomonas fuscans subsp. aurantifolii str. ICPB 11122]	gi|294624438	1	0.123	50868.4	6	6	10	80: Scan 486 (rt=588.766, f=2, i=41) [C:\Documents and Settings\visita-mas\Desktop\flavia\12ag FlaviaZandonadi_MI_21B.raw]	DGADPLLLVLPSDHVIGNEAAFQAAVK	R	V	0.95	39.5	25	39.5	5.34		2759.4	3	-0.046	-17	103	129
XAC_XauB_MI	XauB	MI	GDP-mannose pyrophosphorylase [Xanthomonas fuscans subsp. aurantifolii str. ICPB 11122]	gi|294624438	1	0.123	50868.4	6	6	10	81: Scan 487 (rt=589.894, f=2, i=42) [C:\Documents and Settings\visita-mas\Desktop\flavia\12ag FlaviaZandonadi_MI_21B.raw]	DGADPLLLVLPSDHVIGNEAAFQAAVK	R	V	0.95	38.2	25	38.2	5.41		2759.4	3	-0.046	-17	103	129
XAC_XauB_MI	XauB	MI	GDP-mannose pyrophosphorylase [Xanthomonas fuscans subsp. aurantifolii str. ICPB 11122]	gi|294624438	1	0.123	50868.4	6	6	10	8: Scan 308 (rt=351.796, f=2, i=4) [C:\Documents and Settings\visita-mas\Desktop\flavia\12ag FlaviaZandonadi_MI_21B.raw]	FEDTYGR	R	-	0.95	28.1	25	28.1	1.74		886.38	2	-1.9e-06	-0.0022	460	466
XAC_XauB_MI	XauB	MI	GDP-mannose pyrophosphorylase [Xanthomonas fuscans subsp. aurantifolii str. ICPB 11122]	gi|294624438	1	0.123	50868.4	6	6	10	46: Scan 378 (rt=450.815, f=2, i=20) [C:\Documents and Settings\visita-mas\Desktop\flavia\12ag FlaviaZandonadi_MI_21B.raw]	LVTFGIKPTAPETGYGYIK	K	A	0.95	22.2	25	22.2	4.54		2054.09	3	-0.022	-10	140	158
XAC_XauB_MI	XauB	MI	GDP-mannose pyrophosphorylase [Xanthomonas fuscans subsp. aurantifolii str. ICPB 11122]	gi|294624438	1	0.123	50868.4	6	6	10	54: Scan 401 (rt=480.113, f=2, i=26) [C:\Documents and Settings\visita-mas\Desktop\flavia\12ag FlaviaZandonadi_MI_21B.raw]	NTAPAIAVAALEATR	R	D	0.95	58.9	25	58.9	7.32		1467.8	2	-0.0024	-1.6	88	102
XAC_XauB_MI	XauB	MI	GDP-mannose pyrophosphorylase [Xanthomonas fuscans subsp. aurantifolii str. ICPB 11122]	gi|294624438	1	0.123	50868.4	6	6	10	53: Scan 400 (rt=478.985, f=2, i=25) [C:\Documents and Settings\visita-mas\Desktop\flavia\12ag FlaviaZandonadi_MI_21B.raw]	NTAPAIAVAALEATR	R	D	0.95	65.1	25	65.1	7.6		1467.8	2	-0.0024	-1.6	88	102
XAC_XauB_MI	XauB	MI	GDP-mannose pyrophosphorylase [Xanthomonas fuscans subsp. aurantifolii str. ICPB 11122]	gi|294624438	1	0.123	50868.4	6	6	10	51: Scan 388 (rt=464.472, f=2, i=23) [C:\Documents and Settings\visita-mas\Desktop\flavia\12ag FlaviaZandonadi_MI_21B.raw]	QFLPLVGDK	K	S	0.95	38.3	25	23.5	4.02		1015.57	2	-0.0034	-3.3	28	36
XAC_XauB_MI	XauB	MI	GDP-mannose pyrophosphorylase [Xanthomonas fuscans subsp. aurantifolii str. ICPB 11122]	gi|294624438	1	0.123	50868.4	6	6	10	52: Scan 389 (rt=465.601, f=2, i=24) [C:\Documents and Settings\visita-mas\Desktop\flavia\12ag FlaviaZandonadi_MI_21B.raw]	QFLPLVGDK	K	S	0.95	55.1	25	41.6	4.28		1015.57	2	-0.0034	-3.3	28	36
XAC_XauB_MI	XauB	MI	GDP-mannose pyrophosphorylase [Xanthomonas fuscans subsp. aurantifolii str. ICPB 11122]	gi|294624438	1	0.123	50868.4	6	6	10	3: Scan 298 (rt=337.694, f=2, i=2) [C:\Documents and Settings\visita-mas\Desktop\flavia\12ag FlaviaZandonadi_MI_21B.raw]	VAAEAAAQGK	K	L	0.95	47.5	25.4	19.4	6.19		914.47	2	-0.0099	-11	130	139
XAC_XauB_MI	XauB	MI	GDP-mannose pyrophosphorylase [Xanthomonas fuscans subsp. aurantifolii str. ICPB 11122]	gi|294624438	1	0.123	50868.4	6	6	10	2: Scan 297 (rt=336.566, f=2, i=1) [C:\Documents and Settings\visita-mas\Desktop\flavia\12ag FlaviaZandonadi_MI_21B.raw]	VAAEAAAQGK	K	L	0.95	65	25.4	35.9	5.39		914.47	2	-0.0099	-11	130	139
XAC_XauB_MI	XauB	MI	GDP-mannose pyrophosphorylase [Xanthomonas fuscans subsp. aurantifolii str. ICPB 11122]	gi|292601261	1	0.123	50868.4	6	6	10	80: Scan 486 (rt=588.766, f=2, i=41) [C:\Documents and Settings\visita-mas\Desktop\flavia\12ag FlaviaZandonadi_MI_21B.raw]	DGADPLLLVLPSDHVIGNEAAFQAAVK	R	V	0.95	39.5	25	39.5	5.34		2759.4	3	-0.046	-17	103	129
XAC_XauB_MI	XauB	MI	GDP-mannose pyrophosphorylase [Xanthomonas fuscans subsp. aurantifolii str. ICPB 11122]	gi|292601261	1	0.123	50868.4	6	6	10	81: Scan 487 (rt=589.894, f=2, i=42) [C:\Documents and Settings\visita-mas\Desktop\flavia\12ag FlaviaZandonadi_MI_21B.raw]	DGADPLLLVLPSDHVIGNEAAFQAAVK	R	V	0.95	38.2	25	38.2	5.41		2759.4	3	-0.046	-17	103	129
XAC_XauB_MI	XauB	MI	GDP-mannose pyrophosphorylase [Xanthomonas fuscans subsp. aurantifolii str. ICPB 11122]	gi|292601261	1	0.123	50868.4	6	6	10	8: Scan 308 (rt=351.796, f=2, i=4) [C:\Documents and Settings\visita-mas\Desktop\flavia\12ag FlaviaZandonadi_MI_21B.raw]	FEDTYGR	R	-	0.95	28.1	25	28.1	1.74		886.38	2	-1.9e-06	-0.0022	460	466
XAC_XauB_MI	XauB	MI	GDP-mannose pyrophosphorylase [Xanthomonas fuscans subsp. aurantifolii str. ICPB 11122]	gi|292601261	1	0.123	50868.4	6	6	10	46: Scan 378 (rt=450.815, f=2, i=20) [C:\Documents and Settings\visita-mas\Desktop\flavia\12ag FlaviaZandonadi_MI_21B.raw]	LVTFGIKPTAPETGYGYIK	K	A	0.95	22.2	25	22.2	4.54		2054.09	3	-0.022	-10	140	158
XAC_XauB_MI	XauB	MI	GDP-mannose pyrophosphorylase [Xanthomonas fuscans subsp. aurantifolii str. ICPB 11122]	gi|292601261	1	0.123	50868.4	6	6	10	54: Scan 401 (rt=480.113, f=2, i=26) [C:\Documents and Settings\visita-mas\Desktop\flavia\12ag FlaviaZandonadi_MI_21B.raw]	NTAPAIAVAALEATR	R	D	0.95	58.9	25	58.9	7.32		1467.8	2	-0.0024	-1.6	88	102
XAC_XauB_MI	XauB	MI	GDP-mannose pyrophosphorylase [Xanthomonas fuscans subsp. aurantifolii str. ICPB 11122]	gi|292601261	1	0.123	50868.4	6	6	10	53: Scan 400 (rt=478.985, f=2, i=25) [C:\Documents and Settings\visita-mas\Desktop\flavia\12ag FlaviaZandonadi_MI_21B.raw]	NTAPAIAVAALEATR	R	D	0.95	65.1	25	65.1	7.6		1467.8	2	-0.0024	-1.6	88	102
XAC_XauB_MI	XauB	MI	GDP-mannose pyrophosphorylase [Xanthomonas fuscans subsp. aurantifolii str. ICPB 11122]	gi|292601261	1	0.123	50868.4	6	6	10	51: Scan 388 (rt=464.472, f=2, i=23) [C:\Documents and Settings\visita-mas\Desktop\flavia\12ag FlaviaZandonadi_MI_21B.raw]	QFLPLVGDK	K	S	0.95	38.3	25	23.5	4.02		1015.57	2	-0.0034	-3.3	28	36
XAC_XauB_MI	XauB	MI	GDP-mannose pyrophosphorylase [Xanthomonas fuscans subsp. aurantifolii str. ICPB 11122]	gi|292601261	1	0.123	50868.4	6	6	10	52: Scan 389 (rt=465.601, f=2, i=24) [C:\Documents and Settings\visita-mas\Desktop\flavia\12ag FlaviaZandonadi_MI_21B.raw]	QFLPLVGDK	K	S	0.95	55.1	25	41.6	4.28		1015.57	2	-0.0034	-3.3	28	36
XAC_XauB_MI	XauB	MI	GDP-mannose pyrophosphorylase [Xanthomonas fuscans subsp. aurantifolii str. ICPB 11122]	gi|292601261	1	0.123	50868.4	6	6	10	3: Scan 298 (rt=337.694, f=2, i=2) [C:\Documents and Settings\visita-mas\Desktop\flavia\12ag FlaviaZandonadi_MI_21B.raw]	VAAEAAAQGK	K	L	0.95	47.5	25.4	19.4	6.19		914.47	2	-0.0099	-11	130	139
XAC_XauB_MI	XauB	MI	GDP-mannose pyrophosphorylase [Xanthomonas fuscans subsp. aurantifolii str. ICPB 11122]	gi|292601261	1	0.123	50868.4	6	6	10	2: Scan 297 (rt=336.566, f=2, i=1) [C:\Documents and Settings\visita-mas\Desktop\flavia\12ag FlaviaZandonadi_MI_21B.raw]	VAAEAAAQGK	K	L	0.95	65	25.4	35.9	5.39		914.47	2	-0.0099	-11	130	139
XAC_XauB_MI	XauB	MI	GDP-mannose pyrophosphorylase [Xanthomonas fuscans subsp. aurantifolii str. ICPB 11122]	gi|294624438	0.799	0.0183	50868.4	1	1	2	87: Scan 425 (rt=524.03, f=2, i=53) [C:\Documents and Settings\visita-mas\Desktop\Flaviazandonadi\Xac_11122\19dez FlaviaZandonadi_1D_9.raw]	NTAPAIAVAALEATR	R	D	0.95	18.8	25	18.8	2.72		1467.81	2	0.0013	0.87	88	102
XAC_XauB_MI	XauB	MI	GDP-mannose pyrophosphorylase [Xanthomonas fuscans subsp. aurantifolii str. ICPB 11122]	gi|294624438	0.799	0.0183	50868.4	1	1	2	86: Scan 424 (rt=522.902, f=2, i=52) [C:\Documents and Settings\visita-mas\Desktop\Flaviazandonadi\Xac_11122\19dez FlaviaZandonadi_1D_9.raw]	NTAPAIAVAALEATR	R	D	0.95	45.6	25	45.6	5.96		1467.81	2	0.0013	0.87	88	102
XAC_XauB_MI	XauB	MI	GDP-mannose pyrophosphorylase [Xanthomonas fuscans subsp. aurantifolii str. ICPB 11122]	gi|292601261	0.799	0.0183	50868.4	1	1	2	87: Scan 425 (rt=524.03, f=2, i=53) [C:\Documents and Settings\visita-mas\Desktop\Flaviazandonadi\Xac_11122\19dez FlaviaZandonadi_1D_9.raw]	NTAPAIAVAALEATR	R	D	0.95	18.8	25	18.8	2.72		1467.81	2	0.0013	0.87	88	102
XAC_XauB_MI	XauB	MI	GDP-mannose pyrophosphorylase [Xanthomonas fuscans subsp. aurantifolii str. ICPB 11122]	gi|292601261	0.799	0.0183	50868.4	1	1	2	86: Scan 424 (rt=522.902, f=2, i=52) [C:\Documents and Settings\visita-mas\Desktop\Flaviazandonadi\Xac_11122\19dez FlaviaZandonadi_1D_9.raw]	NTAPAIAVAALEATR	R	D	0.95	45.6	25	45.6	5.96		1467.81	2	0.0013	0.87	88	102
XAC_XauB_MI	XauB	MI	isocitrate dehydrogenase [Xanthomonas fuscans subsp. aurantifolii str. ICPB 11122]	gi|294627908	1	0.112	35572.9	5	7	11	50: Scan 372 (rt=448.178, f=4, i=20) [C:\Documents and Settings\visita-mas\Desktop\Flaviazandonadi\Xac_11122\19dez FlaviaZandonadi_1D_26.raw]	DSLTPDLGGTGNTMGFAK	K	A	0.95	26	25	26	3.03	Oxidation (+16)	1796.82	2	-0.0067	-3.7	312	329
XAC_XauB_MI	XauB	MI	isocitrate dehydrogenase [Xanthomonas fuscans subsp. aurantifolii str. ICPB 11122]	gi|294627908	1	0.112	35572.9	5	7	11	44: Scan 363 (rt=435.319, f=2, i=24) [C:\Documents and Settings\visita-mas\Desktop\Flaviazandonadi\Xac_11122\19dez FlaviaZandonadi_1D_26.raw]	DSLTPDLGGTGNTMGFAK	K	A	0.95	80.8	25	80.8	7.05	Oxidation (+16)	1796.8	2	-0.03	-17	312	329
XAC_XauB_MI	XauB	MI	isocitrate dehydrogenase [Xanthomonas fuscans subsp. aurantifolii str. ICPB 11122]	gi|294627908	1	0.112	35572.9	5	7	11	45: Scan 364 (rt=436.881, f=3, i=15) [C:\Documents and Settings\visita-mas\Desktop\Flaviazandonadi\Xac_11122\19dez FlaviaZandonadi_1D_26.raw]	EAIVATLEAK	R	D	0.95	30.9	25	25.8	1.92		1043.58	2	-0.0039	-3.7	302	311
XAC_XauB_MI	XauB	MI	isocitrate dehydrogenase [Xanthomonas fuscans subsp. aurantifolii str. ICPB 11122]	gi|294627908	1	0.112	35572.9	5	7	11	76: Scan 421 (rt=516.099, f=3, i=24) [C:\Documents and Settings\visita-mas\Desktop\Flaviazandonadi\Xac_11122\19dez FlaviaZandonadi_1D_26.raw]	FADGVDLITVR	R	E	0.948	22.4	25	22.4	2.37		1204.65	2	0.00024	0.2	108	118
XAC_XauB_MI	XauB	MI	isocitrate dehydrogenase [Xanthomonas fuscans subsp. aurantifolii str. ICPB 11122]	gi|294627908	1	0.112	35572.9	5	7	11	71: Scan 413 (rt=504.801, f=2, i=36) [C:\Documents and Settings\visita-mas\Desktop\Flaviazandonadi\Xac_11122\19dez FlaviaZandonadi_1D_26.raw]	FADGVDLITVR	R	E	0.95	81.7	25	79.1	7.01		1204.63	2	-0.014	-12	108	118
XAC_XauB_MI	XauB	MI	isocitrate dehydrogenase [Xanthomonas fuscans subsp. aurantifolii str. ICPB 11122]	gi|294627908	1	0.112	35572.9	5	7	11	65: Scan 400 (rt=486.789, f=4, i=24) [C:\Documents and Settings\visita-mas\Desktop\Flaviazandonadi\Xac_11122\19dez FlaviaZandonadi_1D_26.raw]	HGDLLPESTLASITK	K	N	0.95	34.8	25	34.8	4.08		1580.82	3	-0.022	-14	47	61
XAC_XauB_MI	XauB	MI	isocitrate dehydrogenase [Xanthomonas fuscans subsp. aurantifolii str. ICPB 11122]	gi|294627908	1	0.112	35572.9	5	7	11	64: Scan 399 (rt=485.661, f=4, i=23) [C:\Documents and Settings\visita-mas\Desktop\Flaviazandonadi\Xac_11122\19dez FlaviaZandonadi_1D_26.raw]	HGDLLPESTLASITK	K	N	0.95	51.2	25	50	5.2		1580.82	3	-0.022	-14	47	61
XAC_XauB_MI	XauB	MI	isocitrate dehydrogenase [Xanthomonas fuscans subsp. aurantifolii str. ICPB 11122]	gi|294627908	1	0.112	35572.9	5	7	11	62: Scan 397 (rt=482.537, f=2, i=32) [C:\Documents and Settings\visita-mas\Desktop\Flaviazandonadi\Xac_11122\19dez FlaviaZandonadi_1D_26.raw]	HGDLLPESTLASITK	K	N	0.95	78.8	25	77.1	10		1580.81	2	-0.032	-20	47	61
XAC_XauB_MI	XauB	MI	isocitrate dehydrogenase [Xanthomonas fuscans subsp. aurantifolii str. ICPB 11122]	gi|294627908	1	0.112	35572.9	5	7	11	69: Scan 409 (rt=499.318, f=3, i=21) [C:\Documents and Settings\visita-mas\Desktop\Flaviazandonadi\Xac_11122\19dez FlaviaZandonadi_1D_26.raw]	SPLTTPVGEGFSSINVAMR	K	R	0.95	39.5	25	39.5	4.72	Oxidation (+16)	1977.96	3	-0.024	-12	68	86
XAC_XauB_MI	XauB	MI	isocitrate dehydrogenase [Xanthomonas fuscans subsp. aurantifolii str. ICPB 11122]	gi|294627908	1	0.112	35572.9	5	7	11	70: Scan 410 (rt=500.446, f=3, i=22) [C:\Documents and Settings\visita-mas\Desktop\Flaviazandonadi\Xac_11122\19dez FlaviaZandonadi_1D_26.raw]	SPLTTPVGEGFSSINVAMR	K	R	0.95	37.2	25	37.2	6	Oxidation (+16)	1977.96	3	-0.024	-12	68	86
XAC_XauB_MI	XauB	MI	isocitrate dehydrogenase [Xanthomonas fuscans subsp. aurantifolii str. ICPB 11122]	gi|294627908	1	0.112	35572.9	5	7	11	68: Scan 408 (rt=497.756, f=2, i=35) [C:\Documents and Settings\visita-mas\Desktop\Flaviazandonadi\Xac_11122\19dez FlaviaZandonadi_1D_26.raw]	SPLTTPVGEGFSSINVAMR	K	R	0.95	118	25	114	8.59	Oxidation (+16)	1977.95	2	-0.031	-16	68	86
XAC_XauB_MI	XauB	MI	isocitrate dehydrogenase [Xanthomonas fuscans subsp. aurantifolii str. ICPB 11122]	gi|292597822	1	0.112	35572.9	5	7	11	50: Scan 372 (rt=448.178, f=4, i=20) [C:\Documents and Settings\visita-mas\Desktop\Flaviazandonadi\Xac_11122\19dez FlaviaZandonadi_1D_26.raw]	DSLTPDLGGTGNTMGFAK	K	A	0.95	26	25	26	3.03	Oxidation (+16)	1796.82	2	-0.0067	-3.7	312	329
XAC_XauB_MI	XauB	MI	isocitrate dehydrogenase [Xanthomonas fuscans subsp. aurantifolii str. ICPB 11122]	gi|292597822	1	0.112	35572.9	5	7	11	44: Scan 363 (rt=435.319, f=2, i=24) [C:\Documents and Settings\visita-mas\Desktop\Flaviazandonadi\Xac_11122\19dez FlaviaZandonadi_1D_26.raw]	DSLTPDLGGTGNTMGFAK	K	A	0.95	80.8	25	80.8	7.05	Oxidation (+16)	1796.8	2	-0.03	-17	312	329
XAC_XauB_MI	XauB	MI	isocitrate dehydrogenase [Xanthomonas fuscans subsp. aurantifolii str. ICPB 11122]	gi|292597822	1	0.112	35572.9	5	7	11	45: Scan 364 (rt=436.881, f=3, i=15) [C:\Documents and Settings\visita-mas\Desktop\Flaviazandonadi\Xac_11122\19dez FlaviaZandonadi_1D_26.raw]	EAIVATLEAK	R	D	0.95	30.9	25	25.8	1.92		1043.58	2	-0.0039	-3.7	302	311
XAC_XauB_MI	XauB	MI	isocitrate dehydrogenase [Xanthomonas fuscans subsp. aurantifolii str. ICPB 11122]	gi|292597822	1	0.112	35572.9	5	7	11	76: Scan 421 (rt=516.099, f=3, i=24) [C:\Documents and Settings\visita-mas\Desktop\Flaviazandonadi\Xac_11122\19dez FlaviaZandonadi_1D_26.raw]	FADGVDLITVR	R	E	0.948	22.4	25	22.4	2.37		1204.65	2	0.00024	0.2	108	118
XAC_XauB_MI	XauB	MI	isocitrate dehydrogenase [Xanthomonas fuscans subsp. aurantifolii str. ICPB 11122]	gi|292597822	1	0.112	35572.9	5	7	11	71: Scan 413 (rt=504.801, f=2, i=36) [C:\Documents and Settings\visita-mas\Desktop\Flaviazandonadi\Xac_11122\19dez FlaviaZandonadi_1D_26.raw]	FADGVDLITVR	R	E	0.95	81.7	25	79.1	7.01		1204.63	2	-0.014	-12	108	118
XAC_XauB_MI	XauB	MI	isocitrate dehydrogenase [Xanthomonas fuscans subsp. aurantifolii str. ICPB 11122]	gi|292597822	1	0.112	35572.9	5	7	11	65: Scan 400 (rt=486.789, f=4, i=24) [C:\Documents and Settings\visita-mas\Desktop\Flaviazandonadi\Xac_11122\19dez FlaviaZandonadi_1D_26.raw]	HGDLLPESTLASITK	K	N	0.95	34.8	25	34.8	4.08		1580.82	3	-0.022	-14	47	61
XAC_XauB_MI	XauB	MI	isocitrate dehydrogenase [Xanthomonas fuscans subsp. aurantifolii str. ICPB 11122]	gi|292597822	1	0.112	35572.9	5	7	11	64: Scan 399 (rt=485.661, f=4, i=23) [C:\Documents and Settings\visita-mas\Desktop\Flaviazandonadi\Xac_11122\19dez FlaviaZandonadi_1D_26.raw]	HGDLLPESTLASITK	K	N	0.95	51.2	25	50	5.2		1580.82	3	-0.022	-14	47	61
XAC_XauB_MI	XauB	MI	isocitrate dehydrogenase [Xanthomonas fuscans subsp. aurantifolii str. ICPB 11122]	gi|292597822	1	0.112	35572.9	5	7	11	62: Scan 397 (rt=482.537, f=2, i=32) [C:\Documents and Settings\visita-mas\Desktop\Flaviazandonadi\Xac_11122\19dez FlaviaZandonadi_1D_26.raw]	HGDLLPESTLASITK	K	N	0.95	78.8	25	77.1	10		1580.81	2	-0.032	-20	47	61
XAC_XauB_MI	XauB	MI	isocitrate dehydrogenase [Xanthomonas fuscans subsp. aurantifolii str. ICPB 11122]	gi|292597822	1	0.112	35572.9	5	7	11	69: Scan 409 (rt=499.318, f=3, i=21) [C:\Documents and Settings\visita-mas\Desktop\Flaviazandonadi\Xac_11122\19dez FlaviaZandonadi_1D_26.raw]	SPLTTPVGEGFSSINVAMR	K	R	0.95	39.5	25	39.5	4.72	Oxidation (+16)	1977.96	3	-0.024	-12	68	86
XAC_XauB_MI	XauB	MI	isocitrate dehydrogenase [Xanthomonas fuscans subsp. aurantifolii str. ICPB 11122]	gi|292597822	1	0.112	35572.9	5	7	11	70: Scan 410 (rt=500.446, f=3, i=22) [C:\Documents and Settings\visita-mas\Desktop\Flaviazandonadi\Xac_11122\19dez FlaviaZandonadi_1D_26.raw]	SPLTTPVGEGFSSINVAMR	K	R	0.95	37.2	25	37.2	6	Oxidation (+16)	1977.96	3	-0.024	-12	68	86
XAC_XauB_MI	XauB	MI	isocitrate dehydrogenase [Xanthomonas fuscans subsp. aurantifolii str. ICPB 11122]	gi|292597822	1	0.112	35572.9	5	7	11	68: Scan 408 (rt=497.756, f=2, i=35) [C:\Documents and Settings\visita-mas\Desktop\Flaviazandonadi\Xac_11122\19dez FlaviaZandonadi_1D_26.raw]	SPLTTPVGEGFSSINVAMR	K	R	0.95	118	25	114	8.59	Oxidation (+16)	1977.95	2	-0.031	-16	68	86
XAC_XauB_MI	XauB	MI	outer membrane protein [Xanthomonas fuscans subsp. aurantifolii str. ICPB 11122]	gi|294627877	1	0.051	39430	4	5	5	55: Scan 381 (rt=461.14, f=2, i=27) [C:\Documents and Settings\visita-mas\Desktop\Flaviazandonadi\Xac_11122\19dez FlaviaZandonadi_1D_26.raw]	ATTVYDYLTK	R	N	0.95	34.1	25	31.7	2.77		1173.59	2	-0.0052	-4.4	309	318
XAC_XauB_MI	XauB	MI	outer membrane protein [Xanthomonas fuscans subsp. aurantifolii str. ICPB 11122]	gi|294627877	1	0.051	39430	4	5	5	42: Scan 358 (rt=428.707, f=2, i=22) [C:\Documents and Settings\visita-mas\Desktop\Flaviazandonadi\Xac_11122\19dez FlaviaZandonadi_1D_26.raw]	LVGPIGYGESRPIAPNTNPDGSDNPEGR	R	A	0.95	8.8	25	8.8	1.74		2878.35	3	-0.033	-11	326	353
XAC_XauB_MI	XauB	MI	outer membrane protein [Xanthomonas fuscans subsp. aurantifolii str. ICPB 11122]	gi|294627877	1	0.051	39430	4	5	5	27: Scan 335 (rt=395.841, f=2, i=18) [C:\Documents and Settings\visita-mas\Desktop\Flaviazandonadi\Xac_11122\19dez FlaviaZandonadi_1D_26.raw]	SEEEFDATPNPVSPGQQK	R	D	0.95	50.9	25	50.9	4.92		1958.87	2	-0.015	-7.7	118	135
XAC_XauB_MI	XauB	MI	outer membrane protein [Xanthomonas fuscans subsp. aurantifolii str. ICPB 11122]	gi|294627877	1	0.051	39430	4	5	5	12: Scan 299 (rt=345.066, f=3, i=3) [C:\Documents and Settings\visita-mas\Desktop\Flaviazandonadi\Xac_11122\19dez FlaviaZandonadi_1D_26.raw]	VEVAGHTDSK	K	G	0.95	28.1	25	28.1	2.8		1041.5	3	-0.011	-11	286	295
XAC_XauB_MI	XauB	MI	outer membrane protein [Xanthomonas fuscans subsp. aurantifolii str. ICPB 11122]	gi|294627877	1	0.051	39430	4	5	5	11: Scan 298 (rt=343.504, f=2, i=12) [C:\Documents and Settings\visita-mas\Desktop\Flaviazandonadi\Xac_11122\19dez FlaviaZandonadi_1D_26.raw]	VEVAGHTDSK	K	G	0.95	74.1	25	74.1	7.43		1041.5	2	-0.0097	-9.3	286	295
XAC_XauB_MI	XauB	MI	outer membrane protein [Xanthomonas fuscans subsp. aurantifolii str. ICPB 11122]	gi|292597791	1	0.051	39430	4	5	5	55: Scan 381 (rt=461.14, f=2, i=27) [C:\Documents and Settings\visita-mas\Desktop\Flaviazandonadi\Xac_11122\19dez FlaviaZandonadi_1D_26.raw]	ATTVYDYLTK	R	N	0.95	34.1	25	31.7	2.77		1173.59	2	-0.0052	-4.4	309	318
XAC_XauB_MI	XauB	MI	outer membrane protein [Xanthomonas fuscans subsp. aurantifolii str. ICPB 11122]	gi|292597791	1	0.051	39430	4	5	5	42: Scan 358 (rt=428.707, f=2, i=22) [C:\Documents and Settings\visita-mas\Desktop\Flaviazandonadi\Xac_11122\19dez FlaviaZandonadi_1D_26.raw]	LVGPIGYGESRPIAPNTNPDGSDNPEGR	R	A	0.95	8.8	25	8.8	1.74		2878.35	3	-0.033	-11	326	353
XAC_XauB_MI	XauB	MI	outer membrane protein [Xanthomonas fuscans subsp. aurantifolii str. ICPB 11122]	gi|292597791	1	0.051	39430	4	5	5	27: Scan 335 (rt=395.841, f=2, i=18) [C:\Documents and Settings\visita-mas\Desktop\Flaviazandonadi\Xac_11122\19dez FlaviaZandonadi_1D_26.raw]	SEEEFDATPNPVSPGQQK	R	D	0.95	50.9	25	50.9	4.92		1958.87	2	-0.015	-7.7	118	135
XAC_XauB_MI	XauB	MI	outer membrane protein [Xanthomonas fuscans subsp. aurantifolii str. ICPB 11122]	gi|292597791	1	0.051	39430	4	5	5	12: Scan 299 (rt=345.066, f=3, i=3) [C:\Documents and Settings\visita-mas\Desktop\Flaviazandonadi\Xac_11122\19dez FlaviaZandonadi_1D_26.raw]	VEVAGHTDSK	K	G	0.95	28.1	25	28.1	2.8		1041.5	3	-0.011	-11	286	295
XAC_XauB_MI	XauB	MI	outer membrane protein [Xanthomonas fuscans subsp. aurantifolii str. ICPB 11122]	gi|292597791	1	0.051	39430	4	5	5	11: Scan 298 (rt=343.504, f=2, i=12) [C:\Documents and Settings\visita-mas\Desktop\Flaviazandonadi\Xac_11122\19dez FlaviaZandonadi_1D_26.raw]	VEVAGHTDSK	K	G	0.95	74.1	25	74.1	7.43		1041.5	2	-0.0097	-9.3	286	295
XAC_XauB_MI	XauB	MI	glyceraldehyde-3-phosphate dehydrogenase [Xanthomonas fuscans subsp. aurantifolii str. ICPB 11122]	gi|294625931	0.997	0.0204	35939.3	2	2	2	10: Scan 295 (rt=339.149, f=2, i=11) [C:\Documents and Settings\visita-mas\Desktop\Flaviazandonadi\Xac_11122\19dez FlaviaZandonadi_1D_26.raw]	AQSEGALK	K	G	0.945	26	25.1	11.2	1.96		802.42	2	0.00048	0.6	264	271
XAC_XauB_MI	XauB	MI	glyceraldehyde-3-phosphate dehydrogenase [Xanthomonas fuscans subsp. aurantifolii str. ICPB 11122]	gi|294625931	0.997	0.0204	35939.3	2	2	2	81: Scan 430 (rt=528.627, f=2, i=40) [C:\Documents and Settings\visita-mas\Desktop\Flaviazandonadi\Xac_11122\19dez FlaviaZandonadi_1D_26.raw]	GILENIIPSSTGAAK	R	A	0.95	26.5	25	24.7	2.6		1469.8	2	-0.006	-4.1	201	215
XAC_XauB_MI	XauB	MI	glyceraldehyde-3-phosphate dehydrogenase [Xanthomonas fuscans subsp. aurantifolii str. ICPB 11122]	gi|292599783	0.997	0.0204	35939.3	2	2	2	10: Scan 295 (rt=339.149, f=2, i=11) [C:\Documents and Settings\visita-mas\Desktop\Flaviazandonadi\Xac_11122\19dez FlaviaZandonadi_1D_26.raw]	AQSEGALK	K	G	0.945	26	25.1	11.2	1.96		802.42	2	0.00048	0.6	264	271
XAC_XauB_MI	XauB	MI	glyceraldehyde-3-phosphate dehydrogenase [Xanthomonas fuscans subsp. aurantifolii str. ICPB 11122]	gi|292599783	0.997	0.0204	35939.3	2	2	2	81: Scan 430 (rt=528.627, f=2, i=40) [C:\Documents and Settings\visita-mas\Desktop\Flaviazandonadi\Xac_11122\19dez FlaviaZandonadi_1D_26.raw]	GILENIIPSSTGAAK	R	A	0.95	26.5	25	24.7	2.6		1469.8	2	-0.006	-4.1	201	215
XAC_XauB_MI	XauB	MI	glyceraldehyde-3-phosphate dehydrogenase [Xanthomonas fuscans subsp. aurantifolii str. ICPB 11122]	gi|294625931	1	0.025	35939.3	3	3	3	7: Scan 238 (rt=273.321, f=2, i=8) [C:\Documents and Settings\visita-mas\Desktop\Flaviazandonadi\Xac_11122\19dez FlaviaZandonadi_1D_31.raw]	AQSEGALK	K	G	0.95	25.5	29.9	19.1	2.21		802.42	2	0.004	5	264	271
XAC_XauB_MI	XauB	MI	glyceraldehyde-3-phosphate dehydrogenase [Xanthomonas fuscans subsp. aurantifolii str. ICPB 11122]	gi|294625931	1	0.025	35939.3	3	3	3	92: Scan 423 (rt=526.057, f=3, i=26) [C:\Documents and Settings\visita-mas\Desktop\Flaviazandonadi\Xac_11122\19dez FlaviaZandonadi_1D_31.raw]	GILENIIPSSTGAAK	R	A	0.95	32.4	27.8	26.5	7.14		1469.8	2	-0.0079	-5.3	201	215
XAC_XauB_MI	XauB	MI	glyceraldehyde-3-phosphate dehydrogenase [Xanthomonas fuscans subsp. aurantifolii str. ICPB 11122]	gi|294625931	1	0.025	35939.3	3	3	3	1: Scan 208 (rt=235.69, f=3, i=1) [C:\Documents and Settings\visita-mas\Desktop\Flaviazandonadi\Xac_11122\19dez FlaviaZandonadi_1D_31.raw]	HIDAGAK	K	K	0.95	44.9	27.3	36.6	4.92		710.37	2	0.001	1.4	111	117
XAC_XauB_MI	XauB	MI	glyceraldehyde-3-phosphate dehydrogenase [Xanthomonas fuscans subsp. aurantifolii str. ICPB 11122]	gi|292599783	1	0.025	35939.3	3	3	3	7: Scan 238 (rt=273.321, f=2, i=8) [C:\Documents and Settings\visita-mas\Desktop\Flaviazandonadi\Xac_11122\19dez FlaviaZandonadi_1D_31.raw]	AQSEGALK	K	G	0.95	25.5	29.9	19.1	2.21		802.42	2	0.004	5	264	271
XAC_XauB_MI	XauB	MI	glyceraldehyde-3-phosphate dehydrogenase [Xanthomonas fuscans subsp. aurantifolii str. ICPB 11122]	gi|292599783	1	0.025	35939.3	3	3	3	92: Scan 423 (rt=526.057, f=3, i=26) [C:\Documents and Settings\visita-mas\Desktop\Flaviazandonadi\Xac_11122\19dez FlaviaZandonadi_1D_31.raw]	GILENIIPSSTGAAK	R	A	0.95	32.4	27.8	26.5	7.14		1469.8	2	-0.0079	-5.3	201	215
XAC_XauB_MI	XauB	MI	glyceraldehyde-3-phosphate dehydrogenase [Xanthomonas fuscans subsp. aurantifolii str. ICPB 11122]	gi|292599783	1	0.025	35939.3	3	3	3	1: Scan 208 (rt=235.69, f=3, i=1) [C:\Documents and Settings\visita-mas\Desktop\Flaviazandonadi\Xac_11122\19dez FlaviaZandonadi_1D_31.raw]	HIDAGAK	K	K	0.95	44.9	27.3	36.6	4.92		710.37	2	0.001	1.4	111	117
XAC_XauB_MI	XauB	MI	TonB-dependent outer membrane receptor precursor [Xanthomonas fuscans subsp. aurantifolii str. ICPB 11122]	gi|294625103	1	0.154	110794	12	12	16	3: Scan 207 (rt=235.526, f=2, i=3) [C:\Documents and Settings\visita-mas\Desktop\Flaviazandonadi\Xac_11122\19dez FlaviaZandonadi_1D_25.raw]	AKADDPINK	R	S	0.95	31.4	25	22	3.3		970.5	2	-0.0037	-3.8	480	488
XAC_XauB_MI	XauB	MI	TonB-dependent outer membrane receptor precursor [Xanthomonas fuscans subsp. aurantifolii str. ICPB 11122]	gi|294625103	1	0.154	110794	12	12	16	97: Scan 473 (rt=583.406, f=2, i=43) [C:\Documents and Settings\visita-mas\Desktop\Flaviazandonadi\Xac_11122\19dez FlaviaZandonadi_1D_25.raw]	FGASWDVFGDSSLK	R	V	0.95	39.7	25	38.9	3.08		1514.7	2	-0.0031	-2	622	635
XAC_XauB_MI	XauB	MI	TonB-dependent outer membrane receptor precursor [Xanthomonas fuscans subsp. aurantifolii str. ICPB 11122]	gi|294625103	1	0.154	110794	12	12	16	13: Scan 311 (rt=358.075, f=2, i=9) [C:\Documents and Settings\visita-mas\Desktop\Flaviazandonadi\Xac_11122\19dez FlaviaZandonadi_1D_25.raw]	IDVSSTSAR	K	S	0.95	45	25	41.7	3.21		934.47	2	-0.00022	-0.24	136	144
XAC_XauB_MI	XauB	MI	TonB-dependent outer membrane receptor precursor [Xanthomonas fuscans subsp. aurantifolii str. ICPB 11122]	gi|294625103	1	0.154	110794	12	12	16	60: Scan 397 (rt=479.838, f=2, i=28) [C:\Documents and Settings\visita-mas\Desktop\Flaviazandonadi\Xac_11122\19dez FlaviaZandonadi_1D_25.raw]	LGDHDLTAGVDNMYFNAYDEGVR	R	T	0.95	46	25	46	2.52	Oxidation (+16)	2587.11	3	-0.014	-5.4	500	522
XAC_XauB_MI	XauB	MI	TonB-dependent outer membrane receptor precursor [Xanthomonas fuscans subsp. aurantifolii str. ICPB 11122]	gi|294625103	1	0.154	110794	12	12	16	14: Scan 316 (rt=365.121, f=2, i=10) [C:\Documents and Settings\visita-mas\Desktop\Flaviazandonadi\Xac_11122\19dez FlaviaZandonadi_1D_25.raw]	NNYEYSTPK	R	F	0.95	25.4	25	25.4	1.62		1114.49	2	-0.00028	-0.25	351	359
XAC_XauB_MI	XauB	MI	TonB-dependent outer membrane receptor precursor [Xanthomonas fuscans subsp. aurantifolii str. ICPB 11122]	gi|294625103	1	0.154	110794	12	12	16	75: Scan 421 (rt=513.399, f=2, i=33) [C:\Documents and Settings\visita-mas\Desktop\Flaviazandonadi\Xac_11122\19dez FlaviaZandonadi_1D_25.raw]	SGYYTSFDYDGLVGGDR	R	T	0.95	20.7	25	20.7	2.8		1870.8	2	-0.0044	-2.4	386	402
XAC_XauB_MI	XauB	MI	TonB-dependent outer membrane receptor precursor [Xanthomonas fuscans subsp. aurantifolii str. ICPB 11122]	gi|294625103	1	0.154	110794	12	12	16	74: Scan 420 (rt=512.271, f=2, i=32) [C:\Documents and Settings\visita-mas\Desktop\Flaviazandonadi\Xac_11122\19dez FlaviaZandonadi_1D_25.raw]	SGYYTSFDYDGLVGGDR	R	T	0.95	52.2	25	52.2	5.51		1870.8	2	-0.0044	-2.4	386	402
XAC_XauB_MI	XauB	MI	TonB-dependent outer membrane receptor precursor [Xanthomonas fuscans subsp. aurantifolii str. ICPB 11122]	gi|294625103	1	0.154	110794	12	12	16	93: Scan 453 (rt=558.463, f=4, i=25) [C:\Documents and Settings\visita-mas\Desktop\Flaviazandonadi\Xac_11122\19dez FlaviaZandonadi_1D_25.raw]	SQYQDEFILGFEK	K	T	0.95	25.9	25	25.9	2.27		1602.75	2	-0.0044	-2.7	710	722
XAC_XauB_MI	XauB	MI	TonB-dependent outer membrane receptor precursor [Xanthomonas fuscans subsp. aurantifolii str. ICPB 11122]	gi|294625103	1	0.154	110794	12	12	16	92: Scan 452 (rt=557.334, f=4, i=24) [C:\Documents and Settings\visita-mas\Desktop\Flaviazandonadi\Xac_11122\19dez FlaviaZandonadi_1D_25.raw]	SQYQDEFILGFEK	K	T	0.95	39.6	25	39.6	4.52		1602.75	2	-0.0044	-2.7	710	722
XAC_XauB_MI	XauB	MI	TonB-dependent outer membrane receptor precursor [Xanthomonas fuscans subsp. aurantifolii str. ICPB 11122]	gi|294625103	1	0.154	110794	12	12	16	79: Scan 429 (rt=524.799, f=2, i=35) [C:\Documents and Settings\visita-mas\Desktop\Flaviazandonadi\Xac_11122\19dez FlaviaZandonadi_1D_25.raw]	SVITSEQLATLPLGR	R	S	0.95	73.8	25	72.2	6.09		1583.88	2	-0.0044	-2.8	145	159
XAC_XauB_MI	XauB	MI	TonB-dependent outer membrane receptor precursor [Xanthomonas fuscans subsp. aurantifolii str. ICPB 11122]	gi|294625103	1	0.154	110794	12	12	16	15: Scan 317 (rt=366.682, f=3, i=6) [C:\Documents and Settings\visita-mas\Desktop\Flaviazandonadi\Xac_11122\19dez FlaviaZandonadi_1D_25.raw]	TGTYPDTYK	R	I	0.95	19	25	19	2.82		1044.48	2	-0.0014	-1.4	403	411
XAC_XauB_MI	XauB	MI	TonB-dependent outer membrane receptor precursor [Xanthomonas fuscans subsp. aurantifolii str. ICPB 11122]	gi|294625103	1	0.154	110794	12	12	16	26: Scan 335 (rt=392.07, f=2, i=13) [C:\Documents and Settings\visita-mas\Desktop\Flaviazandonadi\Xac_11122\19dez FlaviaZandonadi_1D_25.raw]	TLGESWNSGAK	K	F	0.95	42	25	37.6	4.01		1148.55	2	0.0036	3.1	723	733
XAC_XauB_MI	XauB	MI	TonB-dependent outer membrane receptor precursor [Xanthomonas fuscans subsp. aurantifolii str. ICPB 11122]	gi|294625103	1	0.154	110794	12	12	16	53: Scan 382 (rt=459.136, f=2, i=25) [C:\Documents and Settings\visita-mas\Desktop\Flaviazandonadi\Xac_11122\19dez FlaviaZandonadi_1D_25.raw]	TVYSAYAGGPLIEDR	R	L	0.95	23.5	25	23.5	2.35		1610.78	2	-0.0097	-6	309	323
XAC_XauB_MI	XauB	MI	TonB-dependent outer membrane receptor precursor [Xanthomonas fuscans subsp. aurantifolii str. ICPB 11122]	gi|294625103	1	0.154	110794	12	12	16	52: Scan 381 (rt=458.007, f=2, i=24) [C:\Documents and Settings\visita-mas\Desktop\Flaviazandonadi\Xac_11122\19dez FlaviaZandonadi_1D_25.raw]	TVYSAYAGGPLIEDR	R	L	0.95	26.1	25	26.1	5.43		1610.78	2	-0.0097	-6	309	323
XAC_XauB_MI	XauB	MI	TonB-dependent outer membrane receptor precursor [Xanthomonas fuscans subsp. aurantifolii str. ICPB 11122]	gi|294625103	1	0.154	110794	12	12	16	84: Scan 437 (rt=536.199, f=2, i=37) [C:\Documents and Settings\visita-mas\Desktop\Flaviazandonadi\Xac_11122\19dez FlaviaZandonadi_1D_25.raw]	YYLALPNSVAIR	R	G	0.95	28.3	25	16.5	3.14		1378.76	2	-0.0043	-3.1	643	654
XAC_XauB_MI	XauB	MI	TonB-dependent outer membrane receptor precursor [Xanthomonas fuscans subsp. aurantifolii str. ICPB 11122]	gi|294625103	1	0.154	110794	12	12	16	83: Scan 436 (rt=535.07, f=2, i=36) [C:\Documents and Settings\visita-mas\Desktop\Flaviazandonadi\Xac_11122\19dez FlaviaZandonadi_1D_25.raw]	YYLALPNSVAIR	R	G	0.95	36	25	15	3.92		1378.76	2	-0.0043	-3.1	643	654
XAC_XauB_MI	XauB	MI	TonB-dependent outer membrane receptor precursor [Xanthomonas fuscans subsp. aurantifolii str. ICPB 11122]	gi|292600612	1	0.154	110794	12	12	16	3: Scan 207 (rt=235.526, f=2, i=3) [C:\Documents and Settings\visita-mas\Desktop\Flaviazandonadi\Xac_11122\19dez FlaviaZandonadi_1D_25.raw]	AKADDPINK	R	S	0.95	31.4	25	22	3.3		970.5	2	-0.0037	-3.8	480	488
XAC_XauB_MI	XauB	MI	TonB-dependent outer membrane receptor precursor [Xanthomonas fuscans subsp. aurantifolii str. ICPB 11122]	gi|292600612	1	0.154	110794	12	12	16	97: Scan 473 (rt=583.406, f=2, i=43) [C:\Documents and Settings\visita-mas\Desktop\Flaviazandonadi\Xac_11122\19dez FlaviaZandonadi_1D_25.raw]	FGASWDVFGDSSLK	R	V	0.95	39.7	25	38.9	3.08		1514.7	2	-0.0031	-2	622	635
XAC_XauB_MI	XauB	MI	TonB-dependent outer membrane receptor precursor [Xanthomonas fuscans subsp. aurantifolii str. ICPB 11122]	gi|292600612	1	0.154	110794	12	12	16	13: Scan 311 (rt=358.075, f=2, i=9) [C:\Documents and Settings\visita-mas\Desktop\Flaviazandonadi\Xac_11122\19dez FlaviaZandonadi_1D_25.raw]	IDVSSTSAR	K	S	0.95	45	25	41.7	3.21		934.47	2	-0.00022	-0.24	136	144
XAC_XauB_MI	XauB	MI	TonB-dependent outer membrane receptor precursor [Xanthomonas fuscans subsp. aurantifolii str. ICPB 11122]	gi|292600612	1	0.154	110794	12	12	16	60: Scan 397 (rt=479.838, f=2, i=28) [C:\Documents and Settings\visita-mas\Desktop\Flaviazandonadi\Xac_11122\19dez FlaviaZandonadi_1D_25.raw]	LGDHDLTAGVDNMYFNAYDEGVR	R	T	0.95	46	25	46	2.52	Oxidation (+16)	2587.11	3	-0.014	-5.4	500	522
XAC_XauB_MI	XauB	MI	TonB-dependent outer membrane receptor precursor [Xanthomonas fuscans subsp. aurantifolii str. ICPB 11122]	gi|292600612	1	0.154	110794	12	12	16	14: Scan 316 (rt=365.121, f=2, i=10) [C:\Documents and Settings\visita-mas\Desktop\Flaviazandonadi\Xac_11122\19dez FlaviaZandonadi_1D_25.raw]	NNYEYSTPK	R	F	0.95	25.4	25	25.4	1.62		1114.49	2	-0.00028	-0.25	351	359
XAC_XauB_MI	XauB	MI	TonB-dependent outer membrane receptor precursor [Xanthomonas fuscans subsp. aurantifolii str. ICPB 11122]	gi|292600612	1	0.154	110794	12	12	16	75: Scan 421 (rt=513.399, f=2, i=33) [C:\Documents and Settings\visita-mas\Desktop\Flaviazandonadi\Xac_11122\19dez FlaviaZandonadi_1D_25.raw]	SGYYTSFDYDGLVGGDR	R	T	0.95	20.7	25	20.7	2.8		1870.8	2	-0.0044	-2.4	386	402
XAC_XauB_MI	XauB	MI	TonB-dependent outer membrane receptor precursor [Xanthomonas fuscans subsp. aurantifolii str. ICPB 11122]	gi|292600612	1	0.154	110794	12	12	16	74: Scan 420 (rt=512.271, f=2, i=32) [C:\Documents and Settings\visita-mas\Desktop\Flaviazandonadi\Xac_11122\19dez FlaviaZandonadi_1D_25.raw]	SGYYTSFDYDGLVGGDR	R	T	0.95	52.2	25	52.2	5.51		1870.8	2	-0.0044	-2.4	386	402
XAC_XauB_MI	XauB	MI	TonB-dependent outer membrane receptor precursor [Xanthomonas fuscans subsp. aurantifolii str. ICPB 11122]	gi|292600612	1	0.154	110794	12	12	16	93: Scan 453 (rt=558.463, f=4, i=25) [C:\Documents and Settings\visita-mas\Desktop\Flaviazandonadi\Xac_11122\19dez FlaviaZandonadi_1D_25.raw]	SQYQDEFILGFEK	K	T	0.95	25.9	25	25.9	2.27		1602.75	2	-0.0044	-2.7	710	722
XAC_XauB_MI	XauB	MI	TonB-dependent outer membrane receptor precursor [Xanthomonas fuscans subsp. aurantifolii str. ICPB 11122]	gi|292600612	1	0.154	110794	12	12	16	92: Scan 452 (rt=557.334, f=4, i=24) [C:\Documents and Settings\visita-mas\Desktop\Flaviazandonadi\Xac_11122\19dez FlaviaZandonadi_1D_25.raw]	SQYQDEFILGFEK	K	T	0.95	39.6	25	39.6	4.52		1602.75	2	-0.0044	-2.7	710	722
XAC_XauB_MI	XauB	MI	TonB-dependent outer membrane receptor precursor [Xanthomonas fuscans subsp. aurantifolii str. ICPB 11122]	gi|292600612	1	0.154	110794	12	12	16	79: Scan 429 (rt=524.799, f=2, i=35) [C:\Documents and Settings\visita-mas\Desktop\Flaviazandonadi\Xac_11122\19dez FlaviaZandonadi_1D_25.raw]	SVITSEQLATLPLGR	R	S	0.95	73.8	25	72.2	6.09		1583.88	2	-0.0044	-2.8	145	159
XAC_XauB_MI	XauB	MI	TonB-dependent outer membrane receptor precursor [Xanthomonas fuscans subsp. aurantifolii str. ICPB 11122]	gi|292600612	1	0.154	110794	12	12	16	15: Scan 317 (rt=366.682, f=3, i=6) [C:\Documents and Settings\visita-mas\Desktop\Flaviazandonadi\Xac_11122\19dez FlaviaZandonadi_1D_25.raw]	TGTYPDTYK	R	I	0.95	19	25	19	2.82		1044.48	2	-0.0014	-1.4	403	411
XAC_XauB_MI	XauB	MI	TonB-dependent outer membrane receptor precursor [Xanthomonas fuscans subsp. aurantifolii str. ICPB 11122]	gi|292600612	1	0.154	110794	12	12	16	26: Scan 335 (rt=392.07, f=2, i=13) [C:\Documents and Settings\visita-mas\Desktop\Flaviazandonadi\Xac_11122\19dez FlaviaZandonadi_1D_25.raw]	TLGESWNSGAK	K	F	0.95	42	25	37.6	4.01		1148.55	2	0.0036	3.1	723	733
XAC_XauB_MI	XauB	MI	TonB-dependent outer membrane receptor precursor [Xanthomonas fuscans subsp. aurantifolii str. ICPB 11122]	gi|292600612	1	0.154	110794	12	12	16	53: Scan 382 (rt=459.136, f=2, i=25) [C:\Documents and Settings\visita-mas\Desktop\Flaviazandonadi\Xac_11122\19dez FlaviaZandonadi_1D_25.raw]	TVYSAYAGGPLIEDR	R	L	0.95	23.5	25	23.5	2.35		1610.78	2	-0.0097	-6	309	323
XAC_XauB_MI	XauB	MI	TonB-dependent outer membrane receptor precursor [Xanthomonas fuscans subsp. aurantifolii str. ICPB 11122]	gi|292600612	1	0.154	110794	12	12	16	52: Scan 381 (rt=458.007, f=2, i=24) [C:\Documents and Settings\visita-mas\Desktop\Flaviazandonadi\Xac_11122\19dez FlaviaZandonadi_1D_25.raw]	TVYSAYAGGPLIEDR	R	L	0.95	26.1	25	26.1	5.43		1610.78	2	-0.0097	-6	309	323
XAC_XauB_MI	XauB	MI	TonB-dependent outer membrane receptor precursor [Xanthomonas fuscans subsp. aurantifolii str. ICPB 11122]	gi|292600612	1	0.154	110794	12	12	16	84: Scan 437 (rt=536.199, f=2, i=37) [C:\Documents and Settings\visita-mas\Desktop\Flaviazandonadi\Xac_11122\19dez FlaviaZandonadi_1D_25.raw]	YYLALPNSVAIR	R	G	0.95	28.3	25	16.5	3.14		1378.76	2	-0.0043	-3.1	643	654
XAC_XauB_MI	XauB	MI	TonB-dependent outer membrane receptor precursor [Xanthomonas fuscans subsp. aurantifolii str. ICPB 11122]	gi|292600612	1	0.154	110794	12	12	16	83: Scan 436 (rt=535.07, f=2, i=36) [C:\Documents and Settings\visita-mas\Desktop\Flaviazandonadi\Xac_11122\19dez FlaviaZandonadi_1D_25.raw]	YYLALPNSVAIR	R	G	0.95	36	25	15	3.92		1378.76	2	-0.0043	-3.1	643	654
XAC_XauB_MI	XauB	MI	TonB-dependent receptor [Xanthomonas fuscans subsp. aurantifolii str. ICPB 11122]	gi|294625655	1	0.115	106502	11	11	12	35: Scan 348 (rt=410.846, f=3, i=11) [C:\Documents and Settings\visita-mas\Desktop\Flaviazandonadi\Xac_11122\19dez FlaviaZandonadi_1D_25.raw]	FGIGSTEVK	K	N	0.95	54.3	25	33.5	4.26		936.48	2	-0.0074	-7.9	487	495
XAC_XauB_MI	XauB	MI	TonB-dependent receptor [Xanthomonas fuscans subsp. aurantifolii str. ICPB 11122]	gi|294625655	1	0.115	106502	11	11	12	81: Scan 431 (rt=527.489, f=3, i=28) [C:\Documents and Settings\visita-mas\Desktop\Flaviazandonadi\Xac_11122\19dez FlaviaZandonadi_1D_25.raw]	GPVAGPITYSEIVNPPTSDLATAGSQAATR	K	N	0.95	15.7	25	15.2	2.82		2940.46	3	-0.019	-6.4	343	372
XAC_XauB_MI	XauB	MI	TonB-dependent receptor [Xanthomonas fuscans subsp. aurantifolii str. ICPB 11122]	gi|294625655	1	0.115	106502	11	11	12	80: Scan 430 (rt=526.361, f=3, i=27) [C:\Documents and Settings\visita-mas\Desktop\Flaviazandonadi\Xac_11122\19dez FlaviaZandonadi_1D_25.raw]	GPVAGPITYSEIVNPPTSDLATAGSQAATR	K	N	0.95	30.5	25	29.5	5.8		2940.46	3	-0.019	-6.4	343	372
XAC_XauB_MI	XauB	MI	TonB-dependent receptor [Xanthomonas fuscans subsp. aurantifolii str. ICPB 11122]	gi|294625655	1	0.115	106502	11	11	12	57: Scan 392 (rt=472.793, f=2, i=27) [C:\Documents and Settings\visita-mas\Desktop\Flaviazandonadi\Xac_11122\19dez FlaviaZandonadi_1D_25.raw]	GSYGETIGRPGWGDIQGGQTLNQIGR	R	I	0.95	24.1	25	24.1	3.07		2716.32	3	-0.013	-4.6	672	697
XAC_XauB_MI	XauB	MI	TonB-dependent receptor [Xanthomonas fuscans subsp. aurantifolii str. ICPB 11122]	gi|294625655	1	0.115	106502	11	11	12	31: Scan 342 (rt=402.239, f=3, i=10) [C:\Documents and Settings\visita-mas\Desktop\Flaviazandonadi\Xac_11122\19dez FlaviaZandonadi_1D_25.raw]	GTSVVDFSK	R	D	0.95	17.6	25	12.6	3.19		938.47	2	-0.0017	-1.8	423	431
XAC_XauB_MI	XauB	MI	TonB-dependent receptor [Xanthomonas fuscans subsp. aurantifolii str. ICPB 11122]	gi|294625655	1	0.115	106502	11	11	12	99: Scan 477 (rt=588.889, f=2, i=45) [C:\Documents and Settings\visita-mas\Desktop\Flaviazandonadi\Xac_11122\19dez FlaviaZandonadi_1D_25.raw]	GVGPDFNLVLLNGR	R	Q	0.95	36.4	25	36	4.4		1469.79	2	-0.0066	-4.5	98	111
XAC_XauB_MI	XauB	MI	TonB-dependent receptor [Xanthomonas fuscans subsp. aurantifolii str. ICPB 11122]	gi|294625655	1	0.115	106502	11	11	12	7: Scan 214 (rt=245.695, f=4, i=1) [C:\Documents and Settings\visita-mas\Desktop\Flaviazandonadi\Xac_11122\19dez FlaviaZandonadi_1D_25.raw]	GVHDSSNENLPGR	K	L	0.95	20.8	25	20.1	1.74		1380.63	2	-0.01	-7.5	182	194
XAC_XauB_MI	XauB	MI	TonB-dependent receptor [Xanthomonas fuscans subsp. aurantifolii str. ICPB 11122]	gi|294625655	1	0.115	106502	11	11	12	23: Scan 330 (rt=385.025, f=3, i=8) [C:\Documents and Settings\visita-mas\Desktop\Flaviazandonadi\Xac_11122\19dez FlaviaZandonadi_1D_25.raw]	ISGVSIDR	R	S	0.95	45.2	25.1	22.4	2.49		845.46	2	-0.005	-5.9	79	86
XAC_XauB_MI	XauB	MI	TonB-dependent receptor [Xanthomonas fuscans subsp. aurantifolii str. ICPB 11122]	gi|294625655	1	0.115	106502	11	11	12	94: Scan 456 (rt=562.818, f=2, i=42) [C:\Documents and Settings\visita-mas\Desktop\Flaviazandonadi\Xac_11122\19dez FlaviaZandonadi_1D_25.raw]	LQGDSLTPEISGIFSNTSADGR	R	F	0.95	56.2	25	53.7	6.42		2264.09	2	-0.00032	-0.14	195	216
XAC_XauB_MI	XauB	MI	TonB-dependent receptor [Xanthomonas fuscans subsp. aurantifolii str. ICPB 11122]	gi|294625655	1	0.115	106502	11	11	12	18: Scan 322 (rt=373.728, f=2, i=11) [C:\Documents and Settings\visita-mas\Desktop\Flaviazandonadi\Xac_11122\19dez FlaviaZandonadi_1D_25.raw]	NFAGQPGVAR	R	G	0.95	38.3	25	19.7	3.7		1015.51	2	-0.006	-5.9	789	798
XAC_XauB_MI	XauB	MI	TonB-dependent receptor [Xanthomonas fuscans subsp. aurantifolii str. ICPB 11122]	gi|294625655	1	0.115	106502	11	11	12	24: Scan 331 (rt=386.587, f=4, i=7) [C:\Documents and Settings\visita-mas\Desktop\Flaviazandonadi\Xac_11122\19dez FlaviaZandonadi_1D_25.raw]	QAAAQAAGDESLYR	R	I	0.95	35	25	35	2.66		1449.68	2	-0.0005	-0.35	556	569
XAC_XauB_MI	XauB	MI	TonB-dependent receptor [Xanthomonas fuscans subsp. aurantifolii str. ICPB 11122]	gi|294625655	1	0.115	106502	11	11	12	54: Scan 387 (rt=465.748, f=2, i=26) [C:\Documents and Settings\visita-mas\Desktop\Flaviazandonadi\Xac_11122\19dez FlaviaZandonadi_1D_25.raw]	STAEAGADSPYGSSNSLGVSGFYR	R	G	0.95	54.1	25	46.9	7.55		2379.05	2	-0.012	-5.1	399	422
XAC_XauB_MI	XauB	MI	TonB-dependent receptor [Xanthomonas fuscans subsp. aurantifolii str. ICPB 11122]	gi|292600024	1	0.115	106502	11	11	12	35: Scan 348 (rt=410.846, f=3, i=11) [C:\Documents and Settings\visita-mas\Desktop\Flaviazandonadi\Xac_11122\19dez FlaviaZandonadi_1D_25.raw]	FGIGSTEVK	K	N	0.95	54.3	25	33.5	4.26		936.48	2	-0.0074	-7.9	487	495
XAC_XauB_MI	XauB	MI	TonB-dependent receptor [Xanthomonas fuscans subsp. aurantifolii str. ICPB 11122]	gi|292600024	1	0.115	106502	11	11	12	81: Scan 431 (rt=527.489, f=3, i=28) [C:\Documents and Settings\visita-mas\Desktop\Flaviazandonadi\Xac_11122\19dez FlaviaZandonadi_1D_25.raw]	GPVAGPITYSEIVNPPTSDLATAGSQAATR	K	N	0.95	15.7	25	15.2	2.82		2940.46	3	-0.019	-6.4	343	372
XAC_XauB_MI	XauB	MI	TonB-dependent receptor [Xanthomonas fuscans subsp. aurantifolii str. ICPB 11122]	gi|292600024	1	0.115	106502	11	11	12	80: Scan 430 (rt=526.361, f=3, i=27) [C:\Documents and Settings\visita-mas\Desktop\Flaviazandonadi\Xac_11122\19dez FlaviaZandonadi_1D_25.raw]	GPVAGPITYSEIVNPPTSDLATAGSQAATR	K	N	0.95	30.5	25	29.5	5.8		2940.46	3	-0.019	-6.4	343	372
XAC_XauB_MI	XauB	MI	TonB-dependent receptor [Xanthomonas fuscans subsp. aurantifolii str. ICPB 11122]	gi|292600024	1	0.115	106502	11	11	12	57: Scan 392 (rt=472.793, f=2, i=27) [C:\Documents and Settings\visita-mas\Desktop\Flaviazandonadi\Xac_11122\19dez FlaviaZandonadi_1D_25.raw]	GSYGETIGRPGWGDIQGGQTLNQIGR	R	I	0.95	24.1	25	24.1	3.07		2716.32	3	-0.013	-4.6	672	697
XAC_XauB_MI	XauB	MI	TonB-dependent receptor [Xanthomonas fuscans subsp. aurantifolii str. ICPB 11122]	gi|292600024	1	0.115	106502	11	11	12	31: Scan 342 (rt=402.239, f=3, i=10) [C:\Documents and Settings\visita-mas\Desktop\Flaviazandonadi\Xac_11122\19dez FlaviaZandonadi_1D_25.raw]	GTSVVDFSK	R	D	0.95	17.6	25	12.6	3.19		938.47	2	-0.0017	-1.8	423	431
XAC_XauB_MI	XauB	MI	TonB-dependent receptor [Xanthomonas fuscans subsp. aurantifolii str. ICPB 11122]	gi|292600024	1	0.115	106502	11	11	12	99: Scan 477 (rt=588.889, f=2, i=45) [C:\Documents and Settings\visita-mas\Desktop\Flaviazandonadi\Xac_11122\19dez FlaviaZandonadi_1D_25.raw]	GVGPDFNLVLLNGR	R	Q	0.95	36.4	25	36	4.4		1469.79	2	-0.0066	-4.5	98	111
XAC_XauB_MI	XauB	MI	TonB-dependent receptor [Xanthomonas fuscans subsp. aurantifolii str. ICPB 11122]	gi|292600024	1	0.115	106502	11	11	12	7: Scan 214 (rt=245.695, f=4, i=1) [C:\Documents and Settings\visita-mas\Desktop\Flaviazandonadi\Xac_11122\19dez FlaviaZandonadi_1D_25.raw]	GVHDSSNENLPGR	K	L	0.95	20.8	25	20.1	1.74		1380.63	2	-0.01	-7.5	182	194
XAC_XauB_MI	XauB	MI	TonB-dependent receptor [Xanthomonas fuscans subsp. aurantifolii str. ICPB 11122]	gi|292600024	1	0.115	106502	11	11	12	23: Scan 330 (rt=385.025, f=3, i=8) [C:\Documents and Settings\visita-mas\Desktop\Flaviazandonadi\Xac_11122\19dez FlaviaZandonadi_1D_25.raw]	ISGVSIDR	R	S	0.95	45.2	25.1	22.4	2.49		845.46	2	-0.005	-5.9	79	86
XAC_XauB_MI	XauB	MI	TonB-dependent receptor [Xanthomonas fuscans subsp. aurantifolii str. ICPB 11122]	gi|292600024	1	0.115	106502	11	11	12	94: Scan 456 (rt=562.818, f=2, i=42) [C:\Documents and Settings\visita-mas\Desktop\Flaviazandonadi\Xac_11122\19dez FlaviaZandonadi_1D_25.raw]	LQGDSLTPEISGIFSNTSADGR	R	F	0.95	56.2	25	53.7	6.42		2264.09	2	-0.00032	-0.14	195	216
XAC_XauB_MI	XauB	MI	TonB-dependent receptor [Xanthomonas fuscans subsp. aurantifolii str. ICPB 11122]	gi|292600024	1	0.115	106502	11	11	12	18: Scan 322 (rt=373.728, f=2, i=11) [C:\Documents and Settings\visita-mas\Desktop\Flaviazandonadi\Xac_11122\19dez FlaviaZandonadi_1D_25.raw]	NFAGQPGVAR	R	G	0.95	38.3	25	19.7	3.7		1015.51	2	-0.006	-5.9	789	798
XAC_XauB_MI	XauB	MI	TonB-dependent receptor [Xanthomonas fuscans subsp. aurantifolii str. ICPB 11122]	gi|292600024	1	0.115	106502	11	11	12	24: Scan 331 (rt=386.587, f=4, i=7) [C:\Documents and Settings\visita-mas\Desktop\Flaviazandonadi\Xac_11122\19dez FlaviaZandonadi_1D_25.raw]	QAAAQAAGDESLYR	R	I	0.95	35	25	35	2.66		1449.68	2	-0.0005	-0.35	556	569
XAC_XauB_MI	XauB	MI	TonB-dependent receptor [Xanthomonas fuscans subsp. aurantifolii str. ICPB 11122]	gi|292600024	1	0.115	106502	11	11	12	54: Scan 387 (rt=465.748, f=2, i=26) [C:\Documents and Settings\visita-mas\Desktop\Flaviazandonadi\Xac_11122\19dez FlaviaZandonadi_1D_25.raw]	STAEAGADSPYGSSNSLGVSGFYR	R	G	0.95	54.1	25	46.9	7.55		2379.05	2	-0.012	-5.1	399	422
XAC_XauB_MI	XauB	MI	secreted protein [Xanthomonas fuscans subsp. aurantifolii str. ICPB 11122]	gi|294626542	1	0.196	40377	12	14	20	46: Scan 372 (rt=445.047, f=2, i=26) [C:\Documents and Settings\visita-mas\Desktop\Flaviazandonadi\Xac_11122\19dez FlaviaZandonadi_1D_24.raw]	AANCTAADFKPNLWR	R	N	0.95	42.2	25	42.2	4.92	Carbamidomethyl (+57)	1733.81	3	-0.021	-12	330	344
XAC_XauB_MI	XauB	MI	secreted protein [Xanthomonas fuscans subsp. aurantifolii str. ICPB 11122]	gi|294626542	1	0.196	40377	12	14	20	45: Scan 371 (rt=443.918, f=2, i=25) [C:\Documents and Settings\visita-mas\Desktop\Flaviazandonadi\Xac_11122\19dez FlaviaZandonadi_1D_24.raw]	AANCTAADFKPNLWR	R	N	0.95	55.3	25	55.3	5.24	Carbamidomethyl (+57)	1733.81	3	-0.021	-12	330	344
XAC_XauB_MI	XauB	MI	secreted protein [Xanthomonas fuscans subsp. aurantifolii str. ICPB 11122]	gi|294626542	1	0.196	40377	12	14	20	36: Scan 351 (rt=416.171, f=2, i=19) [C:\Documents and Settings\visita-mas\Desktop\Flaviazandonadi\Xac_11122\19dez FlaviaZandonadi_1D_24.raw]	AIDKLPQSDKPTVLCLEK	K	G	0.95	26.4	25	17.1	3.19	Carbamidomethyl (+57)	2054.08	3	-0.025	-12	69	86
XAC_XauB_MI	XauB	MI	secreted protein [Xanthomonas fuscans subsp. aurantifolii str. ICPB 11122]	gi|294626542	1	0.196	40377	12	14	20	40: Scan 362 (rt=431.39, f=2, i=22) [C:\Documents and Settings\visita-mas\Desktop\Flaviazandonadi\Xac_11122\19dez FlaviaZandonadi_1D_24.raw]	EFMPERPYLSNSAVVVR	K	S	0.95	40.8	25	40.8	4.27	Oxidation (+16)	2008.98	3	-0.023	-11	156	172
XAC_XauB_MI	XauB	MI	secreted protein [Xanthomonas fuscans subsp. aurantifolii str. ICPB 11122]	gi|294626542	1	0.196	40377	12	14	20	97: Scan 466 (rt=575.302, f=2, i=45) [C:\Documents and Settings\visita-mas\Desktop\Flaviazandonadi\Xac_11122\19dez FlaviaZandonadi_1D_24.raw]	EITIENNDVSGAIWDGVSFNR	R	T	0.95	21.9	25	21.9	3		2335.09	2	-0.014	-6	200	220
XAC_XauB_MI	XauB	MI	secreted protein [Xanthomonas fuscans subsp. aurantifolii str. ICPB 11122]	gi|294626542	1	0.196	40377	12	14	20	98: Scan 467 (rt=576.431, f=2, i=46) [C:\Documents and Settings\visita-mas\Desktop\Flaviazandonadi\Xac_11122\19dez FlaviaZandonadi_1D_24.raw]	EITIENNDVSGAIWDGVSFNR	R	T	0.95	36	25	36	3.7		2335.09	2	-0.014	-6	200	220
XAC_XauB_MI	XauB	MI	secreted protein [Xanthomonas fuscans subsp. aurantifolii str. ICPB 11122]	gi|294626542	1	0.196	40377	12	14	20	82: Scan 431 (rt=528.791, f=3, i=26) [C:\Documents and Settings\visita-mas\Desktop\Flaviazandonadi\Xac_11122\19dez FlaviaZandonadi_1D_24.raw]	FANTPFTYTIGVDR	R	A	0.95	23	25	23	2.62		1600.78	2	-0.005	-3.1	316	329
XAC_XauB_MI	XauB	MI	secreted protein [Xanthomonas fuscans subsp. aurantifolii str. ICPB 11122]	gi|294626542	1	0.196	40377	12	14	20	77: Scan 424 (rt=518.622, f=2, i=37) [C:\Documents and Settings\visita-mas\Desktop\Flaviazandonadi\Xac_11122\19dez FlaviaZandonadi_1D_24.raw]	FANTPFTYTIGVDR	R	A	0.95	81.7	25	81.7	6.96		1600.75	2	-0.035	-22	316	329
XAC_XauB_MI	XauB	MI	secreted protein [Xanthomonas fuscans subsp. aurantifolii str. ICPB 11122]	gi|294626542	1	0.196	40377	12	14	20	24: Scan 333 (rt=390.35, f=2, i=16) [C:\Documents and Settings\visita-mas\Desktop\Flaviazandonadi\Xac_11122\19dez FlaviaZandonadi_1D_24.raw]	LAGLQVNK	R	C	0.95	30.6	25	18.6	1.92		841.5	2	-0.0026	-3	179	186
XAC_XauB_MI	XauB	MI	secreted protein [Xanthomonas fuscans subsp. aurantifolii str. ICPB 11122]	gi|294626542	1	0.196	40377	12	14	20	66: Scan 407 (rt=494.363, f=3, i=22) [C:\Documents and Settings\visita-mas\Desktop\Flaviazandonadi\Xac_11122\19dez FlaviaZandonadi_1D_24.raw]	MADGVQQPVLVVGDYENQQPTGVIR	R	N	0.95	20.4	25	20.4	3.29	Oxidation (+16)	2728.32	2	-0.029	-10	115	139
XAC_XauB_MI	XauB	MI	secreted protein [Xanthomonas fuscans subsp. aurantifolii str. ICPB 11122]	gi|294626542	1	0.196	40377	12	14	20	65: Scan 406 (rt=492.801, f=2, i=34) [C:\Documents and Settings\visita-mas\Desktop\Flaviazandonadi\Xac_11122\19dez FlaviaZandonadi_1D_24.raw]	MADGVQQPVLVVGDYENQQPTGVIR	R	N	0.95	83.7	25	83.3	10.3	Oxidation (+16)	2728.3	3	-0.045	-17	115	139
XAC_XauB_MI	XauB	MI	secreted protein [Xanthomonas fuscans subsp. aurantifolii str. ICPB 11122]	gi|294626542	1	0.196	40377	12	14	20	20: Scan 327 (rt=381.743, f=2, i=15) [C:\Documents and Settings\visita-mas\Desktop\Flaviazandonadi\Xac_11122\19dez FlaviaZandonadi_1D_24.raw]	NNQADMAGVDIDPQR	R	Y	0.95	85.3	25	83.6	8.28	Oxidation (+16)	1658.71	2	-0.021	-12	345	359
XAC_XauB_MI	XauB	MI	secreted protein [Xanthomonas fuscans subsp. aurantifolii str. ICPB 11122]	gi|294626542	1	0.196	40377	12	14	20	41: Scan 363 (rt=432.952, f=3, i=11) [C:\Documents and Settings\visita-mas\Desktop\Flaviazandonadi\Xac_11122\19dez FlaviaZandonadi_1D_24.raw]	SACLLSEYDAR	R	E	0.95	16.8	25	16.8	1.96	Carbamidomethyl (+57)	1283.58	2	-0.0014	-1.1	189	199
XAC_XauB_MI	XauB	MI	secreted protein [Xanthomonas fuscans subsp. aurantifolii str. ICPB 11122]	gi|294626542	1	0.196	40377	12	14	20	38: Scan 358 (rt=425.907, f=2, i=20) [C:\Documents and Settings\visita-mas\Desktop\Flaviazandonadi\Xac_11122\19dez FlaviaZandonadi_1D_24.raw]	SACLLSEYDAR	R	E	0.95	35.5	25	35.5	4.85	Carbamidomethyl (+57)	1283.57	2	-0.0094	-7.4	189	199
XAC_XauB_MI	XauB	MI	secreted protein [Xanthomonas fuscans subsp. aurantifolii str. ICPB 11122]	gi|294626542	1	0.196	40377	12	14	20	39: Scan 359 (rt=427.035, f=2, i=21) [C:\Documents and Settings\visita-mas\Desktop\Flaviazandonadi\Xac_11122\19dez FlaviaZandonadi_1D_24.raw]	SACLLSEYDAR	R	E	0.95	49.5	25	49.5	4.39	Carbamidomethyl (+57)	1283.57	2	-0.0094	-7.4	189	199
XAC_XauB_MI	XauB	MI	secreted protein [Xanthomonas fuscans subsp. aurantifolii str. ICPB 11122]	gi|294626542	1	0.196	40377	12	14	20	14: Scan 315 (rt=364.53, f=2, i=13) [C:\Documents and Settings\visita-mas\Desktop\Flaviazandonadi\Xac_11122\19dez FlaviaZandonadi_1D_24.raw]	SGTPDAPVAACTAK	K	V	0.95	42.9	25	37.9	6.16	Carbamidomethyl (+57)	1344.62	2	-0.013	-9.5	46	59
XAC_XauB_MI	XauB	MI	secreted protein [Xanthomonas fuscans subsp. aurantifolii str. ICPB 11122]	gi|294626542	1	0.196	40377	12	14	20	79: Scan 426 (rt=521.746, f=4, i=25) [C:\Documents and Settings\visita-mas\Desktop\Flaviazandonadi\Xac_11122\19dez FlaviaZandonadi_1D_24.raw]	VAGVFLACAIR	K	Y	0.95	31.6	25	31.6	1.92	Carbamidomethyl (+57)	1175.65	2	1.3e-05	0.011	282	292
XAC_XauB_MI	XauB	MI	secreted protein [Xanthomonas fuscans subsp. aurantifolii str. ICPB 11122]	gi|294626542	1	0.196	40377	12	14	20	73: Scan 418 (rt=510.015, f=2, i=36) [C:\Documents and Settings\visita-mas\Desktop\Flaviazandonadi\Xac_11122\19dez FlaviaZandonadi_1D_24.raw]	VAGVFLACAIR	K	Y	0.95	53.6	25	51.2	7.01	Carbamidomethyl (+57)	1175.63	2	-0.016	-14	282	292
XAC_XauB_MI	XauB	MI	secreted protein [Xanthomonas fuscans subsp. aurantifolii str. ICPB 11122]	gi|294626542	1	0.196	40377	12	14	20	8: Scan 305 (rt=350.439, f=3, i=1) [C:\Documents and Settings\visita-mas\Desktop\Flaviazandonadi\Xac_11122\19dez FlaviaZandonadi_1D_24.raw]	VRPGQDLQK	K	A	0.95	21.1	25	15.6	2.2		1039.57	3	-0.012	-12	60	68
XAC_XauB_MI	XauB	MI	secreted protein [Xanthomonas fuscans subsp. aurantifolii str. ICPB 11122]	gi|294626542	1	0.196	40377	12	14	20	7: Scan 304 (rt=348.877, f=2, i=11) [C:\Documents and Settings\visita-mas\Desktop\Flaviazandonadi\Xac_11122\19dez FlaviaZandonadi_1D_24.raw]	VRPGQDLQK	K	A	0.95	32	25	25.8	3.21		1039.57	2	-0.012	-11	60	68
XAC_XauB_MI	XauB	MI	secreted protein [Xanthomonas fuscans subsp. aurantifolii str. ICPB 11122]	gi|292599109	1	0.196	40377	12	14	20	46: Scan 372 (rt=445.047, f=2, i=26) [C:\Documents and Settings\visita-mas\Desktop\Flaviazandonadi\Xac_11122\19dez FlaviaZandonadi_1D_24.raw]	AANCTAADFKPNLWR	R	N	0.95	42.2	25	42.2	4.92	Carbamidomethyl (+57)	1733.81	3	-0.021	-12	330	344
XAC_XauB_MI	XauB	MI	secreted protein [Xanthomonas fuscans subsp. aurantifolii str. ICPB 11122]	gi|292599109	1	0.196	40377	12	14	20	45: Scan 371 (rt=443.918, f=2, i=25) [C:\Documents and Settings\visita-mas\Desktop\Flaviazandonadi\Xac_11122\19dez FlaviaZandonadi_1D_24.raw]	AANCTAADFKPNLWR	R	N	0.95	55.3	25	55.3	5.24	Carbamidomethyl (+57)	1733.81	3	-0.021	-12	330	344
XAC_XauB_MI	XauB	MI	secreted protein [Xanthomonas fuscans subsp. aurantifolii str. ICPB 11122]	gi|292599109	1	0.196	40377	12	14	20	36: Scan 351 (rt=416.171, f=2, i=19) [C:\Documents and Settings\visita-mas\Desktop\Flaviazandonadi\Xac_11122\19dez FlaviaZandonadi_1D_24.raw]	AIDKLPQSDKPTVLCLEK	K	G	0.95	26.4	25	17.1	3.19	Carbamidomethyl (+57)	2054.08	3	-0.025	-12	69	86
XAC_XauB_MI	XauB	MI	secreted protein [Xanthomonas fuscans subsp. aurantifolii str. ICPB 11122]	gi|292599109	1	0.196	40377	12	14	20	40: Scan 362 (rt=431.39, f=2, i=22) [C:\Documents and Settings\visita-mas\Desktop\Flaviazandonadi\Xac_11122\19dez FlaviaZandonadi_1D_24.raw]	EFMPERPYLSNSAVVVR	K	S	0.95	40.8	25	40.8	4.27	Oxidation (+16)	2008.98	3	-0.023	-11	156	172
XAC_XauB_MI	XauB	MI	secreted protein [Xanthomonas fuscans subsp. aurantifolii str. ICPB 11122]	gi|292599109	1	0.196	40377	12	14	20	97: Scan 466 (rt=575.302, f=2, i=45) [C:\Documents and Settings\visita-mas\Desktop\Flaviazandonadi\Xac_11122\19dez FlaviaZandonadi_1D_24.raw]	EITIENNDVSGAIWDGVSFNR	R	T	0.95	21.9	25	21.9	3		2335.09	2	-0.014	-6	200	220
XAC_XauB_MI	XauB	MI	secreted protein [Xanthomonas fuscans subsp. aurantifolii str. ICPB 11122]	gi|292599109	1	0.196	40377	12	14	20	98: Scan 467 (rt=576.431, f=2, i=46) [C:\Documents and Settings\visita-mas\Desktop\Flaviazandonadi\Xac_11122\19dez FlaviaZandonadi_1D_24.raw]	EITIENNDVSGAIWDGVSFNR	R	T	0.95	36	25	36	3.7		2335.09	2	-0.014	-6	200	220
XAC_XauB_MI	XauB	MI	secreted protein [Xanthomonas fuscans subsp. aurantifolii str. ICPB 11122]	gi|292599109	1	0.196	40377	12	14	20	82: Scan 431 (rt=528.791, f=3, i=26) [C:\Documents and Settings\visita-mas\Desktop\Flaviazandonadi\Xac_11122\19dez FlaviaZandonadi_1D_24.raw]	FANTPFTYTIGVDR	R	A	0.95	23	25	23	2.62		1600.78	2	-0.005	-3.1	316	329
XAC_XauB_MI	XauB	MI	secreted protein [Xanthomonas fuscans subsp. aurantifolii str. ICPB 11122]	gi|292599109	1	0.196	40377	12	14	20	77: Scan 424 (rt=518.622, f=2, i=37) [C:\Documents and Settings\visita-mas\Desktop\Flaviazandonadi\Xac_11122\19dez FlaviaZandonadi_1D_24.raw]	FANTPFTYTIGVDR	R	A	0.95	81.7	25	81.7	6.96		1600.75	2	-0.035	-22	316	329
XAC_XauB_MI	XauB	MI	secreted protein [Xanthomonas fuscans subsp. aurantifolii str. ICPB 11122]	gi|292599109	1	0.196	40377	12	14	20	24: Scan 333 (rt=390.35, f=2, i=16) [C:\Documents and Settings\visita-mas\Desktop\Flaviazandonadi\Xac_11122\19dez FlaviaZandonadi_1D_24.raw]	LAGLQVNK	R	C	0.95	30.6	25	18.6	1.92		841.5	2	-0.0026	-3	179	186
XAC_XauB_MI	XauB	MI	secreted protein [Xanthomonas fuscans subsp. aurantifolii str. ICPB 11122]	gi|292599109	1	0.196	40377	12	14	20	66: Scan 407 (rt=494.363, f=3, i=22) [C:\Documents and Settings\visita-mas\Desktop\Flaviazandonadi\Xac_11122\19dez FlaviaZandonadi_1D_24.raw]	MADGVQQPVLVVGDYENQQPTGVIR	R	N	0.95	20.4	25	20.4	3.29	Oxidation (+16)	2728.32	2	-0.029	-10	115	139
XAC_XauB_MI	XauB	MI	secreted protein [Xanthomonas fuscans subsp. aurantifolii str. ICPB 11122]	gi|292599109	1	0.196	40377	12	14	20	65: Scan 406 (rt=492.801, f=2, i=34) [C:\Documents and Settings\visita-mas\Desktop\Flaviazandonadi\Xac_11122\19dez FlaviaZandonadi_1D_24.raw]	MADGVQQPVLVVGDYENQQPTGVIR	R	N	0.95	83.7	25	83.3	10.3	Oxidation (+16)	2728.3	3	-0.045	-17	115	139
XAC_XauB_MI	XauB	MI	secreted protein [Xanthomonas fuscans subsp. aurantifolii str. ICPB 11122]	gi|292599109	1	0.196	40377	12	14	20	20: Scan 327 (rt=381.743, f=2, i=15) [C:\Documents and Settings\visita-mas\Desktop\Flaviazandonadi\Xac_11122\19dez FlaviaZandonadi_1D_24.raw]	NNQADMAGVDIDPQR	R	Y	0.95	85.3	25	83.6	8.28	Oxidation (+16)	1658.71	2	-0.021	-12	345	359
XAC_XauB_MI	XauB	MI	secreted protein [Xanthomonas fuscans subsp. aurantifolii str. ICPB 11122]	gi|292599109	1	0.196	40377	12	14	20	41: Scan 363 (rt=432.952, f=3, i=11) [C:\Documents and Settings\visita-mas\Desktop\Flaviazandonadi\Xac_11122\19dez FlaviaZandonadi_1D_24.raw]	SACLLSEYDAR	R	E	0.95	16.8	25	16.8	1.96	Carbamidomethyl (+57)	1283.58	2	-0.0014	-1.1	189	199
XAC_XauB_MI	XauB	MI	secreted protein [Xanthomonas fuscans subsp. aurantifolii str. ICPB 11122]	gi|292599109	1	0.196	40377	12	14	20	38: Scan 358 (rt=425.907, f=2, i=20) [C:\Documents and Settings\visita-mas\Desktop\Flaviazandonadi\Xac_11122\19dez FlaviaZandonadi_1D_24.raw]	SACLLSEYDAR	R	E	0.95	35.5	25	35.5	4.85	Carbamidomethyl (+57)	1283.57	2	-0.0094	-7.4	189	199
XAC_XauB_MI	XauB	MI	secreted protein [Xanthomonas fuscans subsp. aurantifolii str. ICPB 11122]	gi|292599109	1	0.196	40377	12	14	20	39: Scan 359 (rt=427.035, f=2, i=21) [C:\Documents and Settings\visita-mas\Desktop\Flaviazandonadi\Xac_11122\19dez FlaviaZandonadi_1D_24.raw]	SACLLSEYDAR	R	E	0.95	49.5	25	49.5	4.39	Carbamidomethyl (+57)	1283.57	2	-0.0094	-7.4	189	199
XAC_XauB_MI	XauB	MI	secreted protein [Xanthomonas fuscans subsp. aurantifolii str. ICPB 11122]	gi|292599109	1	0.196	40377	12	14	20	14: Scan 315 (rt=364.53, f=2, i=13) [C:\Documents and Settings\visita-mas\Desktop\Flaviazandonadi\Xac_11122\19dez FlaviaZandonadi_1D_24.raw]	SGTPDAPVAACTAK	K	V	0.95	42.9	25	37.9	6.16	Carbamidomethyl (+57)	1344.62	2	-0.013	-9.5	46	59
XAC_XauB_MI	XauB	MI	secreted protein [Xanthomonas fuscans subsp. aurantifolii str. ICPB 11122]	gi|292599109	1	0.196	40377	12	14	20	79: Scan 426 (rt=521.746, f=4, i=25) [C:\Documents and Settings\visita-mas\Desktop\Flaviazandonadi\Xac_11122\19dez FlaviaZandonadi_1D_24.raw]	VAGVFLACAIR	K	Y	0.95	31.6	25	31.6	1.92	Carbamidomethyl (+57)	1175.65	2	1.3e-05	0.011	282	292
XAC_XauB_MI	XauB	MI	secreted protein [Xanthomonas fuscans subsp. aurantifolii str. ICPB 11122]	gi|292599109	1	0.196	40377	12	14	20	73: Scan 418 (rt=510.015, f=2, i=36) [C:\Documents and Settings\visita-mas\Desktop\Flaviazandonadi\Xac_11122\19dez FlaviaZandonadi_1D_24.raw]	VAGVFLACAIR	K	Y	0.95	53.6	25	51.2	7.01	Carbamidomethyl (+57)	1175.63	2	-0.016	-14	282	292
XAC_XauB_MI	XauB	MI	secreted protein [Xanthomonas fuscans subsp. aurantifolii str. ICPB 11122]	gi|292599109	1	0.196	40377	12	14	20	8: Scan 305 (rt=350.439, f=3, i=1) [C:\Documents and Settings\visita-mas\Desktop\Flaviazandonadi\Xac_11122\19dez FlaviaZandonadi_1D_24.raw]	VRPGQDLQK	K	A	0.95	21.1	25	15.6	2.2		1039.57	3	-0.012	-12	60	68
XAC_XauB_MI	XauB	MI	secreted protein [Xanthomonas fuscans subsp. aurantifolii str. ICPB 11122]	gi|292599109	1	0.196	40377	12	14	20	7: Scan 304 (rt=348.877, f=2, i=11) [C:\Documents and Settings\visita-mas\Desktop\Flaviazandonadi\Xac_11122\19dez FlaviaZandonadi_1D_24.raw]	VRPGQDLQK	K	A	0.95	32	25	25.8	3.21		1039.57	2	-0.012	-11	60	68
XAC_XauB_MI	XauB	MI	secreted protein [Xanthomonas fuscans subsp. aurantifolii str. ICPB 11122]	gi|294626542	0.998	0.0167	40377	2	2	2	91: Scan 422 (rt=524.495, f=2, i=37) [C:\Documents and Settings\visita-mas\Desktop\Flaviazandonadi\Xac_11122\19dez FlaviaZandonadi_1D_31.raw]	FANTPFTYTIGVDR	R	A	0.95	58.7	27.5	49.3	3.35		1600.78	2	-0.0052	-3.3	316	329
XAC_XauB_MI	XauB	MI	secreted protein [Xanthomonas fuscans subsp. aurantifolii str. ICPB 11122]	gi|294626542	0.998	0.0167	40377	2	2	2	51: Scan 358 (rt=433.376, f=2, i=26) [C:\Documents and Settings\visita-mas\Desktop\Flaviazandonadi\Xac_11122\19dez FlaviaZandonadi_1D_31.raw]	SACLLSEYDAR	R	E	0.95	23.6	28.2	18	3.05	Carbamidomethyl (+57)	1283.58	2	-0.0021	-1.7	189	199
XAC_XauB_MI	XauB	MI	secreted protein [Xanthomonas fuscans subsp. aurantifolii str. ICPB 11122]	gi|292599109	0.998	0.0167	40377	2	2	2	91: Scan 422 (rt=524.495, f=2, i=37) [C:\Documents and Settings\visita-mas\Desktop\Flaviazandonadi\Xac_11122\19dez FlaviaZandonadi_1D_31.raw]	FANTPFTYTIGVDR	R	A	0.95	58.7	27.5	49.3	3.35		1600.78	2	-0.0052	-3.3	316	329
XAC_XauB_MI	XauB	MI	secreted protein [Xanthomonas fuscans subsp. aurantifolii str. ICPB 11122]	gi|292599109	0.998	0.0167	40377	2	2	2	51: Scan 358 (rt=433.376, f=2, i=26) [C:\Documents and Settings\visita-mas\Desktop\Flaviazandonadi\Xac_11122\19dez FlaviaZandonadi_1D_31.raw]	SACLLSEYDAR	R	E	0.95	23.6	28.2	18	3.05	Carbamidomethyl (+57)	1283.58	2	-0.0021	-1.7	189	199
XAC_XauB_MI	XauB	MI	conserved hypothetical protein [Xanthomonas fuscans subsp. aurantifolii str. ICPB 11122]	gi|294625474	0.998	0.0769	24085.2	2	3	9	57: Scan 362 (rt=439.136, f=3, i=11) [C:\Documents and Settings\visita-mas\Desktop\Flaviazandonadi\Xac_11122\19dez FlaviaZandonadi_1D_22.raw]	GLTTLEIVGSMHER	R	K	0.95	23.5	25	23.5	3.85	Oxidation (+16)	1557.76	3	-0.021	-13	97	110
XAC_XauB_MI	XauB	MI	conserved hypothetical protein [Xanthomonas fuscans subsp. aurantifolii str. ICPB 11122]	gi|294625474	0.998	0.0769	24085.2	2	3	9	56: Scan 361 (rt=437.574, f=2, i=37) [C:\Documents and Settings\visita-mas\Desktop\Flaviazandonadi\Xac_11122\19dez FlaviaZandonadi_1D_22.raw]	GLTTLEIVGSMHER	R	K	0.95	37.3	25	36.9	7.21	Oxidation (+16)	1557.77	2	-0.0084	-5.4	97	110
XAC_XauB_MI	XauB	MI	conserved hypothetical protein [Xanthomonas fuscans subsp. aurantifolii str. ICPB 11122]	gi|294625474	0.998	0.0769	24085.2	2	3	9	16: Scan 264 (rt=306.635, f=2, i=18) [C:\Documents and Settings\visita-mas\Desktop\Flaviazandonadi\Xac_11122\19dez FlaviaZandonadi_1D_22.raw]	HYTPAQASK	R	W	0.95	21.5	25	21.5	2.96		1001.48	2	-0.011	-11	198	206
XAC_XauB_MI	XauB	MI	conserved hypothetical protein [Xanthomonas fuscans subsp. aurantifolii str. ICPB 11122]	gi|294625474	0.998	0.0769	24085.2	2	3	9	12: Scan 246 (rt=284.382, f=2, i=14) [C:\Documents and Settings\visita-mas\Desktop\Flaviazandonadi\Xac_11122\19dez FlaviaZandonadi_1D_22.raw]	HYTPAQASK	R	W	0.95	26.6	25	21.7	4.32		1001.49	2	-0.006	-6	198	206
XAC_XauB_MI	XauB	MI	conserved hypothetical protein [Xanthomonas fuscans subsp. aurantifolii str. ICPB 11122]	gi|294625474	0.998	0.0769	24085.2	2	3	9	7: Scan 237 (rt=272.287, f=2, i=9) [C:\Documents and Settings\visita-mas\Desktop\Flaviazandonadi\Xac_11122\19dez FlaviaZandonadi_1D_22.raw]	HYTPAQASK	R	W	0.95	42.6	25	38.1	5.01		1001.49	2	0.00088	0.88	198	206
XAC_XauB_MI	XauB	MI	conserved hypothetical protein [Xanthomonas fuscans subsp. aurantifolii str. ICPB 11122]	gi|294625474	0.998	0.0769	24085.2	2	3	9	11: Scan 245 (rt=283.254, f=2, i=13) [C:\Documents and Settings\visita-mas\Desktop\Flaviazandonadi\Xac_11122\19dez FlaviaZandonadi_1D_22.raw]	HYTPAQASK	R	W	0.95	48.6	25	48.6	4.47		1001.49	2	-0.006	-6	198	206
XAC_XauB_MI	XauB	MI	conserved hypothetical protein [Xanthomonas fuscans subsp. aurantifolii str. ICPB 11122]	gi|294625474	0.998	0.0769	24085.2	2	3	9	10: Scan 242 (rt=278.899, f=2, i=12) [C:\Documents and Settings\visita-mas\Desktop\Flaviazandonadi\Xac_11122\19dez FlaviaZandonadi_1D_22.raw]	HYTPAQASK	R	W	0.95	45.1	25	37.6	5.54		1001.48	2	-0.0083	-8.3	198	206
XAC_XauB_MI	XauB	MI	conserved hypothetical protein [Xanthomonas fuscans subsp. aurantifolii str. ICPB 11122]	gi|294625474	0.998	0.0769	24085.2	2	3	9	8: Scan 238 (rt=273.416, f=2, i=10) [C:\Documents and Settings\visita-mas\Desktop\Flaviazandonadi\Xac_11122\19dez FlaviaZandonadi_1D_22.raw]	HYTPAQASK	R	W	0.95	47.9	25	47.8	5.59		1001.49	2	0.00088	0.88	198	206
XAC_XauB_MI	XauB	MI	conserved hypothetical protein [Xanthomonas fuscans subsp. aurantifolii str. ICPB 11122]	gi|294625474	0.998	0.0769	24085.2	2	3	9	9: Scan 241 (rt=277.771, f=2, i=11) [C:\Documents and Settings\visita-mas\Desktop\Flaviazandonadi\Xac_11122\19dez FlaviaZandonadi_1D_22.raw]	HYTPAQASK	R	W	0.95	57.4	25	55.4	6.92		1001.48	2	-0.0083	-8.3	198	206
XAC_XauB_MI	XauB	MI	conserved hypothetical protein [Xanthomonas fuscans subsp. aurantifolii str. ICPB 11122]	gi|292600241	0.998	0.0769	24085.2	2	3	9	57: Scan 362 (rt=439.136, f=3, i=11) [C:\Documents and Settings\visita-mas\Desktop\Flaviazandonadi\Xac_11122\19dez FlaviaZandonadi_1D_22.raw]	GLTTLEIVGSMHER	R	K	0.95	23.5	25	23.5	3.85	Oxidation (+16)	1557.76	3	-0.021	-13	97	110
XAC_XauB_MI	XauB	MI	conserved hypothetical protein [Xanthomonas fuscans subsp. aurantifolii str. ICPB 11122]	gi|292600241	0.998	0.0769	24085.2	2	3	9	56: Scan 361 (rt=437.574, f=2, i=37) [C:\Documents and Settings\visita-mas\Desktop\Flaviazandonadi\Xac_11122\19dez FlaviaZandonadi_1D_22.raw]	GLTTLEIVGSMHER	R	K	0.95	37.3	25	36.9	7.21	Oxidation (+16)	1557.77	2	-0.0084	-5.4	97	110
XAC_XauB_MI	XauB	MI	conserved hypothetical protein [Xanthomonas fuscans subsp. aurantifolii str. ICPB 11122]	gi|292600241	0.998	0.0769	24085.2	2	3	9	16: Scan 264 (rt=306.635, f=2, i=18) [C:\Documents and Settings\visita-mas\Desktop\Flaviazandonadi\Xac_11122\19dez FlaviaZandonadi_1D_22.raw]	HYTPAQASK	R	W	0.95	21.5	25	21.5	2.96		1001.48	2	-0.011	-11	198	206
XAC_XauB_MI	XauB	MI	conserved hypothetical protein [Xanthomonas fuscans subsp. aurantifolii str. ICPB 11122]	gi|292600241	0.998	0.0769	24085.2	2	3	9	12: Scan 246 (rt=284.382, f=2, i=14) [C:\Documents and Settings\visita-mas\Desktop\Flaviazandonadi\Xac_11122\19dez FlaviaZandonadi_1D_22.raw]	HYTPAQASK	R	W	0.95	26.6	25	21.7	4.32		1001.49	2	-0.006	-6	198	206
XAC_XauB_MI	XauB	MI	conserved hypothetical protein [Xanthomonas fuscans subsp. aurantifolii str. ICPB 11122]	gi|292600241	0.998	0.0769	24085.2	2	3	9	7: Scan 237 (rt=272.287, f=2, i=9) [C:\Documents and Settings\visita-mas\Desktop\Flaviazandonadi\Xac_11122\19dez FlaviaZandonadi_1D_22.raw]	HYTPAQASK	R	W	0.95	42.6	25	38.1	5.01		1001.49	2	0.00088	0.88	198	206
XAC_XauB_MI	XauB	MI	conserved hypothetical protein [Xanthomonas fuscans subsp. aurantifolii str. ICPB 11122]	gi|292600241	0.998	0.0769	24085.2	2	3	9	11: Scan 245 (rt=283.254, f=2, i=13) [C:\Documents and Settings\visita-mas\Desktop\Flaviazandonadi\Xac_11122\19dez FlaviaZandonadi_1D_22.raw]	HYTPAQASK	R	W	0.95	48.6	25	48.6	4.47		1001.49	2	-0.006	-6	198	206
XAC_XauB_MI	XauB	MI	conserved hypothetical protein [Xanthomonas fuscans subsp. aurantifolii str. ICPB 11122]	gi|292600241	0.998	0.0769	24085.2	2	3	9	10: Scan 242 (rt=278.899, f=2, i=12) [C:\Documents and Settings\visita-mas\Desktop\Flaviazandonadi\Xac_11122\19dez FlaviaZandonadi_1D_22.raw]	HYTPAQASK	R	W	0.95	45.1	25	37.6	5.54		1001.48	2	-0.0083	-8.3	198	206
XAC_XauB_MI	XauB	MI	conserved hypothetical protein [Xanthomonas fuscans subsp. aurantifolii str. ICPB 11122]	gi|292600241	0.998	0.0769	24085.2	2	3	9	8: Scan 238 (rt=273.416, f=2, i=10) [C:\Documents and Settings\visita-mas\Desktop\Flaviazandonadi\Xac_11122\19dez FlaviaZandonadi_1D_22.raw]	HYTPAQASK	R	W	0.95	47.9	25	47.8	5.59		1001.49	2	0.00088	0.88	198	206
XAC_XauB_MI	XauB	MI	conserved hypothetical protein [Xanthomonas fuscans subsp. aurantifolii str. ICPB 11122]	gi|292600241	0.998	0.0769	24085.2	2	3	9	9: Scan 241 (rt=277.771, f=2, i=11) [C:\Documents and Settings\visita-mas\Desktop\Flaviazandonadi\Xac_11122\19dez FlaviaZandonadi_1D_22.raw]	HYTPAQASK	R	W	0.95	57.4	25	55.4	6.92		1001.48	2	-0.0083	-8.3	198	206
XAC_XauB_MI	XauB	MI	conserved hypothetical protein [Xanthomonas fuscans subsp. aurantifolii str. ICPB 11122]	gi|294625474	0.5	0.0108	24085.2	1	1	1	41: Scan 363 (rt=434.979, f=3, i=13) [C:\Documents and Settings\visita-mas\Desktop\Flaviazandonadi\Xac_11122\19dez FlaviaZandonadi_1D_23.raw]	GLTTLEIVGSMHER	R	K	0.95	9.2	25	6.25	2.09	Oxidation (+16)	1557.77	3	-0.011	-7.3	97	110
XAC_XauB_MI	XauB	MI	conserved hypothetical protein [Xanthomonas fuscans subsp. aurantifolii str. ICPB 11122]	gi|292600241	0.5	0.0108	24085.2	1	1	1	41: Scan 363 (rt=434.979, f=3, i=13) [C:\Documents and Settings\visita-mas\Desktop\Flaviazandonadi\Xac_11122\19dez FlaviaZandonadi_1D_23.raw]	GLTTLEIVGSMHER	R	K	0.95	9.2	25	6.25	2.09	Oxidation (+16)	1557.77	3	-0.011	-7.3	97	110
XAC_XauB_MI	XauB	MI	conserved hypothetical protein [Xanthomonas fuscans subsp. aurantifolii str. ICPB 11122]	gi|294626757	1	0.0989	29653.2	7	7	9	44: Scan 348 (rt=416.125, f=2, i=21) [C:\Documents and Settings\visita-mas\Desktop\Flaviazandonadi\Xac_11122\19dez FlaviaZandonadi_1D_21.raw]	DLGDGWDR	R	F	0.95	30.6	25	23.7	1.7		932.4	2	0.003	3.2	221	228
XAC_XauB_MI	XauB	MI	conserved hypothetical protein [Xanthomonas fuscans subsp. aurantifolii str. ICPB 11122]	gi|294626757	1	0.0989	29653.2	7	7	9	8: Scan 252 (rt=289.119, f=2, i=5) [C:\Documents and Settings\visita-mas\Desktop\Flaviazandonadi\Xac_11122\19dez FlaviaZandonadi_1D_21.raw]	DSDTHYAGR	R	F	0.95	44.4	25	39.7	3.74		1020.42	2	-0.0024	-2.4	171	179
XAC_XauB_MI	XauB	MI	conserved hypothetical protein [Xanthomonas fuscans subsp. aurantifolii str. ICPB 11122]	gi|294626757	1	0.0989	29653.2	7	7	9	7: Scan 249 (rt=284.764, f=3, i=4) [C:\Documents and Settings\visita-mas\Desktop\Flaviazandonadi\Xac_11122\19dez FlaviaZandonadi_1D_21.raw]	DSDTHYAGR	R	F	0.95	54.4	25	49.2	5.6		1020.42	2	-0.0075	-7.4	171	179
XAC_XauB_MI	XauB	MI	conserved hypothetical protein [Xanthomonas fuscans subsp. aurantifolii str. ICPB 11122]	gi|294626757	1	0.0989	29653.2	7	7	9	6: Scan 248 (rt=283.635, f=3, i=3) [C:\Documents and Settings\visita-mas\Desktop\Flaviazandonadi\Xac_11122\19dez FlaviaZandonadi_1D_21.raw]	DSDTHYAGR	R	F	0.95	57.9	25	47	6.19		1020.42	2	-0.0075	-7.4	171	179
XAC_XauB_MI	XauB	MI	conserved hypothetical protein [Xanthomonas fuscans subsp. aurantifolii str. ICPB 11122]	gi|294626757	1	0.0989	29653.2	7	7	9	67: Scan 405 (rt=491.342, f=2, i=35) [C:\Documents and Settings\visita-mas\Desktop\Flaviazandonadi\Xac_11122\19dez FlaviaZandonadi_1D_21.raw]	EGTDYDRDYATVYGFGLQAR	K	E	0.95	30.6	25	30.6	4.1		2296.01	3	-0.025	-11	99	118
XAC_XauB_MI	XauB	MI	conserved hypothetical protein [Xanthomonas fuscans subsp. aurantifolii str. ICPB 11122]	gi|294626757	1	0.0989	29653.2	7	7	9	1: Scan 212 (rt=240.202, f=2, i=1) [C:\Documents and Settings\visita-mas\Desktop\Flaviazandonadi\Xac_11122\19dez FlaviaZandonadi_1D_21.raw]	HPTDPR	R	-	0.95	20.3	25	9.07	1.82		721.35	2	-0.0021	-2.9	259	264
XAC_XauB_MI	XauB	MI	conserved hypothetical protein [Xanthomonas fuscans subsp. aurantifolii str. ICPB 11122]	gi|294626757	1	0.0989	29653.2	7	7	9	55: Scan 382 (rt=459.775, f=2, i=30) [C:\Documents and Settings\visita-mas\Desktop\Flaviazandonadi\Xac_11122\19dez FlaviaZandonadi_1D_21.raw]	LDPTVETEYWR	R	Q	0.95	36.9	25	34.2	6.24		1407.66	2	-0.0094	-6.7	78	88
XAC_XauB_MI	XauB	MI	conserved hypothetical protein [Xanthomonas fuscans subsp. aurantifolii str. ICPB 11122]	gi|294626757	1	0.0989	29653.2	7	7	9	3: Scan 222 (rt=252.89, f=3, i=1) [C:\Documents and Settings\visita-mas\Desktop\Flaviazandonadi\Xac_11122\19dez FlaviaZandonadi_1D_21.raw]	SNLDKQER	M	K	0.95	20.5	25	10.6	2.68		988.49	2	-0.0064	-6.4	2	9
XAC_XauB_MI	XauB	MI	conserved hypothetical protein [Xanthomonas fuscans subsp. aurantifolii str. ICPB 11122]	gi|294626757	1	0.0989	29653.2	7	7	9	5: Scan 247 (rt=282.074, f=2, i=4) [C:\Documents and Settings\visita-mas\Desktop\Flaviazandonadi\Xac_11122\19dez FlaviaZandonadi_1D_21.raw]	THTVYR	R	D	0.95	32.2	25	11.6	1.49		775.39	2	-0.0047	-6.1	165	170
XAC_XauB_MI	XauB	MI	conserved hypothetical protein [Xanthomonas fuscans subsp. aurantifolii str. ICPB 11122]	gi|292599005	1	0.0989	29653.2	7	7	9	44: Scan 348 (rt=416.125, f=2, i=21) [C:\Documents and Settings\visita-mas\Desktop\Flaviazandonadi\Xac_11122\19dez FlaviaZandonadi_1D_21.raw]	DLGDGWDR	R	F	0.95	30.6	25	23.7	1.7		932.4	2	0.003	3.2	221	228
XAC_XauB_MI	XauB	MI	conserved hypothetical protein [Xanthomonas fuscans subsp. aurantifolii str. ICPB 11122]	gi|292599005	1	0.0989	29653.2	7	7	9	8: Scan 252 (rt=289.119, f=2, i=5) [C:\Documents and Settings\visita-mas\Desktop\Flaviazandonadi\Xac_11122\19dez FlaviaZandonadi_1D_21.raw]	DSDTHYAGR	R	F	0.95	44.4	25	39.7	3.74		1020.42	2	-0.0024	-2.4	171	179
XAC_XauB_MI	XauB	MI	conserved hypothetical protein [Xanthomonas fuscans subsp. aurantifolii str. ICPB 11122]	gi|292599005	1	0.0989	29653.2	7	7	9	7: Scan 249 (rt=284.764, f=3, i=4) [C:\Documents and Settings\visita-mas\Desktop\Flaviazandonadi\Xac_11122\19dez FlaviaZandonadi_1D_21.raw]	DSDTHYAGR	R	F	0.95	54.4	25	49.2	5.6		1020.42	2	-0.0075	-7.4	171	179
XAC_XauB_MI	XauB	MI	conserved hypothetical protein [Xanthomonas fuscans subsp. aurantifolii str. ICPB 11122]	gi|292599005	1	0.0989	29653.2	7	7	9	6: Scan 248 (rt=283.635, f=3, i=3) [C:\Documents and Settings\visita-mas\Desktop\Flaviazandonadi\Xac_11122\19dez FlaviaZandonadi_1D_21.raw]	DSDTHYAGR	R	F	0.95	57.9	25	47	6.19		1020.42	2	-0.0075	-7.4	171	179
XAC_XauB_MI	XauB	MI	conserved hypothetical protein [Xanthomonas fuscans subsp. aurantifolii str. ICPB 11122]	gi|292599005	1	0.0989	29653.2	7	7	9	67: Scan 405 (rt=491.342, f=2, i=35) [C:\Documents and Settings\visita-mas\Desktop\Flaviazandonadi\Xac_11122\19dez FlaviaZandonadi_1D_21.raw]	EGTDYDRDYATVYGFGLQAR	K	E	0.95	30.6	25	30.6	4.1		2296.01	3	-0.025	-11	99	118
XAC_XauB_MI	XauB	MI	conserved hypothetical protein [Xanthomonas fuscans subsp. aurantifolii str. ICPB 11122]	gi|292599005	1	0.0989	29653.2	7	7	9	1: Scan 212 (rt=240.202, f=2, i=1) [C:\Documents and Settings\visita-mas\Desktop\Flaviazandonadi\Xac_11122\19dez FlaviaZandonadi_1D_21.raw]	HPTDPR	R	-	0.95	20.3	25	9.07	1.82		721.35	2	-0.0021	-2.9	259	264
XAC_XauB_MI	XauB	MI	conserved hypothetical protein [Xanthomonas fuscans subsp. aurantifolii str. ICPB 11122]	gi|292599005	1	0.0989	29653.2	7	7	9	55: Scan 382 (rt=459.775, f=2, i=30) [C:\Documents and Settings\visita-mas\Desktop\Flaviazandonadi\Xac_11122\19dez FlaviaZandonadi_1D_21.raw]	LDPTVETEYWR	R	Q	0.95	36.9	25	34.2	6.24		1407.66	2	-0.0094	-6.7	78	88
XAC_XauB_MI	XauB	MI	conserved hypothetical protein [Xanthomonas fuscans subsp. aurantifolii str. ICPB 11122]	gi|292599005	1	0.0989	29653.2	7	7	9	3: Scan 222 (rt=252.89, f=3, i=1) [C:\Documents and Settings\visita-mas\Desktop\Flaviazandonadi\Xac_11122\19dez FlaviaZandonadi_1D_21.raw]	SNLDKQER	M	K	0.95	20.5	25	10.6	2.68		988.49	2	-0.0064	-6.4	2	9
XAC_XauB_MI	XauB	MI	conserved hypothetical protein [Xanthomonas fuscans subsp. aurantifolii str. ICPB 11122]	gi|292599005	1	0.0989	29653.2	7	7	9	5: Scan 247 (rt=282.074, f=2, i=4) [C:\Documents and Settings\visita-mas\Desktop\Flaviazandonadi\Xac_11122\19dez FlaviaZandonadi_1D_21.raw]	THTVYR	R	D	0.95	32.2	25	11.6	1.49		775.39	2	-0.0047	-6.1	165	170
XAC_XauB_MI	XauB	MI	carboxyphosphonoenolpyruvate phosphonomutase [Xanthomonas fuscans subsp. aurantifolii str. ICPB 11122]	gi|294627957	1	0.0244	31834.9	3	3	3	62: Scan 368 (rt=453.696, f=3, i=22) [C:\Documents and Settings\visita-mas\Desktop\Flaviazandonadi\Xac_11122\19dez FlaviaZandonadi_1D_20.raw]	LDTLFAR	R	K	0.95	34.7	25	26.8	2.22		834.46	2	-0.0015	-1.8	289	295
XAC_XauB_MI	XauB	MI	carboxyphosphonoenolpyruvate phosphonomutase [Xanthomonas fuscans subsp. aurantifolii str. ICPB 11122]	gi|294627957	1	0.0244	31834.9	3	3	3	116: Scan 454 (rt=576.223, f=2, i=54) [C:\Documents and Settings\visita-mas\Desktop\Flaviazandonadi\Xac_11122\19dez FlaviaZandonadi_1D_20.raw]	TDAAFFLIAR	K	T	0.95	41.2	25	34.7	4.01		1123.6	2	-0.0028	-2.5	152	161
XAC_XauB_MI	XauB	MI	carboxyphosphonoenolpyruvate phosphonomutase [Xanthomonas fuscans subsp. aurantifolii str. ICPB 11122]	gi|294627957	1	0.0244	31834.9	3	3	3	101: Scan 431 (rt=543.357, f=2, i=50) [C:\Documents and Settings\visita-mas\Desktop\Flaviazandonadi\Xac_11122\19dez FlaviaZandonadi_1D_20.raw]	VPVLANITEFGK	R	T	0.95	74.7	25	72.9	7.92		1286.71	2	-0.01	-8.1	208	219
XAC_XauB_MI	XauB	MI	carboxyphosphonoenolpyruvate phosphonomutase [Xanthomonas fuscans subsp. aurantifolii str. ICPB 11122]	gi|292597871	1	0.0244	31834.9	3	3	3	62: Scan 368 (rt=453.696, f=3, i=22) [C:\Documents and Settings\visita-mas\Desktop\Flaviazandonadi\Xac_11122\19dez FlaviaZandonadi_1D_20.raw]	LDTLFAR	R	K	0.95	34.7	25	26.8	2.22		834.46	2	-0.0015	-1.8	289	295
XAC_XauB_MI	XauB	MI	carboxyphosphonoenolpyruvate phosphonomutase [Xanthomonas fuscans subsp. aurantifolii str. ICPB 11122]	gi|292597871	1	0.0244	31834.9	3	3	3	116: Scan 454 (rt=576.223, f=2, i=54) [C:\Documents and Settings\visita-mas\Desktop\Flaviazandonadi\Xac_11122\19dez FlaviaZandonadi_1D_20.raw]	TDAAFFLIAR	K	T	0.95	41.2	25	34.7	4.01		1123.6	2	-0.0028	-2.5	152	161
XAC_XauB_MI	XauB	MI	carboxyphosphonoenolpyruvate phosphonomutase [Xanthomonas fuscans subsp. aurantifolii str. ICPB 11122]	gi|292597871	1	0.0244	31834.9	3	3	3	101: Scan 431 (rt=543.357, f=2, i=50) [C:\Documents and Settings\visita-mas\Desktop\Flaviazandonadi\Xac_11122\19dez FlaviaZandonadi_1D_20.raw]	VPVLANITEFGK	R	T	0.95	74.7	25	72.9	7.92		1286.71	2	-0.01	-8.1	208	219
XAC_XauB_MI	XauB	MI	carboxyphosphonoenolpyruvate phosphonomutase [Xanthomonas fuscans subsp. aurantifolii str. ICPB 11122]	gi|294627957	0.809	0.0102	31834.9	1	1	1	80: Scan 444 (rt=545.501, f=2, i=42) [C:\Documents and Settings\visita-mas\Desktop\Flaviazandonadi\Xac_11122\19dez FlaviaZandonadi_1D_19.raw]	VPVLANITEFGK	R	T	0.95	27	25	17.6	2.66		1286.72	2	-0.0015	-1.2	208	219
XAC_XauB_MI	XauB	MI	carboxyphosphonoenolpyruvate phosphonomutase [Xanthomonas fuscans subsp. aurantifolii str. ICPB 11122]	gi|292597871	0.809	0.0102	31834.9	1	1	1	80: Scan 444 (rt=545.501, f=2, i=42) [C:\Documents and Settings\visita-mas\Desktop\Flaviazandonadi\Xac_11122\19dez FlaviaZandonadi_1D_19.raw]	VPVLANITEFGK	R	T	0.95	27	25	17.6	2.66		1286.72	2	-0.0015	-1.2	208	219
XAC_XauB_MI	XauB	MI	UTP-glucose-1-phosphate uridylyltransferase [Xanthomonas fuscans subsp. aurantifolii str. ICPB 11122]	gi|294624732	1	0.0325	32070.3	3	3	4	115: Scan 451 (rt=571.868, f=4, i=41) [C:\Documents and Settings\visita-mas\Desktop\Flaviazandonadi\Xac_11122\19dez FlaviaZandonadi_1D_20.raw]	AIFVTQAEALGLGHAVLCAK	R	A	0.95	37.9	25	37.9	3.72	Carbamidomethyl (+57)	2068.09	3	-0.025	-12	101	120
XAC_XauB_MI	XauB	MI	UTP-glucose-1-phosphate uridylyltransferase [Xanthomonas fuscans subsp. aurantifolii str. ICPB 11122]	gi|294624732	1	0.0325	32070.3	3	3	4	114: Scan 450 (rt=570.739, f=4, i=40) [C:\Documents and Settings\visita-mas\Desktop\Flaviazandonadi\Xac_11122\19dez FlaviaZandonadi_1D_20.raw]	AIFVTQAEALGLGHAVLCAK	R	A	0.95	42.5	25	42.5	5.42	Carbamidomethyl (+57)	2068.09	3	-0.025	-12	101	120
XAC_XauB_MI	XauB	MI	UTP-glucose-1-phosphate uridylyltransferase [Xanthomonas fuscans subsp. aurantifolii str. ICPB 11122]	gi|294624732	1	0.0325	32070.3	3	3	4	76: Scan 391 (rt=486.129, f=2, i=41) [C:\Documents and Settings\visita-mas\Desktop\Flaviazandonadi\Xac_11122\19dez FlaviaZandonadi_1D_20.raw]	AVFPVAGLGTR	K	F	0.95	26.6	25	26.6	4.26		1086.61	2	-0.0071	-6.5	8	18
XAC_XauB_MI	XauB	MI	UTP-glucose-1-phosphate uridylyltransferase [Xanthomonas fuscans subsp. aurantifolii str. ICPB 11122]	gi|294624732	1	0.0325	32070.3	3	3	4	22: Scan 306 (rt=364.823, f=3, i=12) [C:\Documents and Settings\visita-mas\Desktop\Flaviazandonadi\Xac_11122\19dez FlaviaZandonadi_1D_20.raw]	HALPEGVR	R	A	0.95	22.9	25	17.8	1.38		877.47	2	-0.0061	-6.9	93	100
XAC_XauB_MI	XauB	MI	UTP-glucose-1-phosphate uridylyltransferase [Xanthomonas fuscans subsp. aurantifolii str. ICPB 11122]	gi|292600966	1	0.0325	32070.3	3	3	4	115: Scan 451 (rt=571.868, f=4, i=41) [C:\Documents and Settings\visita-mas\Desktop\Flaviazandonadi\Xac_11122\19dez FlaviaZandonadi_1D_20.raw]	AIFVTQAEALGLGHAVLCAK	R	A	0.95	37.9	25	37.9	3.72	Carbamidomethyl (+57)	2068.09	3	-0.025	-12	101	120
XAC_XauB_MI	XauB	MI	UTP-glucose-1-phosphate uridylyltransferase [Xanthomonas fuscans subsp. aurantifolii str. ICPB 11122]	gi|292600966	1	0.0325	32070.3	3	3	4	114: Scan 450 (rt=570.739, f=4, i=40) [C:\Documents and Settings\visita-mas\Desktop\Flaviazandonadi\Xac_11122\19dez FlaviaZandonadi_1D_20.raw]	AIFVTQAEALGLGHAVLCAK	R	A	0.95	42.5	25	42.5	5.42	Carbamidomethyl (+57)	2068.09	3	-0.025	-12	101	120
XAC_XauB_MI	XauB	MI	UTP-glucose-1-phosphate uridylyltransferase [Xanthomonas fuscans subsp. aurantifolii str. ICPB 11122]	gi|292600966	1	0.0325	32070.3	3	3	4	76: Scan 391 (rt=486.129, f=2, i=41) [C:\Documents and Settings\visita-mas\Desktop\Flaviazandonadi\Xac_11122\19dez FlaviaZandonadi_1D_20.raw]	AVFPVAGLGTR	K	F	0.95	26.6	25	26.6	4.26		1086.61	2	-0.0071	-6.5	8	18
XAC_XauB_MI	XauB	MI	UTP-glucose-1-phosphate uridylyltransferase [Xanthomonas fuscans subsp. aurantifolii str. ICPB 11122]	gi|292600966	1	0.0325	32070.3	3	3	4	22: Scan 306 (rt=364.823, f=3, i=12) [C:\Documents and Settings\visita-mas\Desktop\Flaviazandonadi\Xac_11122\19dez FlaviaZandonadi_1D_20.raw]	HALPEGVR	R	A	0.95	22.9	25	17.8	1.38		877.47	2	-0.0061	-6.9	93	100
XAC_XauB_MI	XauB	MI	UTP-glucose-1-phosphate uridylyltransferase [Xanthomonas fuscans subsp. aurantifolii str. ICPB 11122]	gi|294624732	1	0.0918	32070.3	7	7	9	34: Scan 360 (rt=428.698, f=2, i=21) [C:\Documents and Settings\visita-mas\Desktop\Flaviazandonadi\Xac_11122\19dez FlaviaZandonadi_1D_19.raw]	AGKLEQLELVR	R	H	0.95	39.8	25	39.8	5.52		1254.72	2	-0.0052	-4.2	82	92
XAC_XauB_MI	XauB	MI	UTP-glucose-1-phosphate uridylyltransferase [Xanthomonas fuscans subsp. aurantifolii str. ICPB 11122]	gi|294624732	1	0.0918	32070.3	7	7	9	88: Scan 462 (rt=569.589, f=2, i=47) [C:\Documents and Settings\visita-mas\Desktop\Flaviazandonadi\Xac_11122\19dez FlaviaZandonadi_1D_19.raw]	AIFVTQAEALGLGHAVLCAK	R	A	0.95	55.6	25	55.6	6.57	Carbamidomethyl (+57)	2068.09	3	-0.029	-14	101	120
XAC_XauB_MI	XauB	MI	UTP-glucose-1-phosphate uridylyltransferase [Xanthomonas fuscans subsp. aurantifolii str. ICPB 11122]	gi|294624732	1	0.0918	32070.3	7	7	9	58: Scan 404 (rt=490.006, f=2, i=31) [C:\Documents and Settings\visita-mas\Desktop\Flaviazandonadi\Xac_11122\19dez FlaviaZandonadi_1D_19.raw]	AVFPVAGLGTR	K	F	0.95	25.6	25	24.3	4.36		1086.62	2	-0.0026	-2.4	8	18
XAC_XauB_MI	XauB	MI	UTP-glucose-1-phosphate uridylyltransferase [Xanthomonas fuscans subsp. aurantifolii str. ICPB 11122]	gi|294624732	1	0.0918	32070.3	7	7	9	40: Scan 372 (rt=445.045, f=2, i=24) [C:\Documents and Settings\visita-mas\Desktop\Flaviazandonadi\Xac_11122\19dez FlaviaZandonadi_1D_19.raw]	GDAALTQMANVAEASGGSVIAVEDVPHDK	R	T	0.95	44.8	25	44.8	4.96	Oxidation (+16)	2867.33	3	-0.031	-11	141	169
XAC_XauB_MI	XauB	MI	UTP-glucose-1-phosphate uridylyltransferase [Xanthomonas fuscans subsp. aurantifolii str. ICPB 11122]	gi|294624732	1	0.0918	32070.3	7	7	9	38: Scan 368 (rt=439.562, f=2, i=22) [C:\Documents and Settings\visita-mas\Desktop\Flaviazandonadi\Xac_11122\19dez FlaviaZandonadi_1D_19.raw]	KAVFPVAGLGTR	R	F	0.95	67.6	25	58	6.82		1214.71	2	-0.0017	-1.4	7	18
XAC_XauB_MI	XauB	MI	UTP-glucose-1-phosphate uridylyltransferase [Xanthomonas fuscans subsp. aurantifolii str. ICPB 11122]	gi|294624732	1	0.0918	32070.3	7	7	9	39: Scan 369 (rt=440.69, f=2, i=23) [C:\Documents and Settings\visita-mas\Desktop\Flaviazandonadi\Xac_11122\19dez FlaviaZandonadi_1D_19.raw]	KAVFPVAGLGTR	R	F	0.95	60.3	25	52.4	7.62		1214.71	2	-0.0017	-1.4	7	18
XAC_XauB_MI	XauB	MI	UTP-glucose-1-phosphate uridylyltransferase [Xanthomonas fuscans subsp. aurantifolii str. ICPB 11122]	gi|294624732	1	0.0918	32070.3	7	7	9	43: Scan 377 (rt=452.09, f=2, i=25) [C:\Documents and Settings\visita-mas\Desktop\Flaviazandonadi\Xac_11122\19dez FlaviaZandonadi_1D_19.raw]	LEQLELVR	K	H	0.95	54.4	25	43.8	3.08		998.57	2	-0.0032	-3.2	85	92
XAC_XauB_MI	XauB	MI	UTP-glucose-1-phosphate uridylyltransferase [Xanthomonas fuscans subsp. aurantifolii str. ICPB 11122]	gi|294624732	1	0.0918	32070.3	7	7	9	47: Scan 385 (rt=462.954, f=2, i=27) [C:\Documents and Settings\visita-mas\Desktop\Flaviazandonadi\Xac_11122\19dez FlaviaZandonadi_1D_19.raw]	TASYGIVSTDAFDGR	K	K	0.947	23.4	25	23.4	1.4		1558.72	2	-0.0066	-4.2	170	184
XAC_XauB_MI	XauB	MI	UTP-glucose-1-phosphate uridylyltransferase [Xanthomonas fuscans subsp. aurantifolii str. ICPB 11122]	gi|294624732	1	0.0918	32070.3	7	7	9	46: Scan 384 (rt=461.826, f=2, i=26) [C:\Documents and Settings\visita-mas\Desktop\Flaviazandonadi\Xac_11122\19dez FlaviaZandonadi_1D_19.raw]	TASYGIVSTDAFDGR	K	K	0.95	16.8	25	16.8	2.42		1558.72	2	-0.0066	-4.2	170	184
XAC_XauB_MI	XauB	MI	UTP-glucose-1-phosphate uridylyltransferase [Xanthomonas fuscans subsp. aurantifolii str. ICPB 11122]	gi|292600966	1	0.0918	32070.3	7	7	9	34: Scan 360 (rt=428.698, f=2, i=21) [C:\Documents and Settings\visita-mas\Desktop\Flaviazandonadi\Xac_11122\19dez FlaviaZandonadi_1D_19.raw]	AGKLEQLELVR	R	H	0.95	39.8	25	39.8	5.52		1254.72	2	-0.0052	-4.2	82	92
XAC_XauB_MI	XauB	MI	UTP-glucose-1-phosphate uridylyltransferase [Xanthomonas fuscans subsp. aurantifolii str. ICPB 11122]	gi|292600966	1	0.0918	32070.3	7	7	9	88: Scan 462 (rt=569.589, f=2, i=47) [C:\Documents and Settings\visita-mas\Desktop\Flaviazandonadi\Xac_11122\19dez FlaviaZandonadi_1D_19.raw]	AIFVTQAEALGLGHAVLCAK	R	A	0.95	55.6	25	55.6	6.57	Carbamidomethyl (+57)	2068.09	3	-0.029	-14	101	120
XAC_XauB_MI	XauB	MI	UTP-glucose-1-phosphate uridylyltransferase [Xanthomonas fuscans subsp. aurantifolii str. ICPB 11122]	gi|292600966	1	0.0918	32070.3	7	7	9	58: Scan 404 (rt=490.006, f=2, i=31) [C:\Documents and Settings\visita-mas\Desktop\Flaviazandonadi\Xac_11122\19dez FlaviaZandonadi_1D_19.raw]	AVFPVAGLGTR	K	F	0.95	25.6	25	24.3	4.36		1086.62	2	-0.0026	-2.4	8	18
XAC_XauB_MI	XauB	MI	UTP-glucose-1-phosphate uridylyltransferase [Xanthomonas fuscans subsp. aurantifolii str. ICPB 11122]	gi|292600966	1	0.0918	32070.3	7	7	9	40: Scan 372 (rt=445.045, f=2, i=24) [C:\Documents and Settings\visita-mas\Desktop\Flaviazandonadi\Xac_11122\19dez FlaviaZandonadi_1D_19.raw]	GDAALTQMANVAEASGGSVIAVEDVPHDK	R	T	0.95	44.8	25	44.8	4.96	Oxidation (+16)	2867.33	3	-0.031	-11	141	169
XAC_XauB_MI	XauB	MI	UTP-glucose-1-phosphate uridylyltransferase [Xanthomonas fuscans subsp. aurantifolii str. ICPB 11122]	gi|292600966	1	0.0918	32070.3	7	7	9	38: Scan 368 (rt=439.562, f=2, i=22) [C:\Documents and Settings\visita-mas\Desktop\Flaviazandonadi\Xac_11122\19dez FlaviaZandonadi_1D_19.raw]	KAVFPVAGLGTR	R	F	0.95	67.6	25	58	6.82		1214.71	2	-0.0017	-1.4	7	18
XAC_XauB_MI	XauB	MI	UTP-glucose-1-phosphate uridylyltransferase [Xanthomonas fuscans subsp. aurantifolii str. ICPB 11122]	gi|292600966	1	0.0918	32070.3	7	7	9	39: Scan 369 (rt=440.69, f=2, i=23) [C:\Documents and Settings\visita-mas\Desktop\Flaviazandonadi\Xac_11122\19dez FlaviaZandonadi_1D_19.raw]	KAVFPVAGLGTR	R	F	0.95	60.3	25	52.4	7.62		1214.71	2	-0.0017	-1.4	7	18
XAC_XauB_MI	XauB	MI	UTP-glucose-1-phosphate uridylyltransferase [Xanthomonas fuscans subsp. aurantifolii str. ICPB 11122]	gi|292600966	1	0.0918	32070.3	7	7	9	43: Scan 377 (rt=452.09, f=2, i=25) [C:\Documents and Settings\visita-mas\Desktop\Flaviazandonadi\Xac_11122\19dez FlaviaZandonadi_1D_19.raw]	LEQLELVR	K	H	0.95	54.4	25	43.8	3.08		998.57	2	-0.0032	-3.2	85	92
XAC_XauB_MI	XauB	MI	UTP-glucose-1-phosphate uridylyltransferase [Xanthomonas fuscans subsp. aurantifolii str. ICPB 11122]	gi|292600966	1	0.0918	32070.3	7	7	9	47: Scan 385 (rt=462.954, f=2, i=27) [C:\Documents and Settings\visita-mas\Desktop\Flaviazandonadi\Xac_11122\19dez FlaviaZandonadi_1D_19.raw]	TASYGIVSTDAFDGR	K	K	0.947	23.4	25	23.4	1.4		1558.72	2	-0.0066	-4.2	170	184
XAC_XauB_MI	XauB	MI	UTP-glucose-1-phosphate uridylyltransferase [Xanthomonas fuscans subsp. aurantifolii str. ICPB 11122]	gi|292600966	1	0.0918	32070.3	7	7	9	46: Scan 384 (rt=461.826, f=2, i=26) [C:\Documents and Settings\visita-mas\Desktop\Flaviazandonadi\Xac_11122\19dez FlaviaZandonadi_1D_19.raw]	TASYGIVSTDAFDGR	K	K	0.95	16.8	25	16.8	2.42		1558.72	2	-0.0066	-4.2	170	184
XAC_XauB_MI	XauB	MI	secreted protein [Xanthomonas fuscans subsp. aurantifolii str. ICPB 11122]	gi|294624773	1	0.0306	25112.7	3	3	3	35: Scan 361 (rt=430.259, f=3, i=11) [C:\Documents and Settings\visita-mas\Desktop\Flaviazandonadi\Xac_11122\19dez FlaviaZandonadi_1D_19.raw]	SGDFFDAAK	K	F	0.95	28.8	25	28.8	2.66		956.42	2	-0.0044	-4.6	135	143
XAC_XauB_MI	XauB	MI	secreted protein [Xanthomonas fuscans subsp. aurantifolii str. ICPB 11122]	gi|294624773	1	0.0306	25112.7	3	3	3	95: Scan 476 (rt=588.729, f=2, i=52) [C:\Documents and Settings\visita-mas\Desktop\Flaviazandonadi\Xac_11122\19dez FlaviaZandonadi_1D_19.raw]	STVQVTLPLSGLNSFTAK	K	F	0.95	37.8	25	37.8	5.06		1862	2	-0.017	-9.3	111	128
XAC_XauB_MI	XauB	MI	secreted protein [Xanthomonas fuscans subsp. aurantifolii str. ICPB 11122]	gi|294624773	1	0.0306	25112.7	3	3	3	1: Scan 206 (rt=234.398, f=2, i=3) [C:\Documents and Settings\visita-mas\Desktop\Flaviazandonadi\Xac_11122\19dez FlaviaZandonadi_1D_19.raw]	VEAAGANK	K	L	0.95	25	26	12.3	1.29		758.39	2	0.0026	3.4	154	161
XAC_XauB_MI	XauB	MI	secreted protein [Xanthomonas fuscans subsp. aurantifolii str. ICPB 11122]	gi|292600928	1	0.0306	25112.7	3	3	3	35: Scan 361 (rt=430.259, f=3, i=11) [C:\Documents and Settings\visita-mas\Desktop\Flaviazandonadi\Xac_11122\19dez FlaviaZandonadi_1D_19.raw]	SGDFFDAAK	K	F	0.95	28.8	25	28.8	2.66		956.42	2	-0.0044	-4.6	135	143
XAC_XauB_MI	XauB	MI	secreted protein [Xanthomonas fuscans subsp. aurantifolii str. ICPB 11122]	gi|292600928	1	0.0306	25112.7	3	3	3	95: Scan 476 (rt=588.729, f=2, i=52) [C:\Documents and Settings\visita-mas\Desktop\Flaviazandonadi\Xac_11122\19dez FlaviaZandonadi_1D_19.raw]	STVQVTLPLSGLNSFTAK	K	F	0.95	37.8	25	37.8	5.06		1862	2	-0.017	-9.3	111	128
XAC_XauB_MI	XauB	MI	secreted protein [Xanthomonas fuscans subsp. aurantifolii str. ICPB 11122]	gi|292600928	1	0.0306	25112.7	3	3	3	1: Scan 206 (rt=234.398, f=2, i=3) [C:\Documents and Settings\visita-mas\Desktop\Flaviazandonadi\Xac_11122\19dez FlaviaZandonadi_1D_19.raw]	VEAAGANK	K	L	0.95	25	26	12.3	1.29		758.39	2	0.0026	3.4	154	161
XAC_XauB_MI	XauB	MI	carboxyphosphonoenolpyruvate phosphonomutase [Xanthomonas fuscans subsp. aurantifolii str. ICPB 11122]	gi|294627957	1	0.0244	31834.9	3	3	3	62: Scan 368 (rt=453.696, f=3, i=22) [C:\Documents and Settings\visita-mas\Desktop\Flaviazandonadi\Xac_11122\19dez FlaviaZandonadi_1D_20.raw]	LDTLFAR	R	K	0.95	34.7	25	26.8	2.22		834.46	2	-0.0015	-1.8	289	295
XAC_XauB_MI	XauB	MI	carboxyphosphonoenolpyruvate phosphonomutase [Xanthomonas fuscans subsp. aurantifolii str. ICPB 11122]	gi|294627957	1	0.0244	31834.9	3	3	3	116: Scan 454 (rt=576.223, f=2, i=54) [C:\Documents and Settings\visita-mas\Desktop\Flaviazandonadi\Xac_11122\19dez FlaviaZandonadi_1D_20.raw]	TDAAFFLIAR	K	T	0.95	41.2	25	34.7	4.01		1123.6	2	-0.0028	-2.5	152	161
XAC_XauB_MI	XauB	MI	carboxyphosphonoenolpyruvate phosphonomutase [Xanthomonas fuscans subsp. aurantifolii str. ICPB 11122]	gi|294627957	1	0.0244	31834.9	3	3	3	101: Scan 431 (rt=543.357, f=2, i=50) [C:\Documents and Settings\visita-mas\Desktop\Flaviazandonadi\Xac_11122\19dez FlaviaZandonadi_1D_20.raw]	VPVLANITEFGK	R	T	0.95	74.7	25	72.9	7.92		1286.71	2	-0.01	-8.1	208	219
XAC_XauB_MI	XauB	MI	carboxyphosphonoenolpyruvate phosphonomutase [Xanthomonas fuscans subsp. aurantifolii str. ICPB 11122]	gi|292597871	1	0.0244	31834.9	3	3	3	62: Scan 368 (rt=453.696, f=3, i=22) [C:\Documents and Settings\visita-mas\Desktop\Flaviazandonadi\Xac_11122\19dez FlaviaZandonadi_1D_20.raw]	LDTLFAR	R	K	0.95	34.7	25	26.8	2.22		834.46	2	-0.0015	-1.8	289	295
XAC_XauB_MI	XauB	MI	carboxyphosphonoenolpyruvate phosphonomutase [Xanthomonas fuscans subsp. aurantifolii str. ICPB 11122]	gi|292597871	1	0.0244	31834.9	3	3	3	116: Scan 454 (rt=576.223, f=2, i=54) [C:\Documents and Settings\visita-mas\Desktop\Flaviazandonadi\Xac_11122\19dez FlaviaZandonadi_1D_20.raw]	TDAAFFLIAR	K	T	0.95	41.2	25	34.7	4.01		1123.6	2	-0.0028	-2.5	152	161
XAC_XauB_MI	XauB	MI	carboxyphosphonoenolpyruvate phosphonomutase [Xanthomonas fuscans subsp. aurantifolii str. ICPB 11122]	gi|292597871	1	0.0244	31834.9	3	3	3	101: Scan 431 (rt=543.357, f=2, i=50) [C:\Documents and Settings\visita-mas\Desktop\Flaviazandonadi\Xac_11122\19dez FlaviaZandonadi_1D_20.raw]	VPVLANITEFGK	R	T	0.95	74.7	25	72.9	7.92		1286.71	2	-0.01	-8.1	208	219
XAC_XauB_MI	XauB	MI	carboxyphosphonoenolpyruvate phosphonomutase [Xanthomonas fuscans subsp. aurantifolii str. ICPB 11122]	gi|294627957	0.809	0.0102	31834.9	1	1	1	80: Scan 444 (rt=545.501, f=2, i=42) [C:\Documents and Settings\visita-mas\Desktop\Flaviazandonadi\Xac_11122\19dez FlaviaZandonadi_1D_19.raw]	VPVLANITEFGK	R	T	0.95	27	25	17.6	2.66		1286.72	2	-0.0015	-1.2	208	219
XAC_XauB_MI	XauB	MI	carboxyphosphonoenolpyruvate phosphonomutase [Xanthomonas fuscans subsp. aurantifolii str. ICPB 11122]	gi|292597871	0.809	0.0102	31834.9	1	1	1	80: Scan 444 (rt=545.501, f=2, i=42) [C:\Documents and Settings\visita-mas\Desktop\Flaviazandonadi\Xac_11122\19dez FlaviaZandonadi_1D_19.raw]	VPVLANITEFGK	R	T	0.95	27	25	17.6	2.66		1286.72	2	-0.0015	-1.2	208	219
XAC_XauB_MI	XauB	MI	50S ribosomal protein L25 [Xanthomonas fuscans subsp. aurantifolii str. ICPB 11122]	gi|294627824	1	0.105	23274	6	8	11	16: Scan 310 (rt=363.203, f=2, i=16) [C:\Documents and Settings\visita-mas\Desktop\Flaviazandonadi\Xac_11122\19dez FlaviaZandonadi_1D_18.raw]	EHDVAVVAAK	K	H	0.95	53.2	25	41.2	5.7		1037.54	2	-0.015	-14	181	190
XAC_XauB_MI	XauB	MI	50S ribosomal protein L25 [Xanthomonas fuscans subsp. aurantifolii str. ICPB 11122]	gi|294627824	1	0.105	23274	6	8	11	15: Scan 307 (rt=358.848, f=4, i=4) [C:\Documents and Settings\visita-mas\Desktop\Flaviazandonadi\Xac_11122\19dez FlaviaZandonadi_1D_18.raw]	IEEDDAAGEEGSEGAETK	R	-	0.95	82	25	82	8.59		1835.71	2	-0.046	-25	194	211
XAC_XauB_MI	XauB	MI	50S ribosomal protein L25 [Xanthomonas fuscans subsp. aurantifolii str. ICPB 11122]	gi|294627824	1	0.105	23274	6	8	11	14: Scan 306 (rt=357.72, f=4, i=3) [C:\Documents and Settings\visita-mas\Desktop\Flaviazandonadi\Xac_11122\19dez FlaviaZandonadi_1D_18.raw]	IEEDDAAGEEGSEGAETK	R	-	0.95	112	25	112	10.2		1835.71	2	-0.046	-25	194	211
XAC_XauB_MI	XauB	MI	50S ribosomal protein L25 [Xanthomonas fuscans subsp. aurantifolii str. ICPB 11122]	gi|294627824	1	0.105	23274	6	8	11	75: Scan 408 (rt=501.108, f=2, i=37) [C:\Documents and Settings\visita-mas\Desktop\Flaviazandonadi\Xac_11122\19dez FlaviaZandonadi_1D_18.raw]	LPAGVEIPELK	K	L	0.95	66.4	25	60.7	7.96		1164.65	2	-0.023	-20	167	177
XAC_XauB_MI	XauB	MI	50S ribosomal protein L25 [Xanthomonas fuscans subsp. aurantifolii str. ICPB 11122]	gi|294627824	1	0.105	23274	6	8	11	77: Scan 410 (rt=504.231, f=4, i=29) [C:\Documents and Settings\visita-mas\Desktop\Flaviazandonadi\Xac_11122\19dez FlaviaZandonadi_1D_18.raw]	LSAAVPLHFINEASSPAGK	K	S	0.95	16.5	25	16.5	1.34		1907.99	3	-0.021	-11	103	121
XAC_XauB_MI	XauB	MI	50S ribosomal protein L25 [Xanthomonas fuscans subsp. aurantifolii str. ICPB 11122]	gi|294627824	1	0.105	23274	6	8	11	74: Scan 405 (rt=496.753, f=4, i=28) [C:\Documents and Settings\visita-mas\Desktop\Flaviazandonadi\Xac_11122\19dez FlaviaZandonadi_1D_18.raw]	LSAAVPLHFINEASSPAGK	K	S	0.95	40.6	25	40.6	5		1907.97	2	-0.036	-19	103	121
XAC_XauB_MI	XauB	MI	50S ribosomal protein L25 [Xanthomonas fuscans subsp. aurantifolii str. ICPB 11122]	gi|294627824	1	0.105	23274	6	8	11	71: Scan 402 (rt=492.501, f=2, i=36) [C:\Documents and Settings\visita-mas\Desktop\Flaviazandonadi\Xac_11122\19dez FlaviaZandonadi_1D_18.raw]	LSAAVPLHFINEASSPAGK	K	S	0.95	80.1	25	80.1	9.72		1907.96	3	-0.052	-27	103	121
XAC_XauB_MI	XauB	MI	50S ribosomal protein L25 [Xanthomonas fuscans subsp. aurantifolii str. ICPB 11122]	gi|294627824	1	0.105	23274	6	8	11	73: Scan 404 (rt=495.624, f=4, i=27) [C:\Documents and Settings\visita-mas\Desktop\Flaviazandonadi\Xac_11122\19dez FlaviaZandonadi_1D_18.raw]	LSAAVPLHFINEASSPAGK	K	S	0.95	82.4	25	82.4	9.72		1907.97	2	-0.036	-19	103	121
XAC_XauB_MI	XauB	MI	50S ribosomal protein L25 [Xanthomonas fuscans subsp. aurantifolii str. ICPB 11122]	gi|294627824	1	0.105	23274	6	8	11	43: Scan 352 (rt=423.018, f=3, i=12) [C:\Documents and Settings\visita-mas\Desktop\Flaviazandonadi\Xac_11122\19dez FlaviaZandonadi_1D_18.raw]	QLIMHIDFQR	K	V	0.95	18.4	25	17.1	2.01	Oxidation (+16)	1315.66	3	-0.013	-9.7	87	96
XAC_XauB_MI	XauB	MI	50S ribosomal protein L25 [Xanthomonas fuscans subsp. aurantifolii str. ICPB 11122]	gi|294627824	1	0.105	23274	6	8	11	42: Scan 351 (rt=421.457, f=2, i=24) [C:\Documents and Settings\visita-mas\Desktop\Flaviazandonadi\Xac_11122\19dez FlaviaZandonadi_1D_18.raw]	QLIMHIDFQR	K	V	0.95	40.8	25	39.1	4.49	Oxidation (+16)	1315.67	2	-0.0053	-4	87	96
XAC_XauB_MI	XauB	MI	50S ribosomal protein L25 [Xanthomonas fuscans subsp. aurantifolii str. ICPB 11122]	gi|294627824	1	0.105	23274	6	8	11	67: Scan 396 (rt=483.894, f=2, i=35) [C:\Documents and Settings\visita-mas\Desktop\Flaviazandonadi\Xac_11122\19dez FlaviaZandonadi_1D_18.raw]	SSEVVVTHELNEVQVVCLPK	K	D	0.95	86.9	25	86.9	12.3	Carbamidomethyl (+57)	2265.13	3	-0.035	-15	122	141
XAC_XauB_MI	XauB	MI	50S ribosomal protein L25 [Xanthomonas fuscans subsp. aurantifolii str. ICPB 11122]	gi|292597738	1	0.105	23274	6	8	11	16: Scan 310 (rt=363.203, f=2, i=16) [C:\Documents and Settings\visita-mas\Desktop\Flaviazandonadi\Xac_11122\19dez FlaviaZandonadi_1D_18.raw]	EHDVAVVAAK	K	H	0.95	53.2	25	41.2	5.7		1037.54	2	-0.015	-14	181	190
XAC_XauB_MI	XauB	MI	50S ribosomal protein L25 [Xanthomonas fuscans subsp. aurantifolii str. ICPB 11122]	gi|292597738	1	0.105	23274	6	8	11	15: Scan 307 (rt=358.848, f=4, i=4) [C:\Documents and Settings\visita-mas\Desktop\Flaviazandonadi\Xac_11122\19dez FlaviaZandonadi_1D_18.raw]	IEEDDAAGEEGSEGAETK	R	-	0.95	82	25	82	8.59		1835.71	2	-0.046	-25	194	211
XAC_XauB_MI	XauB	MI	50S ribosomal protein L25 [Xanthomonas fuscans subsp. aurantifolii str. ICPB 11122]	gi|292597738	1	0.105	23274	6	8	11	14: Scan 306 (rt=357.72, f=4, i=3) [C:\Documents and Settings\visita-mas\Desktop\Flaviazandonadi\Xac_11122\19dez FlaviaZandonadi_1D_18.raw]	IEEDDAAGEEGSEGAETK	R	-	0.95	112	25	112	10.2		1835.71	2	-0.046	-25	194	211
XAC_XauB_MI	XauB	MI	50S ribosomal protein L25 [Xanthomonas fuscans subsp. aurantifolii str. ICPB 11122]	gi|292597738	1	0.105	23274	6	8	11	75: Scan 408 (rt=501.108, f=2, i=37) [C:\Documents and Settings\visita-mas\Desktop\Flaviazandonadi\Xac_11122\19dez FlaviaZandonadi_1D_18.raw]	LPAGVEIPELK	K	L	0.95	66.4	25	60.7	7.96		1164.65	2	-0.023	-20	167	177
XAC_XauB_MI	XauB	MI	50S ribosomal protein L25 [Xanthomonas fuscans subsp. aurantifolii str. ICPB 11122]	gi|292597738	1	0.105	23274	6	8	11	77: Scan 410 (rt=504.231, f=4, i=29) [C:\Documents and Settings\visita-mas\Desktop\Flaviazandonadi\Xac_11122\19dez FlaviaZandonadi_1D_18.raw]	LSAAVPLHFINEASSPAGK	K	S	0.95	16.5	25	16.5	1.34		1907.99	3	-0.021	-11	103	121
XAC_XauB_MI	XauB	MI	50S ribosomal protein L25 [Xanthomonas fuscans subsp. aurantifolii str. ICPB 11122]	gi|292597738	1	0.105	23274	6	8	11	74: Scan 405 (rt=496.753, f=4, i=28) [C:\Documents and Settings\visita-mas\Desktop\Flaviazandonadi\Xac_11122\19dez FlaviaZandonadi_1D_18.raw]	LSAAVPLHFINEASSPAGK	K	S	0.95	40.6	25	40.6	5		1907.97	2	-0.036	-19	103	121
XAC_XauB_MI	XauB	MI	50S ribosomal protein L25 [Xanthomonas fuscans subsp. aurantifolii str. ICPB 11122]	gi|292597738	1	0.105	23274	6	8	11	71: Scan 402 (rt=492.501, f=2, i=36) [C:\Documents and Settings\visita-mas\Desktop\Flaviazandonadi\Xac_11122\19dez FlaviaZandonadi_1D_18.raw]	LSAAVPLHFINEASSPAGK	K	S	0.95	80.1	25	80.1	9.72		1907.96	3	-0.052	-27	103	121
XAC_XauB_MI	XauB	MI	50S ribosomal protein L25 [Xanthomonas fuscans subsp. aurantifolii str. ICPB 11122]	gi|292597738	1	0.105	23274	6	8	11	73: Scan 404 (rt=495.624, f=4, i=27) [C:\Documents and Settings\visita-mas\Desktop\Flaviazandonadi\Xac_11122\19dez FlaviaZandonadi_1D_18.raw]	LSAAVPLHFINEASSPAGK	K	S	0.95	82.4	25	82.4	9.72		1907.97	2	-0.036	-19	103	121
XAC_XauB_MI	XauB	MI	50S ribosomal protein L25 [Xanthomonas fuscans subsp. aurantifolii str. ICPB 11122]	gi|292597738	1	0.105	23274	6	8	11	43: Scan 352 (rt=423.018, f=3, i=12) [C:\Documents and Settings\visita-mas\Desktop\Flaviazandonadi\Xac_11122\19dez FlaviaZandonadi_1D_18.raw]	QLIMHIDFQR	K	V	0.95	18.4	25	17.1	2.01	Oxidation (+16)	1315.66	3	-0.013	-9.7	87	96
XAC_XauB_MI	XauB	MI	50S ribosomal protein L25 [Xanthomonas fuscans subsp. aurantifolii str. ICPB 11122]	gi|292597738	1	0.105	23274	6	8	11	42: Scan 351 (rt=421.457, f=2, i=24) [C:\Documents and Settings\visita-mas\Desktop\Flaviazandonadi\Xac_11122\19dez FlaviaZandonadi_1D_18.raw]	QLIMHIDFQR	K	V	0.95	40.8	25	39.1	4.49	Oxidation (+16)	1315.67	2	-0.0053	-4	87	96
XAC_XauB_MI	XauB	MI	50S ribosomal protein L25 [Xanthomonas fuscans subsp. aurantifolii str. ICPB 11122]	gi|292597738	1	0.105	23274	6	8	11	67: Scan 396 (rt=483.894, f=2, i=35) [C:\Documents and Settings\visita-mas\Desktop\Flaviazandonadi\Xac_11122\19dez FlaviaZandonadi_1D_18.raw]	SSEVVVTHELNEVQVVCLPK	K	D	0.95	86.9	25	86.9	12.3	Carbamidomethyl (+57)	2265.13	3	-0.035	-15	122	141
XAC_XauB_MI	XauB	MI	conserved hypothetical protein [Xanthomonas fuscans subsp. aurantifolii str. ICPB 11122]	gi|294625632	1	0.171	29125.6	10	11	19	21: Scan 317 (rt=370.688, f=2, i=15) [C:\Documents and Settings\visita-mas\Desktop\Flaviazandonadi\Xac_11122\19dez FlaviaZandonadi_1D_17.raw]	AHNSDEDRNETGLIGR	R	G	0.95	6.79	25	4.6	2.59		1782.8	3	-0.027	-15	173	188
XAC_XauB_MI	XauB	MI	conserved hypothetical protein [Xanthomonas fuscans subsp. aurantifolii str. ICPB 11122]	gi|294625632	1	0.171	29125.6	10	11	19	64: Scan 393 (rt=476.98, f=2, i=34) [C:\Documents and Settings\visita-mas\Desktop\Flaviazandonadi\Xac_11122\19dez FlaviaZandonadi_1D_17.raw]	FYLDAQVGPGVR	R	R	0.95	55.9	25	55.9	4.82		1320.68	2	-0.0022	-1.7	160	171
XAC_XauB_MI	XauB	MI	conserved hypothetical protein [Xanthomonas fuscans subsp. aurantifolii str. ICPB 11122]	gi|294625632	1	0.171	29125.6	10	11	19	66: Scan 395 (rt=479.671, f=3, i=18) [C:\Documents and Settings\visita-mas\Desktop\Flaviazandonadi\Xac_11122\19dez FlaviaZandonadi_1D_17.raw]	LATFGIGYGTR	R	L	0.95	35.3	25	35.3	2.77		1154.61	2	-0.00052	-0.45	143	153
XAC_XauB_MI	XauB	MI	conserved hypothetical protein [Xanthomonas fuscans subsp. aurantifolii str. ICPB 11122]	gi|294625632	1	0.171	29125.6	10	11	19	65: Scan 394 (rt=478.542, f=3, i=17) [C:\Documents and Settings\visita-mas\Desktop\Flaviazandonadi\Xac_11122\19dez FlaviaZandonadi_1D_17.raw]	LATFGIGYGTR	R	L	0.95	36	25	36	3.85		1154.61	2	-0.00052	-0.45	143	153
XAC_XauB_MI	XauB	MI	conserved hypothetical protein [Xanthomonas fuscans subsp. aurantifolii str. ICPB 11122]	gi|294625632	1	0.171	29125.6	10	11	19	60: Scan 387 (rt=468.374, f=2, i=33) [C:\Documents and Settings\visita-mas\Desktop\Flaviazandonadi\Xac_11122\19dez FlaviaZandonadi_1D_17.raw]	LATFGIGYGTR	R	L	0.95	57.6	25	57.6	5.72		1154.58	2	-0.029	-25	143	153
XAC_XauB_MI	XauB	MI	conserved hypothetical protein [Xanthomonas fuscans subsp. aurantifolii str. ICPB 11122]	gi|294625632	1	0.171	29125.6	10	11	19	17: Scan 311 (rt=362.081, f=2, i=14) [C:\Documents and Settings\visita-mas\Desktop\Flaviazandonadi\Xac_11122\19dez FlaviaZandonadi_1D_17.raw]	LIDADR	R	F	0.95	29.3	25.6	0	1.48		701.37	2	-0.0022	-3.1	154	159
XAC_XauB_MI	XauB	MI	conserved hypothetical protein [Xanthomonas fuscans subsp. aurantifolii str. ICPB 11122]	gi|294625632	1	0.171	29125.6	10	11	19	76: Scan 414 (rt=506.301, f=2, i=39) [C:\Documents and Settings\visita-mas\Desktop\Flaviazandonadi\Xac_11122\19dez FlaviaZandonadi_1D_17.raw]	LIDADRFYLDAQVGPGVR	R	R	0.95	21.5	25	21.5	4.66		2004.02	3	-0.021	-11	154	171
XAC_XauB_MI	XauB	MI	conserved hypothetical protein [Xanthomonas fuscans subsp. aurantifolii str. ICPB 11122]	gi|294625632	1	0.171	29125.6	10	11	19	12: Scan 296 (rt=341.367, f=3, i=2) [C:\Documents and Settings\visita-mas\Desktop\Flaviazandonadi\Xac_11122\19dez FlaviaZandonadi_1D_17.raw]	QLTATGR	R	Y	0.948	27.1	25	10.1	2.14		745.41	2	-0.00062	-0.83	125	131
XAC_XauB_MI	XauB	MI	conserved hypothetical protein [Xanthomonas fuscans subsp. aurantifolii str. ICPB 11122]	gi|294625632	1	0.171	29125.6	10	11	19	13: Scan 297 (rt=342.496, f=3, i=3) [C:\Documents and Settings\visita-mas\Desktop\Flaviazandonadi\Xac_11122\19dez FlaviaZandonadi_1D_17.raw]	QLTATGR	R	Y	0.95	29	25	11.9	2.42		745.41	2	-0.00062	-0.83	125	131
XAC_XauB_MI	XauB	MI	conserved hypothetical protein [Xanthomonas fuscans subsp. aurantifolii str. ICPB 11122]	gi|294625632	1	0.171	29125.6	10	11	19	14: Scan 305 (rt=353.474, f=2, i=13) [C:\Documents and Settings\visita-mas\Desktop\Flaviazandonadi\Xac_11122\19dez FlaviaZandonadi_1D_17.raw]	SSSEYTNTNDDGSTTR	R	E	0.95	69.7	25	69.7	6.44		1733.68	2	-0.021	-12	86	101
XAC_XauB_MI	XauB	MI	conserved hypothetical protein [Xanthomonas fuscans subsp. aurantifolii str. ICPB 11122]	gi|294625632	1	0.171	29125.6	10	11	19	105: Scan 462 (rt=573.526, f=2, i=51) [C:\Documents and Settings\visita-mas\Desktop\Flaviazandonadi\Xac_11122\19dez FlaviaZandonadi_1D_17.raw]	TDTLTTVNLVYTFK	K	-	0.95	59.3	25	59.3	3.64		1614.84	2	-0.014	-8.4	253	266
XAC_XauB_MI	XauB	MI	conserved hypothetical protein [Xanthomonas fuscans subsp. aurantifolii str. ICPB 11122]	gi|294625632	1	0.171	29125.6	10	11	19	103: Scan 458 (rt=568.043, f=2, i=49) [C:\Documents and Settings\visita-mas\Desktop\Flaviazandonadi\Xac_11122\19dez FlaviaZandonadi_1D_17.raw]	TDTLTTVNLVYTFK	K	-	0.95	67.9	25	67.9	5.28		1614.83	2	-0.019	-12	253	266
XAC_XauB_MI	XauB	MI	conserved hypothetical protein [Xanthomonas fuscans subsp. aurantifolii str. ICPB 11122]	gi|294625632	1	0.171	29125.6	10	11	19	102: Scan 457 (rt=566.914, f=2, i=48) [C:\Documents and Settings\visita-mas\Desktop\Flaviazandonadi\Xac_11122\19dez FlaviaZandonadi_1D_17.raw]	TDTLTTVNLVYTFK	K	-	0.95	70	25	70	6		1614.83	2	-0.019	-12	253	266
XAC_XauB_MI	XauB	MI	conserved hypothetical protein [Xanthomonas fuscans subsp. aurantifolii str. ICPB 11122]	gi|294625632	1	0.171	29125.6	10	11	19	104: Scan 461 (rt=572.398, f=2, i=50) [C:\Documents and Settings\visita-mas\Desktop\Flaviazandonadi\Xac_11122\19dez FlaviaZandonadi_1D_17.raw]	TDTLTTVNLVYTFK	K	-	0.95	71.6	25	71.6	4.51		1614.84	2	-0.014	-8.4	253	266
XAC_XauB_MI	XauB	MI	conserved hypothetical protein [Xanthomonas fuscans subsp. aurantifolii str. ICPB 11122]	gi|294625632	1	0.171	29125.6	10	11	19	90: Scan 436 (rt=537.605, f=2, i=43) [C:\Documents and Settings\visita-mas\Desktop\Flaviazandonadi\Xac_11122\19dez FlaviaZandonadi_1D_17.raw]	YTDGDWIHSLDATALR	R	S	0.95	34.5	25	34.5	3.62		1832.85	3	-0.024	-13	70	85
XAC_XauB_MI	XauB	MI	conserved hypothetical protein [Xanthomonas fuscans subsp. aurantifolii str. ICPB 11122]	gi|294625632	1	0.171	29125.6	10	11	19	45: Scan 354 (rt=423.025, f=2, i=22) [C:\Documents and Settings\visita-mas\Desktop\Flaviazandonadi\Xac_11122\19dez FlaviaZandonadi_1D_17.raw]	YTGSVGSALQLGEHR	R	Q	0.95	23.4	25	23.4	2.43		1573.77	3	-0.019	-12	110	124
XAC_XauB_MI	XauB	MI	conserved hypothetical protein [Xanthomonas fuscans subsp. aurantifolii str. ICPB 11122]	gi|294625632	1	0.171	29125.6	10	11	19	43: Scan 350 (rt=417.541, f=4, i=16) [C:\Documents and Settings\visita-mas\Desktop\Flaviazandonadi\Xac_11122\19dez FlaviaZandonadi_1D_17.raw]	YTGSVGSALQLGEHR	R	Q	0.95	35.3	25	35.3	4.54		1573.75	2	-0.035	-22	110	124
XAC_XauB_MI	XauB	MI	conserved hypothetical protein [Xanthomonas fuscans subsp. aurantifolii str. ICPB 11122]	gi|294625632	1	0.171	29125.6	10	11	19	42: Scan 349 (rt=416.413, f=4, i=15) [C:\Documents and Settings\visita-mas\Desktop\Flaviazandonadi\Xac_11122\19dez FlaviaZandonadi_1D_17.raw]	YTGSVGSALQLGEHR	R	Q	0.95	67.1	25	67.1	7.8		1573.75	2	-0.035	-22	110	124
XAC_XauB_MI	XauB	MI	conserved hypothetical protein [Xanthomonas fuscans subsp. aurantifolii str. ICPB 11122]	gi|294625632	1	0.171	29125.6	10	11	19	40: Scan 347 (rt=413.289, f=2, i=20) [C:\Documents and Settings\visita-mas\Desktop\Flaviazandonadi\Xac_11122\19dez FlaviaZandonadi_1D_17.raw]	YTGSVGSALQLGEHR	R	Q	0.95	76	25	76	9.17		1573.75	3	-0.036	-23	110	124
XAC_XauB_MI	XauB	MI	conserved hypothetical protein [Xanthomonas fuscans subsp. aurantifolii str. ICPB 11122]	gi|292600055	1	0.171	29125.6	10	11	19	21: Scan 317 (rt=370.688, f=2, i=15) [C:\Documents and Settings\visita-mas\Desktop\Flaviazandonadi\Xac_11122\19dez FlaviaZandonadi_1D_17.raw]	AHNSDEDRNETGLIGR	R	G	0.95	6.79	25	4.6	2.59		1782.8	3	-0.027	-15	173	188
XAC_XauB_MI	XauB	MI	conserved hypothetical protein [Xanthomonas fuscans subsp. aurantifolii str. ICPB 11122]	gi|292600055	1	0.171	29125.6	10	11	19	64: Scan 393 (rt=476.98, f=2, i=34) [C:\Documents and Settings\visita-mas\Desktop\Flaviazandonadi\Xac_11122\19dez FlaviaZandonadi_1D_17.raw]	FYLDAQVGPGVR	R	R	0.95	55.9	25	55.9	4.82		1320.68	2	-0.0022	-1.7	160	171
XAC_XauB_MI	XauB	MI	conserved hypothetical protein [Xanthomonas fuscans subsp. aurantifolii str. ICPB 11122]	gi|292600055	1	0.171	29125.6	10	11	19	66: Scan 395 (rt=479.671, f=3, i=18) [C:\Documents and Settings\visita-mas\Desktop\Flaviazandonadi\Xac_11122\19dez FlaviaZandonadi_1D_17.raw]	LATFGIGYGTR	R	L	0.95	35.3	25	35.3	2.77		1154.61	2	-0.00052	-0.45	143	153
XAC_XauB_MI	XauB	MI	conserved hypothetical protein [Xanthomonas fuscans subsp. aurantifolii str. ICPB 11122]	gi|292600055	1	0.171	29125.6	10	11	19	65: Scan 394 (rt=478.542, f=3, i=17) [C:\Documents and Settings\visita-mas\Desktop\Flaviazandonadi\Xac_11122\19dez FlaviaZandonadi_1D_17.raw]	LATFGIGYGTR	R	L	0.95	36	25	36	3.85		1154.61	2	-0.00052	-0.45	143	153
XAC_XauB_MI	XauB	MI	conserved hypothetical protein [Xanthomonas fuscans subsp. aurantifolii str. ICPB 11122]	gi|292600055	1	0.171	29125.6	10	11	19	60: Scan 387 (rt=468.374, f=2, i=33) [C:\Documents and Settings\visita-mas\Desktop\Flaviazandonadi\Xac_11122\19dez FlaviaZandonadi_1D_17.raw]	LATFGIGYGTR	R	L	0.95	57.6	25	57.6	5.72		1154.58	2	-0.029	-25	143	153
XAC_XauB_MI	XauB	MI	conserved hypothetical protein [Xanthomonas fuscans subsp. aurantifolii str. ICPB 11122]	gi|292600055	1	0.171	29125.6	10	11	19	17: Scan 311 (rt=362.081, f=2, i=14) [C:\Documents and Settings\visita-mas\Desktop\Flaviazandonadi\Xac_11122\19dez FlaviaZandonadi_1D_17.raw]	LIDADR	R	F	0.95	29.3	25.6	0	1.48		701.37	2	-0.0022	-3.1	154	159
XAC_XauB_MI	XauB	MI	conserved hypothetical protein [Xanthomonas fuscans subsp. aurantifolii str. ICPB 11122]	gi|292600055	1	0.171	29125.6	10	11	19	76: Scan 414 (rt=506.301, f=2, i=39) [C:\Documents and Settings\visita-mas\Desktop\Flaviazandonadi\Xac_11122\19dez FlaviaZandonadi_1D_17.raw]	LIDADRFYLDAQVGPGVR	R	R	0.95	21.5	25	21.5	4.66		2004.02	3	-0.021	-11	154	171
XAC_XauB_MI	XauB	MI	conserved hypothetical protein [Xanthomonas fuscans subsp. aurantifolii str. ICPB 11122]	gi|292600055	1	0.171	29125.6	10	11	19	12: Scan 296 (rt=341.367, f=3, i=2) [C:\Documents and Settings\visita-mas\Desktop\Flaviazandonadi\Xac_11122\19dez FlaviaZandonadi_1D_17.raw]	QLTATGR	R	Y	0.948	27.1	25	10.1	2.14		745.41	2	-0.00062	-0.83	125	131
XAC_XauB_MI	XauB	MI	conserved hypothetical protein [Xanthomonas fuscans subsp. aurantifolii str. ICPB 11122]	gi|292600055	1	0.171	29125.6	10	11	19	13: Scan 297 (rt=342.496, f=3, i=3) [C:\Documents and Settings\visita-mas\Desktop\Flaviazandonadi\Xac_11122\19dez FlaviaZandonadi_1D_17.raw]	QLTATGR	R	Y	0.95	29	25	11.9	2.42		745.41	2	-0.00062	-0.83	125	131
XAC_XauB_MI	XauB	MI	conserved hypothetical protein [Xanthomonas fuscans subsp. aurantifolii str. ICPB 11122]	gi|292600055	1	0.171	29125.6	10	11	19	14: Scan 305 (rt=353.474, f=2, i=13) [C:\Documents and Settings\visita-mas\Desktop\Flaviazandonadi\Xac_11122\19dez FlaviaZandonadi_1D_17.raw]	SSSEYTNTNDDGSTTR	R	E	0.95	69.7	25	69.7	6.44		1733.68	2	-0.021	-12	86	101
XAC_XauB_MI	XauB	MI	conserved hypothetical protein [Xanthomonas fuscans subsp. aurantifolii str. ICPB 11122]	gi|292600055	1	0.171	29125.6	10	11	19	105: Scan 462 (rt=573.526, f=2, i=51) [C:\Documents and Settings\visita-mas\Desktop\Flaviazandonadi\Xac_11122\19dez FlaviaZandonadi_1D_17.raw]	TDTLTTVNLVYTFK	K	-	0.95	59.3	25	59.3	3.64		1614.84	2	-0.014	-8.4	253	266
XAC_XauB_MI	XauB	MI	conserved hypothetical protein [Xanthomonas fuscans subsp. aurantifolii str. ICPB 11122]	gi|292600055	1	0.171	29125.6	10	11	19	103: Scan 458 (rt=568.043, f=2, i=49) [C:\Documents and Settings\visita-mas\Desktop\Flaviazandonadi\Xac_11122\19dez FlaviaZandonadi_1D_17.raw]	TDTLTTVNLVYTFK	K	-	0.95	67.9	25	67.9	5.28		1614.83	2	-0.019	-12	253	266
XAC_XauB_MI	XauB	MI	conserved hypothetical protein [Xanthomonas fuscans subsp. aurantifolii str. ICPB 11122]	gi|292600055	1	0.171	29125.6	10	11	19	102: Scan 457 (rt=566.914, f=2, i=48) [C:\Documents and Settings\visita-mas\Desktop\Flaviazandonadi\Xac_11122\19dez FlaviaZandonadi_1D_17.raw]	TDTLTTVNLVYTFK	K	-	0.95	70	25	70	6		1614.83	2	-0.019	-12	253	266
XAC_XauB_MI	XauB	MI	conserved hypothetical protein [Xanthomonas fuscans subsp. aurantifolii str. ICPB 11122]	gi|292600055	1	0.171	29125.6	10	11	19	104: Scan 461 (rt=572.398, f=2, i=50) [C:\Documents and Settings\visita-mas\Desktop\Flaviazandonadi\Xac_11122\19dez FlaviaZandonadi_1D_17.raw]	TDTLTTVNLVYTFK	K	-	0.95	71.6	25	71.6	4.51		1614.84	2	-0.014	-8.4	253	266
XAC_XauB_MI	XauB	MI	conserved hypothetical protein [Xanthomonas fuscans subsp. aurantifolii str. ICPB 11122]	gi|292600055	1	0.171	29125.6	10	11	19	90: Scan 436 (rt=537.605, f=2, i=43) [C:\Documents and Settings\visita-mas\Desktop\Flaviazandonadi\Xac_11122\19dez FlaviaZandonadi_1D_17.raw]	YTDGDWIHSLDATALR	R	S	0.95	34.5	25	34.5	3.62		1832.85	3	-0.024	-13	70	85
XAC_XauB_MI	XauB	MI	conserved hypothetical protein [Xanthomonas fuscans subsp. aurantifolii str. ICPB 11122]	gi|292600055	1	0.171	29125.6	10	11	19	45: Scan 354 (rt=423.025, f=2, i=22) [C:\Documents and Settings\visita-mas\Desktop\Flaviazandonadi\Xac_11122\19dez FlaviaZandonadi_1D_17.raw]	YTGSVGSALQLGEHR	R	Q	0.95	23.4	25	23.4	2.43		1573.77	3	-0.019	-12	110	124
XAC_XauB_MI	XauB	MI	conserved hypothetical protein [Xanthomonas fuscans subsp. aurantifolii str. ICPB 11122]	gi|292600055	1	0.171	29125.6	10	11	19	43: Scan 350 (rt=417.541, f=4, i=16) [C:\Documents and Settings\visita-mas\Desktop\Flaviazandonadi\Xac_11122\19dez FlaviaZandonadi_1D_17.raw]	YTGSVGSALQLGEHR	R	Q	0.95	35.3	25	35.3	4.54		1573.75	2	-0.035	-22	110	124
XAC_XauB_MI	XauB	MI	conserved hypothetical protein [Xanthomonas fuscans subsp. aurantifolii str. ICPB 11122]	gi|292600055	1	0.171	29125.6	10	11	19	42: Scan 349 (rt=416.413, f=4, i=15) [C:\Documents and Settings\visita-mas\Desktop\Flaviazandonadi\Xac_11122\19dez FlaviaZandonadi_1D_17.raw]	YTGSVGSALQLGEHR	R	Q	0.95	67.1	25	67.1	7.8		1573.75	2	-0.035	-22	110	124
XAC_XauB_MI	XauB	MI	conserved hypothetical protein [Xanthomonas fuscans subsp. aurantifolii str. ICPB 11122]	gi|292600055	1	0.171	29125.6	10	11	19	40: Scan 347 (rt=413.289, f=2, i=20) [C:\Documents and Settings\visita-mas\Desktop\Flaviazandonadi\Xac_11122\19dez FlaviaZandonadi_1D_17.raw]	YTGSVGSALQLGEHR	R	Q	0.95	76	25	76	9.17		1573.75	3	-0.036	-23	110	124
XAC_XauB_MI	XauB	MI	conserved hypothetical protein [Xanthomonas fuscans subsp. aurantifolii str. ICPB 11122]	gi|294625632	0.721	0.00952	29125.6	1	1	1	100: Scan 454 (rt=564.343, f=2, i=52) [C:\Documents and Settings\visita-mas\Desktop\Flaviazandonadi\Xac_11122\19dez FlaviaZandonadi_1D_18.raw]	TDTLTTVNLVYTFK	K	-	0.95	24.5	25	24.5	1.85		1614.84	2	-0.0069	-4.3	253	266
XAC_XauB_MI	XauB	MI	conserved hypothetical protein [Xanthomonas fuscans subsp. aurantifolii str. ICPB 11122]	gi|292600055	0.721	0.00952	29125.6	1	1	1	100: Scan 454 (rt=564.343, f=2, i=52) [C:\Documents and Settings\visita-mas\Desktop\Flaviazandonadi\Xac_11122\19dez FlaviaZandonadi_1D_18.raw]	TDTLTTVNLVYTFK	K	-	0.95	24.5	25	24.5	1.85		1614.84	2	-0.0069	-4.3	253	266
XAC_XauB_MI	XauB	MI	ATP synthase subunit B [Xanthomonas fuscans subsp. aurantifolii str. ICPB 11122]	gi|294624654	1	0.122	50898.1	11	11	15	56: Scan 360 (rt=434.306, f=2, i=28) [C:\Documents and Settings\visita-mas\Desktop\Flaviazandonadi\Xac_11122\19dez FlaviaZandonadi_1D_15.raw]	AISVPVGAGTLGR	R	I	0.95	50.5	25	45.5	7.7		1196.67	2	-0.018	-15	73	85
XAC_XauB_MI	XauB	MI	ATP synthase subunit B [Xanthomonas fuscans subsp. aurantifolii str. ICPB 11122]	gi|294624654	1	0.122	50898.1	11	11	15	119: Scan 471 (rt=589.459, f=2, i=55) [C:\Documents and Settings\visita-mas\Desktop\Flaviazandonadi\Xac_11122\19dez FlaviaZandonadi_1D_15.raw]	DIIAILGMDELSEEDK	K	Q	0.95	50.6	25	50.6	2.89	Oxidation (+16)	1805.85	2	-0.011	-6.2	377	392
XAC_XauB_MI	XauB	MI	ATP synthase subunit B [Xanthomonas fuscans subsp. aurantifolii str. ICPB 11122]	gi|294624654	1	0.122	50898.1	11	11	15	102: Scan 441 (rt=547.622, f=2, i=46) [C:\Documents and Settings\visita-mas\Desktop\Flaviazandonadi\Xac_11122\19dez FlaviaZandonadi_1D_15.raw]	FFSQPFHVAEVFTGSPGK	R	Y	0.95	21	25	21	2.04		1980.95	3	-0.02	-10	404	421
XAC_XauB_MI	XauB	MI	ATP synthase subunit B [Xanthomonas fuscans subsp. aurantifolii str. ICPB 11122]	gi|294624654	1	0.122	50898.1	11	11	15	65: Scan 374 (rt=454.211, f=4, i=22) [C:\Documents and Settings\visita-mas\Desktop\Flaviazandonadi\Xac_11122\19dez FlaviaZandonadi_1D_15.raw]	GAPSYEDQSSSTELLETGIK	R	V	0.95	35.8	25	35.8	4.26		2110.96	2	-0.034	-16	111	130
XAC_XauB_MI	XauB	MI	ATP synthase subunit B [Xanthomonas fuscans subsp. aurantifolii str. ICPB 11122]	gi|294624654	1	0.122	50898.1	11	11	15	66: Scan 375 (rt=455.339, f=4, i=23) [C:\Documents and Settings\visita-mas\Desktop\Flaviazandonadi\Xac_11122\19dez FlaviaZandonadi_1D_15.raw]	GAPSYEDQSSSTELLETGIK	R	V	0.95	50.1	25	50.1	4.52		2110.96	2	-0.034	-16	111	130
XAC_XauB_MI	XauB	MI	ATP synthase subunit B [Xanthomonas fuscans subsp. aurantifolii str. ICPB 11122]	gi|294624654	1	0.122	50898.1	11	11	15	110: Scan 453 (rt=564.835, f=2, i=48) [C:\Documents and Settings\visita-mas\Desktop\Flaviazandonadi\Xac_11122\19dez FlaviaZandonadi_1D_15.raw]	NIASLGIYPAVDPLDSTSR	R	Q	0.95	56.9	25	56.9	5.07		1988	2	-0.025	-12	329	347
XAC_XauB_MI	XauB	MI	ATP synthase subunit B [Xanthomonas fuscans subsp. aurantifolii str. ICPB 11122]	gi|294624654	1	0.122	50898.1	11	11	15	57: Scan 361 (rt=435.868, f=3, i=12) [C:\Documents and Settings\visita-mas\Desktop\Flaviazandonadi\Xac_11122\19dez FlaviaZandonadi_1D_15.raw]	TVNMMELINNIAK	K	A	0.95	44.8	25	44.8	4.96	Oxidation (+16), Oxidation (+16)	1521.73	2	-0.02	-13	155	167
XAC_XauB_MI	XauB	MI	ATP synthase subunit B [Xanthomonas fuscans subsp. aurantifolii str. ICPB 11122]	gi|294624654	1	0.122	50898.1	11	11	15	87: Scan 412 (rt=507.882, f=2, i=40) [C:\Documents and Settings\visita-mas\Desktop\Flaviazandonadi\Xac_11122\19dez FlaviaZandonadi_1D_15.raw]	VALTGLTMAEYFR	R	D	0.95	64.5	25	60.2	8.04	Oxidation (+16)	1486.75	2	-0.0031	-2.1	218	230
XAC_XauB_MI	XauB	MI	ATP synthase subunit B [Xanthomonas fuscans subsp. aurantifolii str. ICPB 11122]	gi|294624654	1	0.122	50898.1	11	11	15	25: Scan 311 (rt=364.22, f=3, i=4) [C:\Documents and Settings\visita-mas\Desktop\Flaviazandonadi\Xac_11122\19dez FlaviaZandonadi_1D_15.raw]	VAMVYGQMNEPPGNR	K	L	0.95	34.7	25	34.7	5.77	Oxidation (+16), Oxidation (+16)	1693.74	2	-0.015	-9	201	215
XAC_XauB_MI	XauB	MI	ATP synthase subunit B [Xanthomonas fuscans subsp. aurantifolii str. ICPB 11122]	gi|294624654	1	0.122	50898.1	11	11	15	63: Scan 372 (rt=451.087, f=2, i=30) [C:\Documents and Settings\visita-mas\Desktop\Flaviazandonadi\Xac_11122\19dez FlaviaZandonadi_1D_15.raw]	VGLFGGAGVGK	K	T	0.95	59.3	25	52.3	7.05		960.53	2	-0.0087	-9.1	144	154
XAC_XauB_MI	XauB	MI	ATP synthase subunit B [Xanthomonas fuscans subsp. aurantifolii str. ICPB 11122]	gi|294624654	1	0.122	50898.1	11	11	15	15: Scan 294 (rt=339.961, f=2, i=16) [C:\Documents and Settings\visita-mas\Desktop\Flaviazandonadi\Xac_11122\19dez FlaviaZandonadi_1D_15.raw]	VQQTLQK	R	Y	0.95	23.4	25.2	14.5	2.06		843.48	2	0.001	1.2	365	371
XAC_XauB_MI	XauB	MI	ATP synthase subunit B [Xanthomonas fuscans subsp. aurantifolii str. ICPB 11122]	gi|294624654	1	0.122	50898.1	11	11	15	12: Scan 289 (rt=333.349, f=2, i=13) [C:\Documents and Settings\visita-mas\Desktop\Flaviazandonadi\Xac_11122\19dez FlaviaZandonadi_1D_15.raw]	VQQTLQK	R	Y	0.95	43.4	25.2	27.4	3.11		843.48	2	0.0013	1.5	365	371
XAC_XauB_MI	XauB	MI	ATP synthase subunit B [Xanthomonas fuscans subsp. aurantifolii str. ICPB 11122]	gi|294624654	1	0.122	50898.1	11	11	15	13: Scan 290 (rt=334.477, f=2, i=14) [C:\Documents and Settings\visita-mas\Desktop\Flaviazandonadi\Xac_11122\19dez FlaviaZandonadi_1D_15.raw]	VQQTLQK	R	Y	0.95	45.8	25.2	36.1	3.33		843.48	2	0.0013	1.5	365	371
XAC_XauB_MI	XauB	MI	ATP synthase subunit B [Xanthomonas fuscans subsp. aurantifolii str. ICPB 11122]	gi|294624654	1	0.122	50898.1	11	11	15	14: Scan 293 (rt=338.832, f=2, i=15) [C:\Documents and Settings\visita-mas\Desktop\Flaviazandonadi\Xac_11122\19dez FlaviaZandonadi_1D_15.raw]	VQQTLQK	R	Y	0.95	46.4	25.2	30.2	2.35		843.48	2	0.001	1.2	365	371
XAC_XauB_MI	XauB	MI	ATP synthase subunit B [Xanthomonas fuscans subsp. aurantifolii str. ICPB 11122]	gi|294624654	1	0.122	50898.1	11	11	15	106: Scan 447 (rt=556.228, f=2, i=47) [C:\Documents and Settings\visita-mas\Desktop\Flaviazandonadi\Xac_11122\19dez FlaviaZandonadi_1D_15.raw]	YTLAGTEVSALLGR	R	M	0.95	57.2	25	57.2	6.03		1449.77	2	-0.0087	-6	252	265
XAC_XauB_MI	XauB	MI	ATP synthase subunit B [Xanthomonas fuscans subsp. aurantifolii str. ICPB 11122]	gi|292601048	1	0.122	50898.1	11	11	15	56: Scan 360 (rt=434.306, f=2, i=28) [C:\Documents and Settings\visita-mas\Desktop\Flaviazandonadi\Xac_11122\19dez FlaviaZandonadi_1D_15.raw]	AISVPVGAGTLGR	R	I	0.95	50.5	25	45.5	7.7		1196.67	2	-0.018	-15	73	85
XAC_XauB_MI	XauB	MI	ATP synthase subunit B [Xanthomonas fuscans subsp. aurantifolii str. ICPB 11122]	gi|292601048	1	0.122	50898.1	11	11	15	119: Scan 471 (rt=589.459, f=2, i=55) [C:\Documents and Settings\visita-mas\Desktop\Flaviazandonadi\Xac_11122\19dez FlaviaZandonadi_1D_15.raw]	DIIAILGMDELSEEDK	K	Q	0.95	50.6	25	50.6	2.89	Oxidation (+16)	1805.85	2	-0.011	-6.2	377	392
XAC_XauB_MI	XauB	MI	ATP synthase subunit B [Xanthomonas fuscans subsp. aurantifolii str. ICPB 11122]	gi|292601048	1	0.122	50898.1	11	11	15	102: Scan 441 (rt=547.622, f=2, i=46) [C:\Documents and Settings\visita-mas\Desktop\Flaviazandonadi\Xac_11122\19dez FlaviaZandonadi_1D_15.raw]	FFSQPFHVAEVFTGSPGK	R	Y	0.95	21	25	21	2.04		1980.95	3	-0.02	-10	404	421
XAC_XauB_MI	XauB	MI	ATP synthase subunit B [Xanthomonas fuscans subsp. aurantifolii str. ICPB 11122]	gi|292601048	1	0.122	50898.1	11	11	15	65: Scan 374 (rt=454.211, f=4, i=22) [C:\Documents and Settings\visita-mas\Desktop\Flaviazandonadi\Xac_11122\19dez FlaviaZandonadi_1D_15.raw]	GAPSYEDQSSSTELLETGIK	R	V	0.95	35.8	25	35.8	4.26		2110.96	2	-0.034	-16	111	130
XAC_XauB_MI	XauB	MI	ATP synthase subunit B [Xanthomonas fuscans subsp. aurantifolii str. ICPB 11122]	gi|292601048	1	0.122	50898.1	11	11	15	66: Scan 375 (rt=455.339, f=4, i=23) [C:\Documents and Settings\visita-mas\Desktop\Flaviazandonadi\Xac_11122\19dez FlaviaZandonadi_1D_15.raw]	GAPSYEDQSSSTELLETGIK	R	V	0.95	50.1	25	50.1	4.52		2110.96	2	-0.034	-16	111	130
XAC_XauB_MI	XauB	MI	ATP synthase subunit B [Xanthomonas fuscans subsp. aurantifolii str. ICPB 11122]	gi|292601048	1	0.122	50898.1	11	11	15	110: Scan 453 (rt=564.835, f=2, i=48) [C:\Documents and Settings\visita-mas\Desktop\Flaviazandonadi\Xac_11122\19dez FlaviaZandonadi_1D_15.raw]	NIASLGIYPAVDPLDSTSR	R	Q	0.95	56.9	25	56.9	5.07		1988	2	-0.025	-12	329	347
XAC_XauB_MI	XauB	MI	ATP synthase subunit B [Xanthomonas fuscans subsp. aurantifolii str. ICPB 11122]	gi|292601048	1	0.122	50898.1	11	11	15	57: Scan 361 (rt=435.868, f=3, i=12) [C:\Documents and Settings\visita-mas\Desktop\Flaviazandonadi\Xac_11122\19dez FlaviaZandonadi_1D_15.raw]	TVNMMELINNIAK	K	A	0.95	44.8	25	44.8	4.96	Oxidation (+16), Oxidation (+16)	1521.73	2	-0.02	-13	155	167
XAC_XauB_MI	XauB	MI	ATP synthase subunit B [Xanthomonas fuscans subsp. aurantifolii str. ICPB 11122]	gi|292601048	1	0.122	50898.1	11	11	15	87: Scan 412 (rt=507.882, f=2, i=40) [C:\Documents and Settings\visita-mas\Desktop\Flaviazandonadi\Xac_11122\19dez FlaviaZandonadi_1D_15.raw]	VALTGLTMAEYFR	R	D	0.95	64.5	25	60.2	8.04	Oxidation (+16)	1486.75	2	-0.0031	-2.1	218	230
XAC_XauB_MI	XauB	MI	ATP synthase subunit B [Xanthomonas fuscans subsp. aurantifolii str. ICPB 11122]	gi|292601048	1	0.122	50898.1	11	11	15	25: Scan 311 (rt=364.22, f=3, i=4) [C:\Documents and Settings\visita-mas\Desktop\Flaviazandonadi\Xac_11122\19dez FlaviaZandonadi_1D_15.raw]	VAMVYGQMNEPPGNR	K	L	0.95	34.7	25	34.7	5.77	Oxidation (+16), Oxidation (+16)	1693.74	2	-0.015	-9	201	215
XAC_XauB_MI	XauB	MI	ATP synthase subunit B [Xanthomonas fuscans subsp. aurantifolii str. ICPB 11122]	gi|292601048	1	0.122	50898.1	11	11	15	63: Scan 372 (rt=451.087, f=2, i=30) [C:\Documents and Settings\visita-mas\Desktop\Flaviazandonadi\Xac_11122\19dez FlaviaZandonadi_1D_15.raw]	VGLFGGAGVGK	K	T	0.95	59.3	25	52.3	7.05		960.53	2	-0.0087	-9.1	144	154
XAC_XauB_MI	XauB	MI	ATP synthase subunit B [Xanthomonas fuscans subsp. aurantifolii str. ICPB 11122]	gi|292601048	1	0.122	50898.1	11	11	15	15: Scan 294 (rt=339.961, f=2, i=16) [C:\Documents and Settings\visita-mas\Desktop\Flaviazandonadi\Xac_11122\19dez FlaviaZandonadi_1D_15.raw]	VQQTLQK	R	Y	0.95	23.4	25.2	14.5	2.06		843.48	2	0.001	1.2	365	371
XAC_XauB_MI	XauB	MI	ATP synthase subunit B [Xanthomonas fuscans subsp. aurantifolii str. ICPB 11122]	gi|292601048	1	0.122	50898.1	11	11	15	12: Scan 289 (rt=333.349, f=2, i=13) [C:\Documents and Settings\visita-mas\Desktop\Flaviazandonadi\Xac_11122\19dez FlaviaZandonadi_1D_15.raw]	VQQTLQK	R	Y	0.95	43.4	25.2	27.4	3.11		843.48	2	0.0013	1.5	365	371
XAC_XauB_MI	XauB	MI	ATP synthase subunit B [Xanthomonas fuscans subsp. aurantifolii str. ICPB 11122]	gi|292601048	1	0.122	50898.1	11	11	15	13: Scan 290 (rt=334.477, f=2, i=14) [C:\Documents and Settings\visita-mas\Desktop\Flaviazandonadi\Xac_11122\19dez FlaviaZandonadi_1D_15.raw]	VQQTLQK	R	Y	0.95	45.8	25.2	36.1	3.33		843.48	2	0.0013	1.5	365	371
XAC_XauB_MI	XauB	MI	ATP synthase subunit B [Xanthomonas fuscans subsp. aurantifolii str. ICPB 11122]	gi|292601048	1	0.122	50898.1	11	11	15	14: Scan 293 (rt=338.832, f=2, i=15) [C:\Documents and Settings\visita-mas\Desktop\Flaviazandonadi\Xac_11122\19dez FlaviaZandonadi_1D_15.raw]	VQQTLQK	R	Y	0.95	46.4	25.2	30.2	2.35		843.48	2	0.001	1.2	365	371
XAC_XauB_MI	XauB	MI	ATP synthase subunit B [Xanthomonas fuscans subsp. aurantifolii str. ICPB 11122]	gi|292601048	1	0.122	50898.1	11	11	15	106: Scan 447 (rt=556.228, f=2, i=47) [C:\Documents and Settings\visita-mas\Desktop\Flaviazandonadi\Xac_11122\19dez FlaviaZandonadi_1D_15.raw]	YTLAGTEVSALLGR	R	M	0.95	57.2	25	57.2	6.03		1449.77	2	-0.0087	-6	252	265
XAC_XauB_MI	XauB	MI	ATP-dependent protease ATP-binding subunit [Xanthomonas fuscans subsp. aurantifolii str. ICPB 11122]	gi|294625644	0.998	0.0163	50709.7	2	2	2	91: Scan 419 (rt=517.617, f=2, i=41) [C:\Documents and Settings\visita-mas\Desktop\Flaviazandonadi\Xac_11122\19dez FlaviaZandonadi_1D_15.raw]	DLLPLVEGSNVSTK	R	Y	0.95	55.3	25	53.2	8.19		1470.78	2	-0.011	-7.7	292	305
XAC_XauB_MI	XauB	MI	ATP-dependent protease ATP-binding subunit [Xanthomonas fuscans subsp. aurantifolii str. ICPB 11122]	gi|294625644	0.998	0.0163	50709.7	2	2	2	5: Scan 225 (rt=256.274, f=2, i=4) [C:\Documents and Settings\visita-mas\Desktop\Flaviazandonadi\Xac_11122\19dez FlaviaZandonadi_1D_15.raw]	GEAGSSGGDVSR	R	E	0.95	25.2	25	25.2	2.7		1077.47	2	-0.00048	-0.45	275	286
XAC_XauB_MI	XauB	MI	ATP-dependent protease ATP-binding subunit [Xanthomonas fuscans subsp. aurantifolii str. ICPB 11122]	gi|292600067	0.998	0.0163	50709.7	2	2	2	91: Scan 419 (rt=517.617, f=2, i=41) [C:\Documents and Settings\visita-mas\Desktop\Flaviazandonadi\Xac_11122\19dez FlaviaZandonadi_1D_15.raw]	DLLPLVEGSNVSTK	R	Y	0.95	55.3	25	53.2	8.19		1470.78	2	-0.011	-7.7	292	305
XAC_XauB_MI	XauB	MI	ATP-dependent protease ATP-binding subunit [Xanthomonas fuscans subsp. aurantifolii str. ICPB 11122]	gi|292600067	0.998	0.0163	50709.7	2	2	2	5: Scan 225 (rt=256.274, f=2, i=4) [C:\Documents and Settings\visita-mas\Desktop\Flaviazandonadi\Xac_11122\19dez FlaviaZandonadi_1D_15.raw]	GEAGSSGGDVSR	R	E	0.95	25.2	25	25.2	2.7		1077.47	2	-0.00048	-0.45	275	286
XAC_XauB_MI	XauB	MI	dihydrolipoamide dehydrogenase [Xanthomonas fuscans subsp. aurantifolii str. ICPB 11122]	gi|294625475	0.882	0.00813	50390.2	1	1	1	123: Scan 479 (rt=600.426, f=2, i=59) [C:\Documents and Settings\visita-mas\Desktop\Flaviazandonadi\Xac_11122\19dez FlaviaZandonadi_1D_15.raw]	GTNVILAAGSESIELPFAK	K	F	0.95	51	25	51	4.31		1916.02	2	-0.01	-5.2	146	164
XAC_XauB_MI	XauB	MI	dihydrolipoamide dehydrogenase [Xanthomonas fuscans subsp. aurantifolii str. ICPB 11122]	gi|292600242	0.882	0.00813	50390.2	1	1	1	123: Scan 479 (rt=600.426, f=2, i=59) [C:\Documents and Settings\visita-mas\Desktop\Flaviazandonadi\Xac_11122\19dez FlaviaZandonadi_1D_15.raw]	GTNVILAAGSESIELPFAK	K	F	0.95	51	25	51	4.31		1916.02	2	-0.01	-5.2	146	164
XAC_XauB_MI	XauB	MI	dihydrolipoamide dehydrogenase [Xanthomonas fuscans subsp. aurantifolii str. ICPB 11122]	gi|294625475	1	0.237	50390.2	13	13	23	8: Scan 302 (rt=345.975, f=2, i=6) [C:\Documents and Settings\visita-mas\Desktop\Flaviazandonadi\Xac_11122\19dez FlaviaZandonadi_1D_14.raw]	AEGVAYK	K	A	0.95	39.2	25	31.6	1.52		736.38	2	0.0045	6.1	381	387
XAC_XauB_MI	XauB	MI	dihydrolipoamide dehydrogenase [Xanthomonas fuscans subsp. aurantifolii str. ICPB 11122]	gi|294625475	1	0.237	50390.2	13	13	23	9: Scan 303 (rt=347.103, f=2, i=7) [C:\Documents and Settings\visita-mas\Desktop\Flaviazandonadi\Xac_11122\19dez FlaviaZandonadi_1D_14.raw]	AEGVAYK	K	A	0.95	41.1	25	34.9	2.1		736.38	2	0.0045	6.1	381	387
XAC_XauB_MI	XauB	MI	dihydrolipoamide dehydrogenase [Xanthomonas fuscans subsp. aurantifolii str. ICPB 11122]	gi|294625475	1	0.237	50390.2	13	13	23	76: Scan 439 (rt=532.739, f=2, i=34) [C:\Documents and Settings\visita-mas\Desktop\Flaviazandonadi\Xac_11122\19dez FlaviaZandonadi_1D_14.raw]	AGSFPFAAIGR	K	A	0.95	30.8	25	30.8	4.6		1092.57	2	-0.0059	-5.4	388	398
XAC_XauB_MI	XauB	MI	dihydrolipoamide dehydrogenase [Xanthomonas fuscans subsp. aurantifolii str. ICPB 11122]	gi|294625475	1	0.237	50390.2	13	13	23	73: Scan 434 (rt=525.694, f=2, i=33) [C:\Documents and Settings\visita-mas\Desktop\Flaviazandonadi\Xac_11122\19dez FlaviaZandonadi_1D_14.raw]	AGSFPFAAIGR	K	A	0.95	46.2	25	46.2	5.37		1092.56	2	-0.0078	-7.1	388	398
XAC_XauB_MI	XauB	MI	dihydrolipoamide dehydrogenase [Xanthomonas fuscans subsp. aurantifolii str. ICPB 11122]	gi|294625475	1	0.237	50390.2	13	13	23	28: Scan 336 (rt=394.059, f=2, i=13) [C:\Documents and Settings\visita-mas\Desktop\Flaviazandonadi\Xac_11122\19dez FlaviaZandonadi_1D_14.raw]	AVAMGEPAGFVK	R	V	0.95	49.2	25	39.8	8.18	Oxidation (+16)	1191.58	2	-0.011	-9.2	399	410
XAC_XauB_MI	XauB	MI	dihydrolipoamide dehydrogenase [Xanthomonas fuscans subsp. aurantifolii str. ICPB 11122]	gi|294625475	1	0.237	50390.2	13	13	23	95: Scan 478 (rt=586.239, f=2, i=45) [C:\Documents and Settings\visita-mas\Desktop\Flaviazandonadi\Xac_11122\19dez FlaviaZandonadi_1D_14.raw]	FDGDTIVDNVGGLDFTAVPK	K	R	0.95	58.2	25	58.2	8		2078.99	2	-0.027	-13	165	184
XAC_XauB_MI	XauB	MI	dihydrolipoamide dehydrogenase [Xanthomonas fuscans subsp. aurantifolii str. ICPB 11122]	gi|294625475	1	0.237	50390.2	13	13	23	81: Scan 449 (rt=546.396, f=2, i=37) [C:\Documents and Settings\visita-mas\Desktop\Flaviazandonadi\Xac_11122\19dez FlaviaZandonadi_1D_14.raw]	ITPYYGFGQLQPGNIVK	K	V	0.95	23.1	25	23.1	5.55		1893.97	2	-0.027	-14	117	133
XAC_XauB_MI	XauB	MI	dihydrolipoamide dehydrogenase [Xanthomonas fuscans subsp. aurantifolii str. ICPB 11122]	gi|294625475	1	0.237	50390.2	13	13	23	17: Scan 317 (rt=367.11, f=2, i=10) [C:\Documents and Settings\visita-mas\Desktop\Flaviazandonadi\Xac_11122\19dez FlaviaZandonadi_1D_14.raw]	KQGLDIK	K	L	0.95	22.5	25.6	0	1.43		800.48	2	-0.00082	-1	236	242
XAC_XauB_MI	XauB	MI	dihydrolipoamide dehydrogenase [Xanthomonas fuscans subsp. aurantifolii str. ICPB 11122]	gi|294625475	1	0.237	50390.2	13	13	23	40: Scan 354 (rt=419.447, f=2, i=17) [C:\Documents and Settings\visita-mas\Desktop\Flaviazandonadi\Xac_11122\19dez FlaviaZandonadi_1D_14.raw]	LLVAVGR	K	K	0.95	37.6	25	16	3.01		726.48	2	0.0072	9.9	279	285
XAC_XauB_MI	XauB	MI	dihydrolipoamide dehydrogenase [Xanthomonas fuscans subsp. aurantifolii str. ICPB 11122]	gi|294625475	1	0.237	50390.2	13	13	23	39: Scan 353 (rt=418.318, f=2, i=16) [C:\Documents and Settings\visita-mas\Desktop\Flaviazandonadi\Xac_11122\19dez FlaviaZandonadi_1D_14.raw]	LLVAVGR	K	K	0.95	38	25	16.1	2.38		726.48	2	0.0072	9.9	279	285
XAC_XauB_MI	XauB	MI	dihydrolipoamide dehydrogenase [Xanthomonas fuscans subsp. aurantifolii str. ICPB 11122]	gi|294625475	1	0.237	50390.2	13	13	23	91: Scan 466 (rt=570.758, f=2, i=41) [C:\Documents and Settings\visita-mas\Desktop\Flaviazandonadi\Xac_11122\19dez FlaviaZandonadi_1D_14.raw]	QFTGGIAMLFK	K	A	0.946	18.6	25	18.6	1.64	Oxidation (+16)	1227.63	2	-0.0059	-4.8	103	113
XAC_XauB_MI	XauB	MI	dihydrolipoamide dehydrogenase [Xanthomonas fuscans subsp. aurantifolii str. ICPB 11122]	gi|294625475	1	0.237	50390.2	13	13	23	90: Scan 462 (rt=564.739, f=2, i=40) [C:\Documents and Settings\visita-mas\Desktop\Flaviazandonadi\Xac_11122\19dez FlaviaZandonadi_1D_14.raw]	QFTGGIAMLFK	K	A	0.95	70	25	63.8	5	Oxidation (+16)	1227.62	2	-0.0098	-8	103	113
XAC_XauB_MI	XauB	MI	dihydrolipoamide dehydrogenase [Xanthomonas fuscans subsp. aurantifolii str. ICPB 11122]	gi|294625475	1	0.237	50390.2	13	13	23	89: Scan 461 (rt=563.61, f=2, i=39) [C:\Documents and Settings\visita-mas\Desktop\Flaviazandonadi\Xac_11122\19dez FlaviaZandonadi_1D_14.raw]	QFTGGIAMLFK	K	A	0.95	71.8	25	64.8	4.19	Oxidation (+16)	1227.62	2	-0.0098	-8	103	113
XAC_XauB_MI	XauB	MI	dihydrolipoamide dehydrogenase [Xanthomonas fuscans subsp. aurantifolii str. ICPB 11122]	gi|294625475	1	0.237	50390.2	13	13	23	70: Scan 429 (rt=518.649, f=3, i=23) [C:\Documents and Settings\visita-mas\Desktop\Flaviazandonadi\Xac_11122\19dez FlaviaZandonadi_1D_14.raw]	SEQEQFDVVVIGAGPAGYHAAIR	M	A	0.95	27.4	25	27.4	5.2		2413.17	3	-0.03	-12	2	24
XAC_XauB_MI	XauB	MI	dihydrolipoamide dehydrogenase [Xanthomonas fuscans subsp. aurantifolii str. ICPB 11122]	gi|294625475	1	0.237	50390.2	13	13	23	69: Scan 428 (rt=517.087, f=2, i=32) [C:\Documents and Settings\visita-mas\Desktop\Flaviazandonadi\Xac_11122\19dez FlaviaZandonadi_1D_14.raw]	SEQEQFDVVVIGAGPAGYHAAIR	M	A	0.95	32.5	25	32.5	5.96		2413.17	3	-0.03	-12	2	24
XAC_XauB_MI	XauB	MI	dihydrolipoamide dehydrogenase [Xanthomonas fuscans subsp. aurantifolii str. ICPB 11122]	gi|294625475	1	0.237	50390.2	13	13	23	67: Scan 424 (rt=511.604, f=2, i=30) [C:\Documents and Settings\visita-mas\Desktop\Flaviazandonadi\Xac_11122\19dez FlaviaZandonadi_1D_14.raw]	SEQEQFDVVVIGAGPAGYHAAIR	M	A	0.95	77.2	25	77.2	10.3		2413.17	3	-0.035	-14	2	24
XAC_XauB_MI	XauB	MI	dihydrolipoamide dehydrogenase [Xanthomonas fuscans subsp. aurantifolii str. ICPB 11122]	gi|294625475	1	0.237	50390.2	13	13	23	68: Scan 425 (rt=512.732, f=2, i=31) [C:\Documents and Settings\visita-mas\Desktop\Flaviazandonadi\Xac_11122\19dez FlaviaZandonadi_1D_14.raw]	SEQEQFDVVVIGAGPAGYHAAIR	M	A	0.95	53.6	25	53.6	10.5		2413.17	3	-0.035	-14	2	24
XAC_XauB_MI	XauB	MI	dihydrolipoamide dehydrogenase [Xanthomonas fuscans subsp. aurantifolii str. ICPB 11122]	gi|294625475	1	0.237	50390.2	13	13	23	11: Scan 307 (rt=353.02, f=3, i=3) [C:\Documents and Settings\visita-mas\Desktop\Flaviazandonadi\Xac_11122\19dez FlaviaZandonadi_1D_14.raw]	TEITGSGDAK	K	Q	0.95	22.7	25	22.7	1.29		977.47	2	0.0011	1.1	250	259
XAC_XauB_MI	XauB	MI	dihydrolipoamide dehydrogenase [Xanthomonas fuscans subsp. aurantifolii str. ICPB 11122]	gi|294625475	1	0.237	50390.2	13	13	23	4: Scan 211 (rt=240.469, f=2, i=3) [C:\Documents and Settings\visita-mas\Desktop\Flaviazandonadi\Xac_11122\19dez FlaviaZandonadi_1D_14.raw]	TEITGSGDAK	K	Q	0.95	45.1	25	45.1	5.62		977.46	2	-0.006	-6.1	250	259
XAC_XauB_MI	XauB	MI	dihydrolipoamide dehydrogenase [Xanthomonas fuscans subsp. aurantifolii str. ICPB 11122]	gi|294625475	1	0.237	50390.2	13	13	23	37: Scan 349 (rt=412.835, f=4, i=13) [C:\Documents and Settings\visita-mas\Desktop\Flaviazandonadi\Xac_11122\19dez FlaviaZandonadi_1D_14.raw]	VACIDAALGK	K	D	0.95	34.3	25	28	2.82	Carbamidomethyl (+57)	1016.53	2	-0.0052	-5.2	32	41
XAC_XauB_MI	XauB	MI	dihydrolipoamide dehydrogenase [Xanthomonas fuscans subsp. aurantifolii str. ICPB 11122]	gi|294625475	1	0.237	50390.2	13	13	23	38: Scan 350 (rt=413.964, f=4, i=14) [C:\Documents and Settings\visita-mas\Desktop\Flaviazandonadi\Xac_11122\19dez FlaviaZandonadi_1D_14.raw]	VACIDAALGK	K	D	0.95	40.3	25	36.1	2.26	Carbamidomethyl (+57)	1016.53	2	-0.0052	-5.2	32	41
XAC_XauB_MI	XauB	MI	dihydrolipoamide dehydrogenase [Xanthomonas fuscans subsp. aurantifolii str. ICPB 11122]	gi|294625475	1	0.237	50390.2	13	13	23	13: Scan 311 (rt=358.503, f=2, i=9) [C:\Documents and Settings\visita-mas\Desktop\Flaviazandonadi\Xac_11122\19dez FlaviaZandonadi_1D_14.raw]	VIADAETDR	K	V	0.95	53.9	25	45.7	5.17		988.47	2	-0.015	-16	411	419
XAC_XauB_MI	XauB	MI	dihydrolipoamide dehydrogenase [Xanthomonas fuscans subsp. aurantifolii str. ICPB 11122]	gi|294625475	1	0.237	50390.2	13	13	23	32: Scan 342 (rt=402.666, f=3, i=11) [C:\Documents and Settings\visita-mas\Desktop\Flaviazandonadi\Xac_11122\19dez FlaviaZandonadi_1D_14.raw]	VTQPEGGEIELK	K	G	0.95	61.6	25	61.6	5.96		1298.66	2	-0.012	-9.3	134	145
XAC_XauB_MI	XauB	MI	dihydrolipoamide dehydrogenase [Xanthomonas fuscans subsp. aurantifolii str. ICPB 11122]	gi|292600242	1	0.237	50390.2	13	13	23	8: Scan 302 (rt=345.975, f=2, i=6) [C:\Documents and Settings\visita-mas\Desktop\Flaviazandonadi\Xac_11122\19dez FlaviaZandonadi_1D_14.raw]	AEGVAYK	K	A	0.95	39.2	25	31.6	1.52		736.38	2	0.0045	6.1	381	387
XAC_XauB_MI	XauB	MI	dihydrolipoamide dehydrogenase [Xanthomonas fuscans subsp. aurantifolii str. ICPB 11122]	gi|292600242	1	0.237	50390.2	13	13	23	9: Scan 303 (rt=347.103, f=2, i=7) [C:\Documents and Settings\visita-mas\Desktop\Flaviazandonadi\Xac_11122\19dez FlaviaZandonadi_1D_14.raw]	AEGVAYK	K	A	0.95	41.1	25	34.9	2.1		736.38	2	0.0045	6.1	381	387
XAC_XauB_MI	XauB	MI	dihydrolipoamide dehydrogenase [Xanthomonas fuscans subsp. aurantifolii str. ICPB 11122]	gi|292600242	1	0.237	50390.2	13	13	23	76: Scan 439 (rt=532.739, f=2, i=34) [C:\Documents and Settings\visita-mas\Desktop\Flaviazandonadi\Xac_11122\19dez FlaviaZandonadi_1D_14.raw]	AGSFPFAAIGR	K	A	0.95	30.8	25	30.8	4.6		1092.57	2	-0.0059	-5.4	388	398
XAC_XauB_MI	XauB	MI	dihydrolipoamide dehydrogenase [Xanthomonas fuscans subsp. aurantifolii str. ICPB 11122]	gi|292600242	1	0.237	50390.2	13	13	23	73: Scan 434 (rt=525.694, f=2, i=33) [C:\Documents and Settings\visita-mas\Desktop\Flaviazandonadi\Xac_11122\19dez FlaviaZandonadi_1D_14.raw]	AGSFPFAAIGR	K	A	0.95	46.2	25	46.2	5.37		1092.56	2	-0.0078	-7.1	388	398
XAC_XauB_MI	XauB	MI	dihydrolipoamide dehydrogenase [Xanthomonas fuscans subsp. aurantifolii str. ICPB 11122]	gi|292600242	1	0.237	50390.2	13	13	23	28: Scan 336 (rt=394.059, f=2, i=13) [C:\Documents and Settings\visita-mas\Desktop\Flaviazandonadi\Xac_11122\19dez FlaviaZandonadi_1D_14.raw]	AVAMGEPAGFVK	R	V	0.95	49.2	25	39.8	8.18	Oxidation (+16)	1191.58	2	-0.011	-9.2	399	410
XAC_XauB_MI	XauB	MI	dihydrolipoamide dehydrogenase [Xanthomonas fuscans subsp. aurantifolii str. ICPB 11122]	gi|292600242	1	0.237	50390.2	13	13	23	95: Scan 478 (rt=586.239, f=2, i=45) [C:\Documents and Settings\visita-mas\Desktop\Flaviazandonadi\Xac_11122\19dez FlaviaZandonadi_1D_14.raw]	FDGDTIVDNVGGLDFTAVPK	K	R	0.95	58.2	25	58.2	8		2078.99	2	-0.027	-13	165	184
XAC_XauB_MI	XauB	MI	dihydrolipoamide dehydrogenase [Xanthomonas fuscans subsp. aurantifolii str. ICPB 11122]	gi|292600242	1	0.237	50390.2	13	13	23	81: Scan 449 (rt=546.396, f=2, i=37) [C:\Documents and Settings\visita-mas\Desktop\Flaviazandonadi\Xac_11122\19dez FlaviaZandonadi_1D_14.raw]	ITPYYGFGQLQPGNIVK	K	V	0.95	23.1	25	23.1	5.55		1893.97	2	-0.027	-14	117	133
XAC_XauB_MI	XauB	MI	dihydrolipoamide dehydrogenase [Xanthomonas fuscans subsp. aurantifolii str. ICPB 11122]	gi|292600242	1	0.237	50390.2	13	13	23	17: Scan 317 (rt=367.11, f=2, i=10) [C:\Documents and Settings\visita-mas\Desktop\Flaviazandonadi\Xac_11122\19dez FlaviaZandonadi_1D_14.raw]	KQGLDIK	K	L	0.95	22.5	25.6	0	1.43		800.48	2	-0.00082	-1	236	242
XAC_XauB_MI	XauB	MI	dihydrolipoamide dehydrogenase [Xanthomonas fuscans subsp. aurantifolii str. ICPB 11122]	gi|292600242	1	0.237	50390.2	13	13	23	40: Scan 354 (rt=419.447, f=2, i=17) [C:\Documents and Settings\visita-mas\Desktop\Flaviazandonadi\Xac_11122\19dez FlaviaZandonadi_1D_14.raw]	LLVAVGR	K	K	0.95	37.6	25	16	3.01		726.48	2	0.0072	9.9	279	285
XAC_XauB_MI	XauB	MI	dihydrolipoamide dehydrogenase [Xanthomonas fuscans subsp. aurantifolii str. ICPB 11122]	gi|292600242	1	0.237	50390.2	13	13	23	39: Scan 353 (rt=418.318, f=2, i=16) [C:\Documents and Settings\visita-mas\Desktop\Flaviazandonadi\Xac_11122\19dez FlaviaZandonadi_1D_14.raw]	LLVAVGR	K	K	0.95	38	25	16.1	2.38		726.48	2	0.0072	9.9	279	285
XAC_XauB_MI	XauB	MI	dihydrolipoamide dehydrogenase [Xanthomonas fuscans subsp. aurantifolii str. ICPB 11122]	gi|292600242	1	0.237	50390.2	13	13	23	91: Scan 466 (rt=570.758, f=2, i=41) [C:\Documents and Settings\visita-mas\Desktop\Flaviazandonadi\Xac_11122\19dez FlaviaZandonadi_1D_14.raw]	QFTGGIAMLFK	K	A	0.946	18.6	25	18.6	1.64	Oxidation (+16)	1227.63	2	-0.0059	-4.8	103	113
XAC_XauB_MI	XauB	MI	dihydrolipoamide dehydrogenase [Xanthomonas fuscans subsp. aurantifolii str. ICPB 11122]	gi|292600242	1	0.237	50390.2	13	13	23	90: Scan 462 (rt=564.739, f=2, i=40) [C:\Documents and Settings\visita-mas\Desktop\Flaviazandonadi\Xac_11122\19dez FlaviaZandonadi_1D_14.raw]	QFTGGIAMLFK	K	A	0.95	70	25	63.8	5	Oxidation (+16)	1227.62	2	-0.0098	-8	103	113
XAC_XauB_MI	XauB	MI	dihydrolipoamide dehydrogenase [Xanthomonas fuscans subsp. aurantifolii str. ICPB 11122]	gi|292600242	1	0.237	50390.2	13	13	23	89: Scan 461 (rt=563.61, f=2, i=39) [C:\Documents and Settings\visita-mas\Desktop\Flaviazandonadi\Xac_11122\19dez FlaviaZandonadi_1D_14.raw]	QFTGGIAMLFK	K	A	0.95	71.8	25	64.8	4.19	Oxidation (+16)	1227.62	2	-0.0098	-8	103	113
XAC_XauB_MI	XauB	MI	dihydrolipoamide dehydrogenase [Xanthomonas fuscans subsp. aurantifolii str. ICPB 11122]	gi|292600242	1	0.237	50390.2	13	13	23	70: Scan 429 (rt=518.649, f=3, i=23) [C:\Documents and Settings\visita-mas\Desktop\Flaviazandonadi\Xac_11122\19dez FlaviaZandonadi_1D_14.raw]	SEQEQFDVVVIGAGPAGYHAAIR	M	A	0.95	27.4	25	27.4	5.2		2413.17	3	-0.03	-12	2	24
XAC_XauB_MI	XauB	MI	dihydrolipoamide dehydrogenase [Xanthomonas fuscans subsp. aurantifolii str. ICPB 11122]	gi|292600242	1	0.237	50390.2	13	13	23	69: Scan 428 (rt=517.087, f=2, i=32) [C:\Documents and Settings\visita-mas\Desktop\Flaviazandonadi\Xac_11122\19dez FlaviaZandonadi_1D_14.raw]	SEQEQFDVVVIGAGPAGYHAAIR	M	A	0.95	32.5	25	32.5	5.96		2413.17	3	-0.03	-12	2	24
XAC_XauB_MI	XauB	MI	dihydrolipoamide dehydrogenase [Xanthomonas fuscans subsp. aurantifolii str. ICPB 11122]	gi|292600242	1	0.237	50390.2	13	13	23	67: Scan 424 (rt=511.604, f=2, i=30) [C:\Documents and Settings\visita-mas\Desktop\Flaviazandonadi\Xac_11122\19dez FlaviaZandonadi_1D_14.raw]	SEQEQFDVVVIGAGPAGYHAAIR	M	A	0.95	77.2	25	77.2	10.3		2413.17	3	-0.035	-14	2	24
XAC_XauB_MI	XauB	MI	dihydrolipoamide dehydrogenase [Xanthomonas fuscans subsp. aurantifolii str. ICPB 11122]	gi|292600242	1	0.237	50390.2	13	13	23	68: Scan 425 (rt=512.732, f=2, i=31) [C:\Documents and Settings\visita-mas\Desktop\Flaviazandonadi\Xac_11122\19dez FlaviaZandonadi_1D_14.raw]	SEQEQFDVVVIGAGPAGYHAAIR	M	A	0.95	53.6	25	53.6	10.5		2413.17	3	-0.035	-14	2	24
XAC_XauB_MI	XauB	MI	dihydrolipoamide dehydrogenase [Xanthomonas fuscans subsp. aurantifolii str. ICPB 11122]	gi|292600242	1	0.237	50390.2	13	13	23	11: Scan 307 (rt=353.02, f=3, i=3) [C:\Documents and Settings\visita-mas\Desktop\Flaviazandonadi\Xac_11122\19dez FlaviaZandonadi_1D_14.raw]	TEITGSGDAK	K	Q	0.95	22.7	25	22.7	1.29		977.47	2	0.0011	1.1	250	259
XAC_XauB_MI	XauB	MI	dihydrolipoamide dehydrogenase [Xanthomonas fuscans subsp. aurantifolii str. ICPB 11122]	gi|292600242	1	0.237	50390.2	13	13	23	4: Scan 211 (rt=240.469, f=2, i=3) [C:\Documents and Settings\visita-mas\Desktop\Flaviazandonadi\Xac_11122\19dez FlaviaZandonadi_1D_14.raw]	TEITGSGDAK	K	Q	0.95	45.1	25	45.1	5.62		977.46	2	-0.006	-6.1	250	259
XAC_XauB_MI	XauB	MI	dihydrolipoamide dehydrogenase [Xanthomonas fuscans subsp. aurantifolii str. ICPB 11122]	gi|292600242	1	0.237	50390.2	13	13	23	37: Scan 349 (rt=412.835, f=4, i=13) [C:\Documents and Settings\visita-mas\Desktop\Flaviazandonadi\Xac_11122\19dez FlaviaZandonadi_1D_14.raw]	VACIDAALGK	K	D	0.95	34.3	25	28	2.82	Carbamidomethyl (+57)	1016.53	2	-0.0052	-5.2	32	41
XAC_XauB_MI	XauB	MI	dihydrolipoamide dehydrogenase [Xanthomonas fuscans subsp. aurantifolii str. ICPB 11122]	gi|292600242	1	0.237	50390.2	13	13	23	38: Scan 350 (rt=413.964, f=4, i=14) [C:\Documents and Settings\visita-mas\Desktop\Flaviazandonadi\Xac_11122\19dez FlaviaZandonadi_1D_14.raw]	VACIDAALGK	K	D	0.95	40.3	25	36.1	2.26	Carbamidomethyl (+57)	1016.53	2	-0.0052	-5.2	32	41
XAC_XauB_MI	XauB	MI	dihydrolipoamide dehydrogenase [Xanthomonas fuscans subsp. aurantifolii str. ICPB 11122]	gi|292600242	1	0.237	50390.2	13	13	23	13: Scan 311 (rt=358.503, f=2, i=9) [C:\Documents and Settings\visita-mas\Desktop\Flaviazandonadi\Xac_11122\19dez FlaviaZandonadi_1D_14.raw]	VIADAETDR	K	V	0.95	53.9	25	45.7	5.17		988.47	2	-0.015	-16	411	419
XAC_XauB_MI	XauB	MI	dihydrolipoamide dehydrogenase [Xanthomonas fuscans subsp. aurantifolii str. ICPB 11122]	gi|292600242	1	0.237	50390.2	13	13	23	32: Scan 342 (rt=402.666, f=3, i=11) [C:\Documents and Settings\visita-mas\Desktop\Flaviazandonadi\Xac_11122\19dez FlaviaZandonadi_1D_14.raw]	VTQPEGGEIELK	K	G	0.95	61.6	25	61.6	5.96		1298.66	2	-0.012	-9.3	134	145
XAC_XauB_MI	XauB	MI	dihydrolipoamide dehydrogenase [Xanthomonas fuscans subsp. aurantifolii str. ICPB 11122]	gi|294625475	0.998	0.0268	50390.2	2	2	3	84: Scan 420 (rt=520.151, f=2, i=43) [C:\Documents and Settings\visita-mas\Desktop\Flaviazandonadi\Xac_11122\19dez FlaviaZandonadi_1D_13.raw]	AGSFPFAAIGR	K	A	0.95	22.7	25	22.7	2.96		1092.57	2	-0.0016	-1.5	388	398
XAC_XauB_MI	XauB	MI	dihydrolipoamide dehydrogenase [Xanthomonas fuscans subsp. aurantifolii str. ICPB 11122]	gi|294625475	0.998	0.0268	50390.2	2	2	3	16: Scan 260 (rt=301.82, f=2, i=9) [C:\Documents and Settings\visita-mas\Desktop\Flaviazandonadi\Xac_11122\19dez FlaviaZandonadi_1D_13.raw]	TEITGSGDAK	K	Q	0.95	24.3	25	24.3	2.47		977.47	2	0.0064	6.5	250	259
XAC_XauB_MI	XauB	MI	dihydrolipoamide dehydrogenase [Xanthomonas fuscans subsp. aurantifolii str. ICPB 11122]	gi|294625475	0.998	0.0268	50390.2	2	2	3	15: Scan 259 (rt=300.692, f=2, i=8) [C:\Documents and Settings\visita-mas\Desktop\Flaviazandonadi\Xac_11122\19dez FlaviaZandonadi_1D_13.raw]	TEITGSGDAK	K	Q	0.95	46.7	25	46.7	4.19		977.47	2	0.0064	6.5	250	259
XAC_XauB_MI	XauB	MI	dihydrolipoamide dehydrogenase [Xanthomonas fuscans subsp. aurantifolii str. ICPB 11122]	gi|292600242	0.998	0.0268	50390.2	2	2	3	84: Scan 420 (rt=520.151, f=2, i=43) [C:\Documents and Settings\visita-mas\Desktop\Flaviazandonadi\Xac_11122\19dez FlaviaZandonadi_1D_13.raw]	AGSFPFAAIGR	K	A	0.95	22.7	25	22.7	2.96		1092.57	2	-0.0016	-1.5	388	398
XAC_XauB_MI	XauB	MI	dihydrolipoamide dehydrogenase [Xanthomonas fuscans subsp. aurantifolii str. ICPB 11122]	gi|292600242	0.998	0.0268	50390.2	2	2	3	16: Scan 260 (rt=301.82, f=2, i=9) [C:\Documents and Settings\visita-mas\Desktop\Flaviazandonadi\Xac_11122\19dez FlaviaZandonadi_1D_13.raw]	TEITGSGDAK	K	Q	0.95	24.3	25	24.3	2.47		977.47	2	0.0064	6.5	250	259
XAC_XauB_MI	XauB	MI	dihydrolipoamide dehydrogenase [Xanthomonas fuscans subsp. aurantifolii str. ICPB 11122]	gi|292600242	0.998	0.0268	50390.2	2	2	3	15: Scan 259 (rt=300.692, f=2, i=8) [C:\Documents and Settings\visita-mas\Desktop\Flaviazandonadi\Xac_11122\19dez FlaviaZandonadi_1D_13.raw]	TEITGSGDAK	K	Q	0.95	46.7	25	46.7	4.19		977.47	2	0.0064	6.5	250	259
XAC_XauB_MI	XauB	MI	dihydrolipoamide dehydrogenase [Xanthomonas fuscans subsp. aurantifolii str. ICPB 11122]	gi|294625475	0.882	0.00813	50390.2	1	1	1	123: Scan 479 (rt=600.426, f=2, i=59) [C:\Documents and Settings\visita-mas\Desktop\Flaviazandonadi\Xac_11122\19dez FlaviaZandonadi_1D_15.raw]	GTNVILAAGSESIELPFAK	K	F	0.95	51	25	51	4.31		1916.02	2	-0.01	-5.2	146	164
XAC_XauB_MI	XauB	MI	dihydrolipoamide dehydrogenase [Xanthomonas fuscans subsp. aurantifolii str. ICPB 11122]	gi|292600242	0.882	0.00813	50390.2	1	1	1	123: Scan 479 (rt=600.426, f=2, i=59) [C:\Documents and Settings\visita-mas\Desktop\Flaviazandonadi\Xac_11122\19dez FlaviaZandonadi_1D_15.raw]	GTNVILAAGSESIELPFAK	K	F	0.95	51	25	51	4.31		1916.02	2	-0.01	-5.2	146	164
XAC_XauB_MI	XauB	MI	dihydrolipoamide dehydrogenase [Xanthomonas fuscans subsp. aurantifolii str. ICPB 11122]	gi|294625475	1	0.237	50390.2	13	13	23	8: Scan 302 (rt=345.975, f=2, i=6) [C:\Documents and Settings\visita-mas\Desktop\Flaviazandonadi\Xac_11122\19dez FlaviaZandonadi_1D_14.raw]	AEGVAYK	K	A	0.95	39.2	25	31.6	1.52		736.38	2	0.0045	6.1	381	387
XAC_XauB_MI	XauB	MI	dihydrolipoamide dehydrogenase [Xanthomonas fuscans subsp. aurantifolii str. ICPB 11122]	gi|294625475	1	0.237	50390.2	13	13	23	9: Scan 303 (rt=347.103, f=2, i=7) [C:\Documents and Settings\visita-mas\Desktop\Flaviazandonadi\Xac_11122\19dez FlaviaZandonadi_1D_14.raw]	AEGVAYK	K	A	0.95	41.1	25	34.9	2.1		736.38	2	0.0045	6.1	381	387
XAC_XauB_MI	XauB	MI	dihydrolipoamide dehydrogenase [Xanthomonas fuscans subsp. aurantifolii str. ICPB 11122]	gi|294625475	1	0.237	50390.2	13	13	23	76: Scan 439 (rt=532.739, f=2, i=34) [C:\Documents and Settings\visita-mas\Desktop\Flaviazandonadi\Xac_11122\19dez FlaviaZandonadi_1D_14.raw]	AGSFPFAAIGR	K	A	0.95	30.8	25	30.8	4.6		1092.57	2	-0.0059	-5.4	388	398
XAC_XauB_MI	XauB	MI	dihydrolipoamide dehydrogenase [Xanthomonas fuscans subsp. aurantifolii str. ICPB 11122]	gi|294625475	1	0.237	50390.2	13	13	23	73: Scan 434 (rt=525.694, f=2, i=33) [C:\Documents and Settings\visita-mas\Desktop\Flaviazandonadi\Xac_11122\19dez FlaviaZandonadi_1D_14.raw]	AGSFPFAAIGR	K	A	0.95	46.2	25	46.2	5.37		1092.56	2	-0.0078	-7.1	388	398
XAC_XauB_MI	XauB	MI	dihydrolipoamide dehydrogenase [Xanthomonas fuscans subsp. aurantifolii str. ICPB 11122]	gi|294625475	1	0.237	50390.2	13	13	23	28: Scan 336 (rt=394.059, f=2, i=13) [C:\Documents and Settings\visita-mas\Desktop\Flaviazandonadi\Xac_11122\19dez FlaviaZandonadi_1D_14.raw]	AVAMGEPAGFVK	R	V	0.95	49.2	25	39.8	8.18	Oxidation (+16)	1191.58	2	-0.011	-9.2	399	410
XAC_XauB_MI	XauB	MI	dihydrolipoamide dehydrogenase [Xanthomonas fuscans subsp. aurantifolii str. ICPB 11122]	gi|294625475	1	0.237	50390.2	13	13	23	95: Scan 478 (rt=586.239, f=2, i=45) [C:\Documents and Settings\visita-mas\Desktop\Flaviazandonadi\Xac_11122\19dez FlaviaZandonadi_1D_14.raw]	FDGDTIVDNVGGLDFTAVPK	K	R	0.95	58.2	25	58.2	8		2078.99	2	-0.027	-13	165	184
XAC_XauB_MI	XauB	MI	dihydrolipoamide dehydrogenase [Xanthomonas fuscans subsp. aurantifolii str. ICPB 11122]	gi|294625475	1	0.237	50390.2	13	13	23	81: Scan 449 (rt=546.396, f=2, i=37) [C:\Documents and Settings\visita-mas\Desktop\Flaviazandonadi\Xac_11122\19dez FlaviaZandonadi_1D_14.raw]	ITPYYGFGQLQPGNIVK	K	V	0.95	23.1	25	23.1	5.55		1893.97	2	-0.027	-14	117	133
XAC_XauB_MI	XauB	MI	dihydrolipoamide dehydrogenase [Xanthomonas fuscans subsp. aurantifolii str. ICPB 11122]	gi|294625475	1	0.237	50390.2	13	13	23	17: Scan 317 (rt=367.11, f=2, i=10) [C:\Documents and Settings\visita-mas\Desktop\Flaviazandonadi\Xac_11122\19dez FlaviaZandonadi_1D_14.raw]	KQGLDIK	K	L	0.95	22.5	25.6	0	1.43		800.48	2	-0.00082	-1	236	242
XAC_XauB_MI	XauB	MI	dihydrolipoamide dehydrogenase [Xanthomonas fuscans subsp. aurantifolii str. ICPB 11122]	gi|294625475	1	0.237	50390.2	13	13	23	40: Scan 354 (rt=419.447, f=2, i=17) [C:\Documents and Settings\visita-mas\Desktop\Flaviazandonadi\Xac_11122\19dez FlaviaZandonadi_1D_14.raw]	LLVAVGR	K	K	0.95	37.6	25	16	3.01		726.48	2	0.0072	9.9	279	285
XAC_XauB_MI	XauB	MI	dihydrolipoamide dehydrogenase [Xanthomonas fuscans subsp. aurantifolii str. ICPB 11122]	gi|294625475	1	0.237	50390.2	13	13	23	39: Scan 353 (rt=418.318, f=2, i=16) [C:\Documents and Settings\visita-mas\Desktop\Flaviazandonadi\Xac_11122\19dez FlaviaZandonadi_1D_14.raw]	LLVAVGR	K	K	0.95	38	25	16.1	2.38		726.48	2	0.0072	9.9	279	285
XAC_XauB_MI	XauB	MI	dihydrolipoamide dehydrogenase [Xanthomonas fuscans subsp. aurantifolii str. ICPB 11122]	gi|294625475	1	0.237	50390.2	13	13	23	91: Scan 466 (rt=570.758, f=2, i=41) [C:\Documents and Settings\visita-mas\Desktop\Flaviazandonadi\Xac_11122\19dez FlaviaZandonadi_1D_14.raw]	QFTGGIAMLFK	K	A	0.946	18.6	25	18.6	1.64	Oxidation (+16)	1227.63	2	-0.0059	-4.8	103	113
XAC_XauB_MI	XauB	MI	dihydrolipoamide dehydrogenase [Xanthomonas fuscans subsp. aurantifolii str. ICPB 11122]	gi|294625475	1	0.237	50390.2	13	13	23	90: Scan 462 (rt=564.739, f=2, i=40) [C:\Documents and Settings\visita-mas\Desktop\Flaviazandonadi\Xac_11122\19dez FlaviaZandonadi_1D_14.raw]	QFTGGIAMLFK	K	A	0.95	70	25	63.8	5	Oxidation (+16)	1227.62	2	-0.0098	-8	103	113
XAC_XauB_MI	XauB	MI	dihydrolipoamide dehydrogenase [Xanthomonas fuscans subsp. aurantifolii str. ICPB 11122]	gi|294625475	1	0.237	50390.2	13	13	23	89: Scan 461 (rt=563.61, f=2, i=39) [C:\Documents and Settings\visita-mas\Desktop\Flaviazandonadi\Xac_11122\19dez FlaviaZandonadi_1D_14.raw]	QFTGGIAMLFK	K	A	0.95	71.8	25	64.8	4.19	Oxidation (+16)	1227.62	2	-0.0098	-8	103	113
XAC_XauB_MI	XauB	MI	dihydrolipoamide dehydrogenase [Xanthomonas fuscans subsp. aurantifolii str. ICPB 11122]	gi|294625475	1	0.237	50390.2	13	13	23	70: Scan 429 (rt=518.649, f=3, i=23) [C:\Documents and Settings\visita-mas\Desktop\Flaviazandonadi\Xac_11122\19dez FlaviaZandonadi_1D_14.raw]	SEQEQFDVVVIGAGPAGYHAAIR	M	A	0.95	27.4	25	27.4	5.2		2413.17	3	-0.03	-12	2	24
XAC_XauB_MI	XauB	MI	dihydrolipoamide dehydrogenase [Xanthomonas fuscans subsp. aurantifolii str. ICPB 11122]	gi|294625475	1	0.237	50390.2	13	13	23	69: Scan 428 (rt=517.087, f=2, i=32) [C:\Documents and Settings\visita-mas\Desktop\Flaviazandonadi\Xac_11122\19dez FlaviaZandonadi_1D_14.raw]	SEQEQFDVVVIGAGPAGYHAAIR	M	A	0.95	32.5	25	32.5	5.96		2413.17	3	-0.03	-12	2	24
XAC_XauB_MI	XauB	MI	dihydrolipoamide dehydrogenase [Xanthomonas fuscans subsp. aurantifolii str. ICPB 11122]	gi|294625475	1	0.237	50390.2	13	13	23	67: Scan 424 (rt=511.604, f=2, i=30) [C:\Documents and Settings\visita-mas\Desktop\Flaviazandonadi\Xac_11122\19dez FlaviaZandonadi_1D_14.raw]	SEQEQFDVVVIGAGPAGYHAAIR	M	A	0.95	77.2	25	77.2	10.3		2413.17	3	-0.035	-14	2	24
XAC_XauB_MI	XauB	MI	dihydrolipoamide dehydrogenase [Xanthomonas fuscans subsp. aurantifolii str. ICPB 11122]	gi|294625475	1	0.237	50390.2	13	13	23	68: Scan 425 (rt=512.732, f=2, i=31) [C:\Documents and Settings\visita-mas\Desktop\Flaviazandonadi\Xac_11122\19dez FlaviaZandonadi_1D_14.raw]	SEQEQFDVVVIGAGPAGYHAAIR	M	A	0.95	53.6	25	53.6	10.5		2413.17	3	-0.035	-14	2	24
XAC_XauB_MI	XauB	MI	dihydrolipoamide dehydrogenase [Xanthomonas fuscans subsp. aurantifolii str. ICPB 11122]	gi|294625475	1	0.237	50390.2	13	13	23	11: Scan 307 (rt=353.02, f=3, i=3) [C:\Documents and Settings\visita-mas\Desktop\Flaviazandonadi\Xac_11122\19dez FlaviaZandonadi_1D_14.raw]	TEITGSGDAK	K	Q	0.95	22.7	25	22.7	1.29		977.47	2	0.0011	1.1	250	259
XAC_XauB_MI	XauB	MI	dihydrolipoamide dehydrogenase [Xanthomonas fuscans subsp. aurantifolii str. ICPB 11122]	gi|294625475	1	0.237	50390.2	13	13	23	4: Scan 211 (rt=240.469, f=2, i=3) [C:\Documents and Settings\visita-mas\Desktop\Flaviazandonadi\Xac_11122\19dez FlaviaZandonadi_1D_14.raw]	TEITGSGDAK	K	Q	0.95	45.1	25	45.1	5.62		977.46	2	-0.006	-6.1	250	259
XAC_XauB_MI	XauB	MI	dihydrolipoamide dehydrogenase [Xanthomonas fuscans subsp. aurantifolii str. ICPB 11122]	gi|294625475	1	0.237	50390.2	13	13	23	37: Scan 349 (rt=412.835, f=4, i=13) [C:\Documents and Settings\visita-mas\Desktop\Flaviazandonadi\Xac_11122\19dez FlaviaZandonadi_1D_14.raw]	VACIDAALGK	K	D	0.95	34.3	25	28	2.82	Carbamidomethyl (+57)	1016.53	2	-0.0052	-5.2	32	41
XAC_XauB_MI	XauB	MI	dihydrolipoamide dehydrogenase [Xanthomonas fuscans subsp. aurantifolii str. ICPB 11122]	gi|294625475	1	0.237	50390.2	13	13	23	38: Scan 350 (rt=413.964, f=4, i=14) [C:\Documents and Settings\visita-mas\Desktop\Flaviazandonadi\Xac_11122\19dez FlaviaZandonadi_1D_14.raw]	VACIDAALGK	K	D	0.95	40.3	25	36.1	2.26	Carbamidomethyl (+57)	1016.53	2	-0.0052	-5.2	32	41
XAC_XauB_MI	XauB	MI	dihydrolipoamide dehydrogenase [Xanthomonas fuscans subsp. aurantifolii str. ICPB 11122]	gi|294625475	1	0.237	50390.2	13	13	23	13: Scan 311 (rt=358.503, f=2, i=9) [C:\Documents and Settings\visita-mas\Desktop\Flaviazandonadi\Xac_11122\19dez FlaviaZandonadi_1D_14.raw]	VIADAETDR	K	V	0.95	53.9	25	45.7	5.17		988.47	2	-0.015	-16	411	419
XAC_XauB_MI	XauB	MI	dihydrolipoamide dehydrogenase [Xanthomonas fuscans subsp. aurantifolii str. ICPB 11122]	gi|294625475	1	0.237	50390.2	13	13	23	32: Scan 342 (rt=402.666, f=3, i=11) [C:\Documents and Settings\visita-mas\Desktop\Flaviazandonadi\Xac_11122\19dez FlaviaZandonadi_1D_14.raw]	VTQPEGGEIELK	K	G	0.95	61.6	25	61.6	5.96		1298.66	2	-0.012	-9.3	134	145
XAC_XauB_MI	XauB	MI	dihydrolipoamide dehydrogenase [Xanthomonas fuscans subsp. aurantifolii str. ICPB 11122]	gi|292600242	1	0.237	50390.2	13	13	23	8: Scan 302 (rt=345.975, f=2, i=6) [C:\Documents and Settings\visita-mas\Desktop\Flaviazandonadi\Xac_11122\19dez FlaviaZandonadi_1D_14.raw]	AEGVAYK	K	A	0.95	39.2	25	31.6	1.52		736.38	2	0.0045	6.1	381	387
XAC_XauB_MI	XauB	MI	dihydrolipoamide dehydrogenase [Xanthomonas fuscans subsp. aurantifolii str. ICPB 11122]	gi|292600242	1	0.237	50390.2	13	13	23	9: Scan 303 (rt=347.103, f=2, i=7) [C:\Documents and Settings\visita-mas\Desktop\Flaviazandonadi\Xac_11122\19dez FlaviaZandonadi_1D_14.raw]	AEGVAYK	K	A	0.95	41.1	25	34.9	2.1		736.38	2	0.0045	6.1	381	387
XAC_XauB_MI	XauB	MI	dihydrolipoamide dehydrogenase [Xanthomonas fuscans subsp. aurantifolii str. ICPB 11122]	gi|292600242	1	0.237	50390.2	13	13	23	76: Scan 439 (rt=532.739, f=2, i=34) [C:\Documents and Settings\visita-mas\Desktop\Flaviazandonadi\Xac_11122\19dez FlaviaZandonadi_1D_14.raw]	AGSFPFAAIGR	K	A	0.95	30.8	25	30.8	4.6		1092.57	2	-0.0059	-5.4	388	398
XAC_XauB_MI	XauB	MI	dihydrolipoamide dehydrogenase [Xanthomonas fuscans subsp. aurantifolii str. ICPB 11122]	gi|292600242	1	0.237	50390.2	13	13	23	73: Scan 434 (rt=525.694, f=2, i=33) [C:\Documents and Settings\visita-mas\Desktop\Flaviazandonadi\Xac_11122\19dez FlaviaZandonadi_1D_14.raw]	AGSFPFAAIGR	K	A	0.95	46.2	25	46.2	5.37		1092.56	2	-0.0078	-7.1	388	398
XAC_XauB_MI	XauB	MI	dihydrolipoamide dehydrogenase [Xanthomonas fuscans subsp. aurantifolii str. ICPB 11122]	gi|292600242	1	0.237	50390.2	13	13	23	28: Scan 336 (rt=394.059, f=2, i=13) [C:\Documents and Settings\visita-mas\Desktop\Flaviazandonadi\Xac_11122\19dez FlaviaZandonadi_1D_14.raw]	AVAMGEPAGFVK	R	V	0.95	49.2	25	39.8	8.18	Oxidation (+16)	1191.58	2	-0.011	-9.2	399	410
XAC_XauB_MI	XauB	MI	dihydrolipoamide dehydrogenase [Xanthomonas fuscans subsp. aurantifolii str. ICPB 11122]	gi|292600242	1	0.237	50390.2	13	13	23	95: Scan 478 (rt=586.239, f=2, i=45) [C:\Documents and Settings\visita-mas\Desktop\Flaviazandonadi\Xac_11122\19dez FlaviaZandonadi_1D_14.raw]	FDGDTIVDNVGGLDFTAVPK	K	R	0.95	58.2	25	58.2	8		2078.99	2	-0.027	-13	165	184
XAC_XauB_MI	XauB	MI	dihydrolipoamide dehydrogenase [Xanthomonas fuscans subsp. aurantifolii str. ICPB 11122]	gi|292600242	1	0.237	50390.2	13	13	23	81: Scan 449 (rt=546.396, f=2, i=37) [C:\Documents and Settings\visita-mas\Desktop\Flaviazandonadi\Xac_11122\19dez FlaviaZandonadi_1D_14.raw]	ITPYYGFGQLQPGNIVK	K	V	0.95	23.1	25	23.1	5.55		1893.97	2	-0.027	-14	117	133
XAC_XauB_MI	XauB	MI	dihydrolipoamide dehydrogenase [Xanthomonas fuscans subsp. aurantifolii str. ICPB 11122]	gi|292600242	1	0.237	50390.2	13	13	23	17: Scan 317 (rt=367.11, f=2, i=10) [C:\Documents and Settings\visita-mas\Desktop\Flaviazandonadi\Xac_11122\19dez FlaviaZandonadi_1D_14.raw]	KQGLDIK	K	L	0.95	22.5	25.6	0	1.43		800.48	2	-0.00082	-1	236	242
XAC_XauB_MI	XauB	MI	dihydrolipoamide dehydrogenase [Xanthomonas fuscans subsp. aurantifolii str. ICPB 11122]	gi|292600242	1	0.237	50390.2	13	13	23	40: Scan 354 (rt=419.447, f=2, i=17) [C:\Documents and Settings\visita-mas\Desktop\Flaviazandonadi\Xac_11122\19dez FlaviaZandonadi_1D_14.raw]	LLVAVGR	K	K	0.95	37.6	25	16	3.01		726.48	2	0.0072	9.9	279	285
XAC_XauB_MI	XauB	MI	dihydrolipoamide dehydrogenase [Xanthomonas fuscans subsp. aurantifolii str. ICPB 11122]	gi|292600242	1	0.237	50390.2	13	13	23	39: Scan 353 (rt=418.318, f=2, i=16) [C:\Documents and Settings\visita-mas\Desktop\Flaviazandonadi\Xac_11122\19dez FlaviaZandonadi_1D_14.raw]	LLVAVGR	K	K	0.95	38	25	16.1	2.38		726.48	2	0.0072	9.9	279	285
XAC_XauB_MI	XauB	MI	dihydrolipoamide dehydrogenase [Xanthomonas fuscans subsp. aurantifolii str. ICPB 11122]	gi|292600242	1	0.237	50390.2	13	13	23	91: Scan 466 (rt=570.758, f=2, i=41) [C:\Documents and Settings\visita-mas\Desktop\Flaviazandonadi\Xac_11122\19dez FlaviaZandonadi_1D_14.raw]	QFTGGIAMLFK	K	A	0.946	18.6	25	18.6	1.64	Oxidation (+16)	1227.63	2	-0.0059	-4.8	103	113
XAC_XauB_MI	XauB	MI	dihydrolipoamide dehydrogenase [Xanthomonas fuscans subsp. aurantifolii str. ICPB 11122]	gi|292600242	1	0.237	50390.2	13	13	23	90: Scan 462 (rt=564.739, f=2, i=40) [C:\Documents and Settings\visita-mas\Desktop\Flaviazandonadi\Xac_11122\19dez FlaviaZandonadi_1D_14.raw]	QFTGGIAMLFK	K	A	0.95	70	25	63.8	5	Oxidation (+16)	1227.62	2	-0.0098	-8	103	113
XAC_XauB_MI	XauB	MI	dihydrolipoamide dehydrogenase [Xanthomonas fuscans subsp. aurantifolii str. ICPB 11122]	gi|292600242	1	0.237	50390.2	13	13	23	89: Scan 461 (rt=563.61, f=2, i=39) [C:\Documents and Settings\visita-mas\Desktop\Flaviazandonadi\Xac_11122\19dez FlaviaZandonadi_1D_14.raw]	QFTGGIAMLFK	K	A	0.95	71.8	25	64.8	4.19	Oxidation (+16)	1227.62	2	-0.0098	-8	103	113
XAC_XauB_MI	XauB	MI	dihydrolipoamide dehydrogenase [Xanthomonas fuscans subsp. aurantifolii str. ICPB 11122]	gi|292600242	1	0.237	50390.2	13	13	23	70: Scan 429 (rt=518.649, f=3, i=23) [C:\Documents and Settings\visita-mas\Desktop\Flaviazandonadi\Xac_11122\19dez FlaviaZandonadi_1D_14.raw]	SEQEQFDVVVIGAGPAGYHAAIR	M	A	0.95	27.4	25	27.4	5.2		2413.17	3	-0.03	-12	2	24
XAC_XauB_MI	XauB	MI	dihydrolipoamide dehydrogenase [Xanthomonas fuscans subsp. aurantifolii str. ICPB 11122]	gi|292600242	1	0.237	50390.2	13	13	23	69: Scan 428 (rt=517.087, f=2, i=32) [C:\Documents and Settings\visita-mas\Desktop\Flaviazandonadi\Xac_11122\19dez FlaviaZandonadi_1D_14.raw]	SEQEQFDVVVIGAGPAGYHAAIR	M	A	0.95	32.5	25	32.5	5.96		2413.17	3	-0.03	-12	2	24
XAC_XauB_MI	XauB	MI	dihydrolipoamide dehydrogenase [Xanthomonas fuscans subsp. aurantifolii str. ICPB 11122]	gi|292600242	1	0.237	50390.2	13	13	23	67: Scan 424 (rt=511.604, f=2, i=30) [C:\Documents and Settings\visita-mas\Desktop\Flaviazandonadi\Xac_11122\19dez FlaviaZandonadi_1D_14.raw]	SEQEQFDVVVIGAGPAGYHAAIR	M	A	0.95	77.2	25	77.2	10.3		2413.17	3	-0.035	-14	2	24
XAC_XauB_MI	XauB	MI	dihydrolipoamide dehydrogenase [Xanthomonas fuscans subsp. aurantifolii str. ICPB 11122]	gi|292600242	1	0.237	50390.2	13	13	23	68: Scan 425 (rt=512.732, f=2, i=31) [C:\Documents and Settings\visita-mas\Desktop\Flaviazandonadi\Xac_11122\19dez FlaviaZandonadi_1D_14.raw]	SEQEQFDVVVIGAGPAGYHAAIR	M	A	0.95	53.6	25	53.6	10.5		2413.17	3	-0.035	-14	2	24
XAC_XauB_MI	XauB	MI	dihydrolipoamide dehydrogenase [Xanthomonas fuscans subsp. aurantifolii str. ICPB 11122]	gi|292600242	1	0.237	50390.2	13	13	23	11: Scan 307 (rt=353.02, f=3, i=3) [C:\Documents and Settings\visita-mas\Desktop\Flaviazandonadi\Xac_11122\19dez FlaviaZandonadi_1D_14.raw]	TEITGSGDAK	K	Q	0.95	22.7	25	22.7	1.29		977.47	2	0.0011	1.1	250	259
XAC_XauB_MI	XauB	MI	dihydrolipoamide dehydrogenase [Xanthomonas fuscans subsp. aurantifolii str. ICPB 11122]	gi|292600242	1	0.237	50390.2	13	13	23	4: Scan 211 (rt=240.469, f=2, i=3) [C:\Documents and Settings\visita-mas\Desktop\Flaviazandonadi\Xac_11122\19dez FlaviaZandonadi_1D_14.raw]	TEITGSGDAK	K	Q	0.95	45.1	25	45.1	5.62		977.46	2	-0.006	-6.1	250	259
XAC_XauB_MI	XauB	MI	dihydrolipoamide dehydrogenase [Xanthomonas fuscans subsp. aurantifolii str. ICPB 11122]	gi|292600242	1	0.237	50390.2	13	13	23	37: Scan 349 (rt=412.835, f=4, i=13) [C:\Documents and Settings\visita-mas\Desktop\Flaviazandonadi\Xac_11122\19dez FlaviaZandonadi_1D_14.raw]	VACIDAALGK	K	D	0.95	34.3	25	28	2.82	Carbamidomethyl (+57)	1016.53	2	-0.0052	-5.2	32	41
XAC_XauB_MI	XauB	MI	dihydrolipoamide dehydrogenase [Xanthomonas fuscans subsp. aurantifolii str. ICPB 11122]	gi|292600242	1	0.237	50390.2	13	13	23	38: Scan 350 (rt=413.964, f=4, i=14) [C:\Documents and Settings\visita-mas\Desktop\Flaviazandonadi\Xac_11122\19dez FlaviaZandonadi_1D_14.raw]	VACIDAALGK	K	D	0.95	40.3	25	36.1	2.26	Carbamidomethyl (+57)	1016.53	2	-0.0052	-5.2	32	41
XAC_XauB_MI	XauB	MI	dihydrolipoamide dehydrogenase [Xanthomonas fuscans subsp. aurantifolii str. ICPB 11122]	gi|292600242	1	0.237	50390.2	13	13	23	13: Scan 311 (rt=358.503, f=2, i=9) [C:\Documents and Settings\visita-mas\Desktop\Flaviazandonadi\Xac_11122\19dez FlaviaZandonadi_1D_14.raw]	VIADAETDR	K	V	0.95	53.9	25	45.7	5.17		988.47	2	-0.015	-16	411	419
XAC_XauB_MI	XauB	MI	dihydrolipoamide dehydrogenase [Xanthomonas fuscans subsp. aurantifolii str. ICPB 11122]	gi|292600242	1	0.237	50390.2	13	13	23	32: Scan 342 (rt=402.666, f=3, i=11) [C:\Documents and Settings\visita-mas\Desktop\Flaviazandonadi\Xac_11122\19dez FlaviaZandonadi_1D_14.raw]	VTQPEGGEIELK	K	G	0.95	61.6	25	61.6	5.96		1298.66	2	-0.012	-9.3	134	145
XAC_XauB_MI	XauB	MI	dihydrolipoamide dehydrogenase [Xanthomonas fuscans subsp. aurantifolii str. ICPB 11122]	gi|294625475	0.998	0.0268	50390.2	2	2	3	84: Scan 420 (rt=520.151, f=2, i=43) [C:\Documents and Settings\visita-mas\Desktop\Flaviazandonadi\Xac_11122\19dez FlaviaZandonadi_1D_13.raw]	AGSFPFAAIGR	K	A	0.95	22.7	25	22.7	2.96		1092.57	2	-0.0016	-1.5	388	398
XAC_XauB_MI	XauB	MI	dihydrolipoamide dehydrogenase [Xanthomonas fuscans subsp. aurantifolii str. ICPB 11122]	gi|294625475	0.998	0.0268	50390.2	2	2	3	16: Scan 260 (rt=301.82, f=2, i=9) [C:\Documents and Settings\visita-mas\Desktop\Flaviazandonadi\Xac_11122\19dez FlaviaZandonadi_1D_13.raw]	TEITGSGDAK	K	Q	0.95	24.3	25	24.3	2.47		977.47	2	0.0064	6.5	250	259
XAC_XauB_MI	XauB	MI	dihydrolipoamide dehydrogenase [Xanthomonas fuscans subsp. aurantifolii str. ICPB 11122]	gi|294625475	0.998	0.0268	50390.2	2	2	3	15: Scan 259 (rt=300.692, f=2, i=8) [C:\Documents and Settings\visita-mas\Desktop\Flaviazandonadi\Xac_11122\19dez FlaviaZandonadi_1D_13.raw]	TEITGSGDAK	K	Q	0.95	46.7	25	46.7	4.19		977.47	2	0.0064	6.5	250	259
XAC_XauB_MI	XauB	MI	dihydrolipoamide dehydrogenase [Xanthomonas fuscans subsp. aurantifolii str. ICPB 11122]	gi|292600242	0.998	0.0268	50390.2	2	2	3	84: Scan 420 (rt=520.151, f=2, i=43) [C:\Documents and Settings\visita-mas\Desktop\Flaviazandonadi\Xac_11122\19dez FlaviaZandonadi_1D_13.raw]	AGSFPFAAIGR	K	A	0.95	22.7	25	22.7	2.96		1092.57	2	-0.0016	-1.5	388	398
XAC_XauB_MI	XauB	MI	dihydrolipoamide dehydrogenase [Xanthomonas fuscans subsp. aurantifolii str. ICPB 11122]	gi|292600242	0.998	0.0268	50390.2	2	2	3	16: Scan 260 (rt=301.82, f=2, i=9) [C:\Documents and Settings\visita-mas\Desktop\Flaviazandonadi\Xac_11122\19dez FlaviaZandonadi_1D_13.raw]	TEITGSGDAK	K	Q	0.95	24.3	25	24.3	2.47		977.47	2	0.0064	6.5	250	259
XAC_XauB_MI	XauB	MI	dihydrolipoamide dehydrogenase [Xanthomonas fuscans subsp. aurantifolii str. ICPB 11122]	gi|292600242	0.998	0.0268	50390.2	2	2	3	15: Scan 259 (rt=300.692, f=2, i=8) [C:\Documents and Settings\visita-mas\Desktop\Flaviazandonadi\Xac_11122\19dez FlaviaZandonadi_1D_13.raw]	TEITGSGDAK	K	Q	0.95	46.7	25	46.7	4.19		977.47	2	0.0064	6.5	250	259
XAC_XauB_MI	XauB	MI	dihydrolipoamide acetyltransferase [Xanthomonas fuscans subsp. aurantifolii str. ICPB 11122]	gi|294625476	1	0.153	42363	13	13	15	12: Scan 310 (rt=359.322, f=3, i=4) [C:\Documents and Settings\visita-mas\Desktop\Flaviazandonadi\Xac_11122\19dez FlaviaZandonadi_1D_11.raw]	AAANALQR	K	F	0.95	64.4	25	42.1	4.59		813.43	2	-0.015	-18	240	247
XAC_XauB_MI	XauB	MI	dihydrolipoamide acetyltransferase [Xanthomonas fuscans subsp. aurantifolii str. ICPB 11122]	gi|294625476	1	0.153	42363	13	13	15	3: Scan 215 (rt=244.559, f=2, i=3) [C:\Documents and Settings\visita-mas\Desktop\Flaviazandonadi\Xac_11122\19dez FlaviaZandonadi_1D_11.raw]	ASGARPEER	K	V	0.95	37.7	25	27.5	3.55		971.46	2	-0.017	-18	169	177
XAC_XauB_MI	XauB	MI	dihydrolipoamide acetyltransferase [Xanthomonas fuscans subsp. aurantifolii str. ICPB 11122]	gi|294625476	1	0.153	42363	13	13	15	40: Scan 358 (rt=427.858, f=3, i=14) [C:\Documents and Settings\visita-mas\Desktop\Flaviazandonadi\Xac_11122\19dez FlaviaZandonadi_1D_11.raw]	EDIVNFAK	K	A	0.95	56	25	56	4.08		934.47	2	-0.0043	-4.6	155	162
XAC_XauB_MI	XauB	MI	dihydrolipoamide acetyltransferase [Xanthomonas fuscans subsp. aurantifolii str. ICPB 11122]	gi|294625476	1	0.153	42363	13	13	15	39: Scan 357 (rt=426.297, f=2, i=22) [C:\Documents and Settings\visita-mas\Desktop\Flaviazandonadi\Xac_11122\19dez FlaviaZandonadi_1D_11.raw]	FSAITQGVDPSQVEGTGR	R	R	0.95	48.9	25	48.9	5.24		1847.89	2	-0.016	-8.8	131	148
XAC_XauB_MI	XauB	MI	dihydrolipoamide acetyltransferase [Xanthomonas fuscans subsp. aurantifolii str. ICPB 11122]	gi|294625476	1	0.153	42363	13	13	15	35: Scan 350 (rt=416.561, f=2, i=21) [C:\Documents and Settings\visita-mas\Desktop\Flaviazandonadi\Xac_11122\19dez FlaviaZandonadi_1D_11.raw]	GAVTKEDIVNFAK	R	A	0.95	31.1	25	23.5	4.68		1390.74	2	-0.0066	-4.8	150	162
XAC_XauB_MI	XauB	MI	dihydrolipoamide acetyltransferase [Xanthomonas fuscans subsp. aurantifolii str. ICPB 11122]	gi|294625476	1	0.153	42363	13	13	15	43: Scan 370 (rt=442.804, f=2, i=23) [C:\Documents and Settings\visita-mas\Desktop\Flaviazandonadi\Xac_11122\19dez FlaviaZandonadi_1D_11.raw]	GLVTPVLR	K	N	0.95	28.6	25	20.7	4.6		853.54	2	-0.0031	-3.7	277	284
XAC_XauB_MI	XauB	MI	dihydrolipoamide acetyltransferase [Xanthomonas fuscans subsp. aurantifolii str. ICPB 11122]	gi|294625476	1	0.153	42363	13	13	15	17: Scan 321 (rt=374.974, f=2, i=15) [C:\Documents and Settings\visita-mas\Desktop\Flaviazandonadi\Xac_11122\19dez FlaviaZandonadi_1D_11.raw]	KELQDEFQK	R	A	0.95	67.8	25	59.7	5.38		1163.57	2	-0.013	-11	217	225
XAC_XauB_MI	XauB	MI	dihydrolipoamide acetyltransferase [Xanthomonas fuscans subsp. aurantifolii str. ICPB 11122]	gi|294625476	1	0.153	42363	13	13	15	93: Scan 479 (rt=589.224, f=2, i=47) [C:\Documents and Settings\visita-mas\Desktop\Flaviazandonadi\Xac_11122\19dez FlaviaZandonadi_1D_11.raw]	LGFMSFFVK	K	A	0.95	53.2	25	46.7	5	Oxidation (+16)	1090.55	2	-0.0041	-3.8	231	239
XAC_XauB_MI	XauB	MI	dihydrolipoamide acetyltransferase [Xanthomonas fuscans subsp. aurantifolii str. ICPB 11122]	gi|294625476	1	0.153	42363	13	13	15	90: Scan 474 (rt=582.179, f=2, i=46) [C:\Documents and Settings\visita-mas\Desktop\Flaviazandonadi\Xac_11122\19dez FlaviaZandonadi_1D_11.raw]	LGFMSFFVK	K	A	0.95	61.9	25	60.6	6.32	Oxidation (+16)	1090.55	2	-0.0038	-3.5	231	239
XAC_XauB_MI	XauB	MI	dihydrolipoamide acetyltransferase [Xanthomonas fuscans subsp. aurantifolii str. ICPB 11122]	gi|294625476	1	0.153	42363	13	13	15	11: Scan 309 (rt=357.76, f=2, i=13) [C:\Documents and Settings\visita-mas\Desktop\Flaviazandonadi\Xac_11122\19dez FlaviaZandonadi_1D_11.raw]	NQLENPGR	K	M	0.95	26.2	25	26.2	3.68		926.44	2	-0.015	-16	392	399
XAC_XauB_MI	XauB	MI	dihydrolipoamide acetyltransferase [Xanthomonas fuscans subsp. aurantifolii str. ICPB 11122]	gi|294625476	1	0.153	42363	13	13	15	52: Scan 386 (rt=465.068, f=2, i=27) [C:\Documents and Settings\visita-mas\Desktop\Flaviazandonadi\Xac_11122\19dez FlaviaZandonadi_1D_11.raw]	NSTAMLTTFNEVNLAK	K	V	0.95	69.8	25	69.8	6.39	Oxidation (+16)	1768.85	2	-0.014	-8.2	196	211
XAC_XauB_MI	XauB	MI	dihydrolipoamide acetyltransferase [Xanthomonas fuscans subsp. aurantifolii str. ICPB 11122]	gi|294625476	1	0.153	42363	13	13	15	24: Scan 331 (rt=389.509, f=2, i=17) [C:\Documents and Settings\visita-mas\Desktop\Flaviazandonadi\Xac_11122\19dez FlaviaZandonadi_1D_11.raw]	QAAAPAATAAAPAAAPAPAAAAAPAAASK	K	S	0.95	8.66	25	8.66	1.89		2368.21	3	-0.04	-17	91	119
XAC_XauB_MI	XauB	MI	dihydrolipoamide acetyltransferase [Xanthomonas fuscans subsp. aurantifolii str. ICPB 11122]	gi|294625476	1	0.153	42363	13	13	15	23: Scan 330 (rt=388.38, f=2, i=16) [C:\Documents and Settings\visita-mas\Desktop\Flaviazandonadi\Xac_11122\19dez FlaviaZandonadi_1D_11.raw]	QAAAPAATAAAPAAAPAPAAAAAPAAASK	K	S	0.95	13.6	25	13.6	3.16		2368.21	3	-0.04	-17	91	119
XAC_XauB_MI	XauB	MI	dihydrolipoamide acetyltransferase [Xanthomonas fuscans subsp. aurantifolii str. ICPB 11122]	gi|294625476	1	0.153	42363	13	13	15	71: Scan 418 (rt=510.029, f=2, i=35) [C:\Documents and Settings\visita-mas\Desktop\Flaviazandonadi\Xac_11122\19dez FlaviaZandonadi_1D_11.raw]	QSFADVEQGIADYAAK	R	A	0.95	72.2	25	72.2	5.7		1711.8	2	-0.0085	-4.9	289	304
XAC_XauB_MI	XauB	MI	dihydrolipoamide acetyltransferase [Xanthomonas fuscans subsp. aurantifolii str. ICPB 11122]	gi|294625476	1	0.153	42363	13	13	15	15: Scan 315 (rt=366.367, f=2, i=14) [C:\Documents and Settings\visita-mas\Desktop\Flaviazandonadi\Xac_11122\19dez FlaviaZandonadi_1D_11.raw]	SAADSLPPGAR	K	F	0.95	38.7	25	37.4	5.07		1040.52	2	-0.0086	-8.2	120	130
XAC_XauB_MI	XauB	MI	dihydrolipoamide acetyltransferase [Xanthomonas fuscans subsp. aurantifolii str. ICPB 11122]	gi|292600243	1	0.153	42363	13	13	15	12: Scan 310 (rt=359.322, f=3, i=4) [C:\Documents and Settings\visita-mas\Desktop\Flaviazandonadi\Xac_11122\19dez FlaviaZandonadi_1D_11.raw]	AAANALQR	K	F	0.95	64.4	25	42.1	4.59		813.43	2	-0.015	-18	240	247
XAC_XauB_MI	XauB	MI	dihydrolipoamide acetyltransferase [Xanthomonas fuscans subsp. aurantifolii str. ICPB 11122]	gi|292600243	1	0.153	42363	13	13	15	3: Scan 215 (rt=244.559, f=2, i=3) [C:\Documents and Settings\visita-mas\Desktop\Flaviazandonadi\Xac_11122\19dez FlaviaZandonadi_1D_11.raw]	ASGARPEER	K	V	0.95	37.7	25	27.5	3.55		971.46	2	-0.017	-18	169	177
XAC_XauB_MI	XauB	MI	dihydrolipoamide acetyltransferase [Xanthomonas fuscans subsp. aurantifolii str. ICPB 11122]	gi|292600243	1	0.153	42363	13	13	15	40: Scan 358 (rt=427.858, f=3, i=14) [C:\Documents and Settings\visita-mas\Desktop\Flaviazandonadi\Xac_11122\19dez FlaviaZandonadi_1D_11.raw]	EDIVNFAK	K	A	0.95	56	25	56	4.08		934.47	2	-0.0043	-4.6	155	162
XAC_XauB_MI	XauB	MI	dihydrolipoamide acetyltransferase [Xanthomonas fuscans subsp. aurantifolii str. ICPB 11122]	gi|292600243	1	0.153	42363	13	13	15	39: Scan 357 (rt=426.297, f=2, i=22) [C:\Documents and Settings\visita-mas\Desktop\Flaviazandonadi\Xac_11122\19dez FlaviaZandonadi_1D_11.raw]	FSAITQGVDPSQVEGTGR	R	R	0.95	48.9	25	48.9	5.24		1847.89	2	-0.016	-8.8	131	148
XAC_XauB_MI	XauB	MI	dihydrolipoamide acetyltransferase [Xanthomonas fuscans subsp. aurantifolii str. ICPB 11122]	gi|292600243	1	0.153	42363	13	13	15	35: Scan 350 (rt=416.561, f=2, i=21) [C:\Documents and Settings\visita-mas\Desktop\Flaviazandonadi\Xac_11122\19dez FlaviaZandonadi_1D_11.raw]	GAVTKEDIVNFAK	R	A	0.95	31.1	25	23.5	4.68		1390.74	2	-0.0066	-4.8	150	162
XAC_XauB_MI	XauB	MI	dihydrolipoamide acetyltransferase [Xanthomonas fuscans subsp. aurantifolii str. ICPB 11122]	gi|292600243	1	0.153	42363	13	13	15	43: Scan 370 (rt=442.804, f=2, i=23) [C:\Documents and Settings\visita-mas\Desktop\Flaviazandonadi\Xac_11122\19dez FlaviaZandonadi_1D_11.raw]	GLVTPVLR	K	N	0.95	28.6	25	20.7	4.6		853.54	2	-0.0031	-3.7	277	284
XAC_XauB_MI	XauB	MI	dihydrolipoamide acetyltransferase [Xanthomonas fuscans subsp. aurantifolii str. ICPB 11122]	gi|292600243	1	0.153	42363	13	13	15	17: Scan 321 (rt=374.974, f=2, i=15) [C:\Documents and Settings\visita-mas\Desktop\Flaviazandonadi\Xac_11122\19dez FlaviaZandonadi_1D_11.raw]	KELQDEFQK	R	A	0.95	67.8	25	59.7	5.38		1163.57	2	-0.013	-11	217	225
XAC_XauB_MI	XauB	MI	dihydrolipoamide acetyltransferase [Xanthomonas fuscans subsp. aurantifolii str. ICPB 11122]	gi|292600243	1	0.153	42363	13	13	15	93: Scan 479 (rt=589.224, f=2, i=47) [C:\Documents and Settings\visita-mas\Desktop\Flaviazandonadi\Xac_11122\19dez FlaviaZandonadi_1D_11.raw]	LGFMSFFVK	K	A	0.95	53.2	25	46.7	5	Oxidation (+16)	1090.55	2	-0.0041	-3.8	231	239
XAC_XauB_MI	XauB	MI	dihydrolipoamide acetyltransferase [Xanthomonas fuscans subsp. aurantifolii str. ICPB 11122]	gi|292600243	1	0.153	42363	13	13	15	90: Scan 474 (rt=582.179, f=2, i=46) [C:\Documents and Settings\visita-mas\Desktop\Flaviazandonadi\Xac_11122\19dez FlaviaZandonadi_1D_11.raw]	LGFMSFFVK	K	A	0.95	61.9	25	60.6	6.32	Oxidation (+16)	1090.55	2	-0.0038	-3.5	231	239
XAC_XauB_MI	XauB	MI	dihydrolipoamide acetyltransferase [Xanthomonas fuscans subsp. aurantifolii str. ICPB 11122]	gi|292600243	1	0.153	42363	13	13	15	11: Scan 309 (rt=357.76, f=2, i=13) [C:\Documents and Settings\visita-mas\Desktop\Flaviazandonadi\Xac_11122\19dez FlaviaZandonadi_1D_11.raw]	NQLENPGR	K	M	0.95	26.2	25	26.2	3.68		926.44	2	-0.015	-16	392	399
XAC_XauB_MI	XauB	MI	dihydrolipoamide acetyltransferase [Xanthomonas fuscans subsp. aurantifolii str. ICPB 11122]	gi|292600243	1	0.153	42363	13	13	15	52: Scan 386 (rt=465.068, f=2, i=27) [C:\Documents and Settings\visita-mas\Desktop\Flaviazandonadi\Xac_11122\19dez FlaviaZandonadi_1D_11.raw]	NSTAMLTTFNEVNLAK	K	V	0.95	69.8	25	69.8	6.39	Oxidation (+16)	1768.85	2	-0.014	-8.2	196	211
XAC_XauB_MI	XauB	MI	dihydrolipoamide acetyltransferase [Xanthomonas fuscans subsp. aurantifolii str. ICPB 11122]	gi|292600243	1	0.153	42363	13	13	15	24: Scan 331 (rt=389.509, f=2, i=17) [C:\Documents and Settings\visita-mas\Desktop\Flaviazandonadi\Xac_11122\19dez FlaviaZandonadi_1D_11.raw]	QAAAPAATAAAPAAAPAPAAAAAPAAASK	K	S	0.95	8.66	25	8.66	1.89		2368.21	3	-0.04	-17	91	119
XAC_XauB_MI	XauB	MI	dihydrolipoamide acetyltransferase [Xanthomonas fuscans subsp. aurantifolii str. ICPB 11122]	gi|292600243	1	0.153	42363	13	13	15	23: Scan 330 (rt=388.38, f=2, i=16) [C:\Documents and Settings\visita-mas\Desktop\Flaviazandonadi\Xac_11122\19dez FlaviaZandonadi_1D_11.raw]	QAAAPAATAAAPAAAPAPAAAAAPAAASK	K	S	0.95	13.6	25	13.6	3.16		2368.21	3	-0.04	-17	91	119
XAC_XauB_MI	XauB	MI	dihydrolipoamide acetyltransferase [Xanthomonas fuscans subsp. aurantifolii str. ICPB 11122]	gi|292600243	1	0.153	42363	13	13	15	71: Scan 418 (rt=510.029, f=2, i=35) [C:\Documents and Settings\visita-mas\Desktop\Flaviazandonadi\Xac_11122\19dez FlaviaZandonadi_1D_11.raw]	QSFADVEQGIADYAAK	R	A	0.95	72.2	25	72.2	5.7		1711.8	2	-0.0085	-4.9	289	304
XAC_XauB_MI	XauB	MI	dihydrolipoamide acetyltransferase [Xanthomonas fuscans subsp. aurantifolii str. ICPB 11122]	gi|292600243	1	0.153	42363	13	13	15	15: Scan 315 (rt=366.367, f=2, i=14) [C:\Documents and Settings\visita-mas\Desktop\Flaviazandonadi\Xac_11122\19dez FlaviaZandonadi_1D_11.raw]	SAADSLPPGAR	K	F	0.95	38.7	25	37.4	5.07		1040.52	2	-0.0086	-8.2	120	130
XAC_XauB_MI	XauB	MI	dihydrolipoamide acetyltransferase [Xanthomonas fuscans subsp. aurantifolii str. ICPB 11122]	gi|294625476	0.95	0.0128	42363	1	1	1	43: Scan 386 (rt=459.749, f=2, i=33) [C:\Documents and Settings\visita-mas\Desktop\Flaviazandonadi\Xac_11122\19dez FlaviaZandonadi_1D_12.raw]	NSTAMLTTFNEVNLAK	K	V	0.95	57.1	25	57.1	3.96	Oxidation (+16)	1768.86	2	-0.0068	-3.8	196	211
XAC_XauB_MI	XauB	MI	dihydrolipoamide acetyltransferase [Xanthomonas fuscans subsp. aurantifolii str. ICPB 11122]	gi|292600243	0.95	0.0128	42363	1	1	1	43: Scan 386 (rt=459.749, f=2, i=33) [C:\Documents and Settings\visita-mas\Desktop\Flaviazandonadi\Xac_11122\19dez FlaviaZandonadi_1D_12.raw]	NSTAMLTTFNEVNLAK	K	V	0.95	57.1	25	57.1	3.96	Oxidation (+16)	1768.86	2	-0.0068	-3.8	196	211
XAC_XauB_MI	XauB	MI	dihydrolipoamide acetyltransferase [Xanthomonas fuscans subsp. aurantifolii str. ICPB 11122]	gi|294625476	0.5	0.0317	42363	1	1	2	60: Scan 448 (rt=536.414, f=2, i=31) [C:\Documents and Settings\visita-mas\Desktop\flavia\12ag FlaviaZandonadi_MI_26B.raw]	LGFMSFFVK	K	A	0.95	32.9	25	32.9	3.49	Oxidation (+16)	1090.55	2	-0.0027	-2.5	231	239
XAC_XauB_MI	XauB	MI	dihydrolipoamide acetyltransferase [Xanthomonas fuscans subsp. aurantifolii str. ICPB 11122]	gi|294625476	0.5	0.0317	42363	1	1	2	61: Scan 449 (rt=537.543, f=2, i=32) [C:\Documents and Settings\visita-mas\Desktop\flavia\12ag FlaviaZandonadi_MI_26B.raw]	LGFMSFFVK	K	A	0.95	47.3	25	42.5	2.62	Oxidation (+16)	1090.55	2	-0.0027	-2.5	231	239
XAC_XauB_MI	XauB	MI	dihydrolipoamide acetyltransferase [Xanthomonas fuscans subsp. aurantifolii str. ICPB 11122]	gi|292600243	0.5	0.0317	42363	1	1	2	60: Scan 448 (rt=536.414, f=2, i=31) [C:\Documents and Settings\visita-mas\Desktop\flavia\12ag FlaviaZandonadi_MI_26B.raw]	LGFMSFFVK	K	A	0.95	32.9	25	32.9	3.49	Oxidation (+16)	1090.55	2	-0.0027	-2.5	231	239
XAC_XauB_MI	XauB	MI	dihydrolipoamide acetyltransferase [Xanthomonas fuscans subsp. aurantifolii str. ICPB 11122]	gi|292600243	0.5	0.0317	42363	1	1	2	61: Scan 449 (rt=537.543, f=2, i=32) [C:\Documents and Settings\visita-mas\Desktop\flavia\12ag FlaviaZandonadi_MI_26B.raw]	LGFMSFFVK	K	A	0.95	47.3	25	42.5	2.62	Oxidation (+16)	1090.55	2	-0.0027	-2.5	231	239
XAC_XauB_MI	XauB	MI	betaine aldehyde dehydrogenase [Xanthomonas fuscans subsp. aurantifolii str. ICPB 11122]	gi|294627671	1	0.112	52383.7	8	8	10	79: Scan 449 (rt=547.144, f=2, i=45) [C:\Documents and Settings\visita-mas\Desktop\Flaviazandonadi\Xac_11122\19dez FlaviaZandonadi_1D_10.raw]	AAPALAAGNAMIFKPSEVTPLTALK	K	L	0.95	47.8	25	47.8	6.55	Oxidation (+16)	2497.34	3	-0.024	-9.5	163	187
XAC_XauB_MI	XauB	MI	betaine aldehyde dehydrogenase [Xanthomonas fuscans subsp. aurantifolii str. ICPB 11122]	gi|294627671	1	0.112	52383.7	8	8	10	61: Scan 412 (rt=496.87, f=2, i=35) [C:\Documents and Settings\visita-mas\Desktop\Flaviazandonadi\Xac_11122\19dez FlaviaZandonadi_1D_10.raw]	ANATTYGLAAGVVTPDLAR	R	A	0.95	64.3	25	64.3	5.68		1859.96	2	-0.017	-9.4	408	426
XAC_XauB_MI	XauB	MI	betaine aldehyde dehydrogenase [Xanthomonas fuscans subsp. aurantifolii str. ICPB 11122]	gi|294627671	1	0.112	52383.7	8	8	10	42: Scan 370 (rt=439.551, f=2, i=23) [C:\Documents and Settings\visita-mas\Desktop\Flaviazandonadi\Xac_11122\19dez FlaviaZandonadi_1D_10.raw]	EGSFFYTR	R	H	0.95	21.7	25	7.63	2.77		1005.45	2	-0.00068	-0.68	132	139
XAC_XauB_MI	XauB	MI	betaine aldehyde dehydrogenase [Xanthomonas fuscans subsp. aurantifolii str. ICPB 11122]	gi|294627671	1	0.112	52383.7	8	8	10	4: Scan 286 (rt=325.655, f=2, i=6) [C:\Documents and Settings\visita-mas\Desktop\Flaviazandonadi\Xac_11122\19dez FlaviaZandonadi_1D_10.raw]	HAFEAR	R	L	0.95	36.4	25.7	17.1	1.31		729.36	2	0.0059	8	300	305
XAC_XauB_MI	XauB	MI	betaine aldehyde dehydrogenase [Xanthomonas fuscans subsp. aurantifolii str. ICPB 11122]	gi|294627671	1	0.112	52383.7	8	8	10	3: Scan 285 (rt=324.526, f=2, i=5) [C:\Documents and Settings\visita-mas\Desktop\Flaviazandonadi\Xac_11122\19dez FlaviaZandonadi_1D_10.raw]	HAFEAR	R	L	0.95	38.2	25.7	14	1.34		729.36	2	0.0059	8	300	305
XAC_XauB_MI	XauB	MI	betaine aldehyde dehydrogenase [Xanthomonas fuscans subsp. aurantifolii str. ICPB 11122]	gi|294627671	1	0.112	52383.7	8	8	10	23: Scan 336 (rt=392.333, f=2, i=15) [C:\Documents and Settings\visita-mas\Desktop\Flaviazandonadi\Xac_11122\19dez FlaviaZandonadi_1D_10.raw]	ISFTGGTATGR	K	K	0.95	35.7	25	32.7	3.06		1066.54	2	-0.003	-2.8	225	235
XAC_XauB_MI	XauB	MI	betaine aldehyde dehydrogenase [Xanthomonas fuscans subsp. aurantifolii str. ICPB 11122]	gi|294627671	1	0.112	52383.7	8	8	10	31: Scan 348 (rt=409.547, f=3, i=8) [C:\Documents and Settings\visita-mas\Desktop\Flaviazandonadi\Xac_11122\19dez FlaviaZandonadi_1D_10.raw]	SVQIELER	K	Y	0.95	35.8	25	29.1	3.31		972.52	2	-0.0029	-3	478	485
XAC_XauB_MI	XauB	MI	betaine aldehyde dehydrogenase [Xanthomonas fuscans subsp. aurantifolii str. ICPB 11122]	gi|294627671	1	0.112	52383.7	8	8	10	34: Scan 353 (rt=416.592, f=2, i=18) [C:\Documents and Settings\visita-mas\Desktop\Flaviazandonadi\Xac_11122\19dez FlaviaZandonadi_1D_10.raw]	TTFGPLVSAAHMQR	R	V	0.95	18.1	25	10.8	3.85	Oxidation (+16)	1530.75	2	-0.0097	-6.3	323	336
XAC_XauB_MI	XauB	MI	betaine aldehyde dehydrogenase [Xanthomonas fuscans subsp. aurantifolii str. ICPB 11122]	gi|294627671	1	0.112	52383.7	8	8	10	41: Scan 367 (rt=435.197, f=2, i=22) [C:\Documents and Settings\visita-mas\Desktop\Flaviazandonadi\Xac_11122\19dez FlaviaZandonadi_1D_10.raw]	WAALTTVER	R	S	0.95	31.3	25	26.4	2.49		1045.56	2	0.00048	0.46	60	68
XAC_XauB_MI	XauB	MI	betaine aldehyde dehydrogenase [Xanthomonas fuscans subsp. aurantifolii str. ICPB 11122]	gi|294627671	1	0.112	52383.7	8	8	10	40: Scan 366 (rt=434.068, f=2, i=21) [C:\Documents and Settings\visita-mas\Desktop\Flaviazandonadi\Xac_11122\19dez FlaviaZandonadi_1D_10.raw]	WAALTTVER	R	S	0.95	45.2	25	40.6	3.17		1045.56	2	0.00048	0.46	60	68
XAC_XauB_MI	XauB	MI	betaine aldehyde dehydrogenase [Xanthomonas fuscans subsp. aurantifolii str. ICPB 11122]	gi|292598023	1	0.112	52383.7	8	8	10	79: Scan 449 (rt=547.144, f=2, i=45) [C:\Documents and Settings\visita-mas\Desktop\Flaviazandonadi\Xac_11122\19dez FlaviaZandonadi_1D_10.raw]	AAPALAAGNAMIFKPSEVTPLTALK	K	L	0.95	47.8	25	47.8	6.55	Oxidation (+16)	2497.34	3	-0.024	-9.5	163	187
XAC_XauB_MI	XauB	MI	betaine aldehyde dehydrogenase [Xanthomonas fuscans subsp. aurantifolii str. ICPB 11122]	gi|292598023	1	0.112	52383.7	8	8	10	61: Scan 412 (rt=496.87, f=2, i=35) [C:\Documents and Settings\visita-mas\Desktop\Flaviazandonadi\Xac_11122\19dez FlaviaZandonadi_1D_10.raw]	ANATTYGLAAGVVTPDLAR	R	A	0.95	64.3	25	64.3	5.68		1859.96	2	-0.017	-9.4	408	426
XAC_XauB_MI	XauB	MI	betaine aldehyde dehydrogenase [Xanthomonas fuscans subsp. aurantifolii str. ICPB 11122]	gi|292598023	1	0.112	52383.7	8	8	10	42: Scan 370 (rt=439.551, f=2, i=23) [C:\Documents and Settings\visita-mas\Desktop\Flaviazandonadi\Xac_11122\19dez FlaviaZandonadi_1D_10.raw]	EGSFFYTR	R	H	0.95	21.7	25	7.63	2.77		1005.45	2	-0.00068	-0.68	132	139
XAC_XauB_MI	XauB	MI	betaine aldehyde dehydrogenase [Xanthomonas fuscans subsp. aurantifolii str. ICPB 11122]	gi|292598023	1	0.112	52383.7	8	8	10	4: Scan 286 (rt=325.655, f=2, i=6) [C:\Documents and Settings\visita-mas\Desktop\Flaviazandonadi\Xac_11122\19dez FlaviaZandonadi_1D_10.raw]	HAFEAR	R	L	0.95	36.4	25.7	17.1	1.31		729.36	2	0.0059	8	300	305
XAC_XauB_MI	XauB	MI	betaine aldehyde dehydrogenase [Xanthomonas fuscans subsp. aurantifolii str. ICPB 11122]	gi|292598023	1	0.112	52383.7	8	8	10	3: Scan 285 (rt=324.526, f=2, i=5) [C:\Documents and Settings\visita-mas\Desktop\Flaviazandonadi\Xac_11122\19dez FlaviaZandonadi_1D_10.raw]	HAFEAR	R	L	0.95	38.2	25.7	14	1.34		729.36	2	0.0059	8	300	305
XAC_XauB_MI	XauB	MI	betaine aldehyde dehydrogenase [Xanthomonas fuscans subsp. aurantifolii str. ICPB 11122]	gi|292598023	1	0.112	52383.7	8	8	10	23: Scan 336 (rt=392.333, f=2, i=15) [C:\Documents and Settings\visita-mas\Desktop\Flaviazandonadi\Xac_11122\19dez FlaviaZandonadi_1D_10.raw]	ISFTGGTATGR	K	K	0.95	35.7	25	32.7	3.06		1066.54	2	-0.003	-2.8	225	235
XAC_XauB_MI	XauB	MI	betaine aldehyde dehydrogenase [Xanthomonas fuscans subsp. aurantifolii str. ICPB 11122]	gi|292598023	1	0.112	52383.7	8	8	10	31: Scan 348 (rt=409.547, f=3, i=8) [C:\Documents and Settings\visita-mas\Desktop\Flaviazandonadi\Xac_11122\19dez FlaviaZandonadi_1D_10.raw]	SVQIELER	K	Y	0.95	35.8	25	29.1	3.31		972.52	2	-0.0029	-3	478	485
XAC_XauB_MI	XauB	MI	betaine aldehyde dehydrogenase [Xanthomonas fuscans subsp. aurantifolii str. ICPB 11122]	gi|292598023	1	0.112	52383.7	8	8	10	34: Scan 353 (rt=416.592, f=2, i=18) [C:\Documents and Settings\visita-mas\Desktop\Flaviazandonadi\Xac_11122\19dez FlaviaZandonadi_1D_10.raw]	TTFGPLVSAAHMQR	R	V	0.95	18.1	25	10.8	3.85	Oxidation (+16)	1530.75	2	-0.0097	-6.3	323	336
XAC_XauB_MI	XauB	MI	betaine aldehyde dehydrogenase [Xanthomonas fuscans subsp. aurantifolii str. ICPB 11122]	gi|292598023	1	0.112	52383.7	8	8	10	41: Scan 367 (rt=435.197, f=2, i=22) [C:\Documents and Settings\visita-mas\Desktop\Flaviazandonadi\Xac_11122\19dez FlaviaZandonadi_1D_10.raw]	WAALTTVER	R	S	0.95	31.3	25	26.4	2.49		1045.56	2	0.00048	0.46	60	68
XAC_XauB_MI	XauB	MI	betaine aldehyde dehydrogenase [Xanthomonas fuscans subsp. aurantifolii str. ICPB 11122]	gi|292598023	1	0.112	52383.7	8	8	10	40: Scan 366 (rt=434.068, f=2, i=21) [C:\Documents and Settings\visita-mas\Desktop\Flaviazandonadi\Xac_11122\19dez FlaviaZandonadi_1D_10.raw]	WAALTTVER	R	S	0.95	45.2	25	40.6	3.17		1045.56	2	0.00048	0.46	60	68
XAC_XauB_MI	XauB	MI	virulence protein [Xanthomonas fuscans subsp. aurantifolii str. ICPB 11122]	gi|294626925	1	0.0787	48622.6	4	4	7	44: Scan 374 (rt=445.035, f=2, i=25) [C:\Documents and Settings\visita-mas\Desktop\Flaviazandonadi\Xac_11122\19dez FlaviaZandonadi_1D_10.raw]	FEQVPVLMPR	R	G	0.95	20.9	25	15.8	3.27	Oxidation (+16)	1230.64	2	-0.0055	-4.4	35	44
XAC_XauB_MI	XauB	MI	virulence protein [Xanthomonas fuscans subsp. aurantifolii str. ICPB 11122]	gi|294626925	1	0.0787	48622.6	4	4	7	68: Scan 424 (rt=513.217, f=2, i=38) [C:\Documents and Settings\visita-mas\Desktop\Flaviazandonadi\Xac_11122\19dez FlaviaZandonadi_1D_10.raw]	VVIWLAGAGNAAK	R	R	0.95	31.1	25	31.1	2.4		1268.72	2	-0.0056	-4.4	50	62
XAC_XauB_MI	XauB	MI	virulence protein [Xanthomonas fuscans subsp. aurantifolii str. ICPB 11122]	gi|294626925	1	0.0787	48622.6	4	4	7	67: Scan 423 (rt=512.089, f=2, i=37) [C:\Documents and Settings\visita-mas\Desktop\Flaviazandonadi\Xac_11122\19dez FlaviaZandonadi_1D_10.raw]	VVIWLAGAGNAAK	R	R	0.95	44.6	25	44.6	4.96		1268.72	2	-0.0056	-4.4	50	62
XAC_XauB_MI	XauB	MI	virulence protein [Xanthomonas fuscans subsp. aurantifolii str. ICPB 11122]	gi|294626925	1	0.0787	48622.6	4	4	7	88: Scan 488 (rt=595.468, f=2, i=52) [C:\Documents and Settings\visita-mas\Desktop\Flaviazandonadi\Xac_11122\19dez FlaviaZandonadi_1D_10.raw]	VVLIGFSQGADVLPAAINK	R	L	0.95	25.7	25	25.7	2.82		1911.06	2	-0.02	-10	334	352
XAC_XauB_MI	XauB	MI	virulence protein [Xanthomonas fuscans subsp. aurantifolii str. ICPB 11122]	gi|294626925	1	0.0787	48622.6	4	4	7	87: Scan 485 (rt=591.113, f=2, i=51) [C:\Documents and Settings\visita-mas\Desktop\Flaviazandonadi\Xac_11122\19dez FlaviaZandonadi_1D_10.raw]	VVLIGFSQGADVLPAAINK	R	L	0.95	60.3	25	60.3	5.89		1911.07	2	-0.016	-8.3	334	352
XAC_XauB_MI	XauB	MI	virulence protein [Xanthomonas fuscans subsp. aurantifolii str. ICPB 11122]	gi|294626925	1	0.0787	48622.6	4	4	7	86: Scan 484 (rt=589.985, f=2, i=50) [C:\Documents and Settings\visita-mas\Desktop\Flaviazandonadi\Xac_11122\19dez FlaviaZandonadi_1D_10.raw]	VVLIGFSQGADVLPAAINK	R	L	0.95	60.8	25	60.8	6.89		1911.07	2	-0.016	-8.3	334	352
XAC_XauB_MI	XauB	MI	virulence protein [Xanthomonas fuscans subsp. aurantifolii str. ICPB 11122]	gi|294626925	1	0.0787	48622.6	4	4	7	48: Scan 384 (rt=459.125, f=3, i=12) [C:\Documents and Settings\visita-mas\Desktop\Flaviazandonadi\Xac_11122\19dez FlaviaZandonadi_1D_10.raw]	YVQAFYHIPTYR	R	L	0.95	20.1	25	20.1	2.77		1556.77	3	-0.0044	-2.8	109	120
XAC_XauB_MI	XauB	MI	virulence protein [Xanthomonas fuscans subsp. aurantifolii str. ICPB 11122]	gi|292598785	1	0.0787	48622.6	4	4	7	44: Scan 374 (rt=445.035, f=2, i=25) [C:\Documents and Settings\visita-mas\Desktop\Flaviazandonadi\Xac_11122\19dez FlaviaZandonadi_1D_10.raw]	FEQVPVLMPR	R	G	0.95	20.9	25	15.8	3.27	Oxidation (+16)	1230.64	2	-0.0055	-4.4	35	44
XAC_XauB_MI	XauB	MI	virulence protein [Xanthomonas fuscans subsp. aurantifolii str. ICPB 11122]	gi|292598785	1	0.0787	48622.6	4	4	7	68: Scan 424 (rt=513.217, f=2, i=38) [C:\Documents and Settings\visita-mas\Desktop\Flaviazandonadi\Xac_11122\19dez FlaviaZandonadi_1D_10.raw]	VVIWLAGAGNAAK	R	R	0.95	31.1	25	31.1	2.4		1268.72	2	-0.0056	-4.4	50	62
XAC_XauB_MI	XauB	MI	virulence protein [Xanthomonas fuscans subsp. aurantifolii str. ICPB 11122]	gi|292598785	1	0.0787	48622.6	4	4	7	67: Scan 423 (rt=512.089, f=2, i=37) [C:\Documents and Settings\visita-mas\Desktop\Flaviazandonadi\Xac_11122\19dez FlaviaZandonadi_1D_10.raw]	VVIWLAGAGNAAK	R	R	0.95	44.6	25	44.6	4.96		1268.72	2	-0.0056	-4.4	50	62
XAC_XauB_MI	XauB	MI	virulence protein [Xanthomonas fuscans subsp. aurantifolii str. ICPB 11122]	gi|292598785	1	0.0787	48622.6	4	4	7	88: Scan 488 (rt=595.468, f=2, i=52) [C:\Documents and Settings\visita-mas\Desktop\Flaviazandonadi\Xac_11122\19dez FlaviaZandonadi_1D_10.raw]	VVLIGFSQGADVLPAAINK	R	L	0.95	25.7	25	25.7	2.82		1911.06	2	-0.02	-10	334	352
XAC_XauB_MI	XauB	MI	virulence protein [Xanthomonas fuscans subsp. aurantifolii str. ICPB 11122]	gi|292598785	1	0.0787	48622.6	4	4	7	87: Scan 485 (rt=591.113, f=2, i=51) [C:\Documents and Settings\visita-mas\Desktop\Flaviazandonadi\Xac_11122\19dez FlaviaZandonadi_1D_10.raw]	VVLIGFSQGADVLPAAINK	R	L	0.95	60.3	25	60.3	5.89		1911.07	2	-0.016	-8.3	334	352
XAC_XauB_MI	XauB	MI	virulence protein [Xanthomonas fuscans subsp. aurantifolii str. ICPB 11122]	gi|292598785	1	0.0787	48622.6	4	4	7	86: Scan 484 (rt=589.985, f=2, i=50) [C:\Documents and Settings\visita-mas\Desktop\Flaviazandonadi\Xac_11122\19dez FlaviaZandonadi_1D_10.raw]	VVLIGFSQGADVLPAAINK	R	L	0.95	60.8	25	60.8	6.89		1911.07	2	-0.016	-8.3	334	352
XAC_XauB_MI	XauB	MI	virulence protein [Xanthomonas fuscans subsp. aurantifolii str. ICPB 11122]	gi|292598785	1	0.0787	48622.6	4	4	7	48: Scan 384 (rt=459.125, f=3, i=12) [C:\Documents and Settings\visita-mas\Desktop\Flaviazandonadi\Xac_11122\19dez FlaviaZandonadi_1D_10.raw]	YVQAFYHIPTYR	R	L	0.95	20.1	25	20.1	2.77		1556.77	3	-0.0044	-2.8	109	120
XAC_XauB_MI	XauB	MI	pyruvate kinase [Xanthomonas fuscans subsp. aurantifolii str. ICPB 11122]	gi|294625937	1	0.232	54592.7	12	12	23	25: Scan 316 (rt=369.867, f=4, i=5) [C:\Documents and Settings\visita-mas\Desktop\Flaviazandonadi\Xac_11122\19dez FlaviaZandonadi_1D_7.raw]	AGVNVVR	K	L	0.95	37.6	25	28.2	2.07		713.42	2	0.0033	4.7	50	56
XAC_XauB_MI	XauB	MI	pyruvate kinase [Xanthomonas fuscans subsp. aurantifolii str. ICPB 11122]	gi|294625937	1	0.232	54592.7	12	12	23	7: Scan 245 (rt=280.891, f=2, i=7) [C:\Documents and Settings\visita-mas\Desktop\Flaviazandonadi\Xac_11122\19dez FlaviaZandonadi_1D_7.raw]	AVEAMAR	R	I	0.95	30.2	25	10.8	2.7	Oxidation (+16)	762.38	2	0.0077	10	347	353
XAC_XauB_MI	XauB	MI	pyruvate kinase [Xanthomonas fuscans subsp. aurantifolii str. ICPB 11122]	gi|294625937	1	0.232	54592.7	12	12	23	47: Scan 354 (rt=422.991, f=2, i=23) [C:\Documents and Settings\visita-mas\Desktop\Flaviazandonadi\Xac_11122\19dez FlaviaZandonadi_1D_7.raw]	DKELIGIVAK	R	I	0.95	48.9	25	40.9	3.85		1084.65	2	-0.0042	-3.9	198	207
XAC_XauB_MI	XauB	MI	pyruvate kinase [Xanthomonas fuscans subsp. aurantifolii str. ICPB 11122]	gi|294625937	1	0.232	54592.7	12	12	23	46: Scan 353 (rt=421.862, f=2, i=22) [C:\Documents and Settings\visita-mas\Desktop\Flaviazandonadi\Xac_11122\19dez FlaviaZandonadi_1D_7.raw]	DKELIGIVAK	R	I	0.95	67.1	25	67.1	4.55		1084.65	2	-0.0042	-3.9	198	207
XAC_XauB_MI	XauB	MI	pyruvate kinase [Xanthomonas fuscans subsp. aurantifolii str. ICPB 11122]	gi|294625937	1	0.232	54592.7	12	12	23	11: Scan 261 (rt=300.887, f=2, i=11) [C:\Documents and Settings\visita-mas\Desktop\Flaviazandonadi\Xac_11122\19dez FlaviaZandonadi_1D_7.raw]	ESLAQNK	R	V	0.95	34.3	25	34.3	3.2		788.4	2	0.0005	0.63	289	295
XAC_XauB_MI	XauB	MI	pyruvate kinase [Xanthomonas fuscans subsp. aurantifolii str. ICPB 11122]	gi|294625937	1	0.232	54592.7	12	12	23	77: Scan 429 (rt=523.356, f=2, i=46) [C:\Documents and Settings\visita-mas\Desktop\Flaviazandonadi\Xac_11122\19dez FlaviaZandonadi_1D_7.raw]	GDLGVEIGDAELPGLQK	R	K	0.95	54.6	25	54.6	6.41		1709.86	2	-0.022	-13	268	284
XAC_XauB_MI	XauB	MI	pyruvate kinase [Xanthomonas fuscans subsp. aurantifolii str. ICPB 11122]	gi|294625937	1	0.232	54592.7	12	12	23	78: Scan 430 (rt=524.484, f=2, i=47) [C:\Documents and Settings\visita-mas\Desktop\Flaviazandonadi\Xac_11122\19dez FlaviaZandonadi_1D_7.raw]	GDLGVEIGDAELPGLQK	R	K	0.95	59.8	25	58.6	6.6		1709.86	2	-0.022	-13	268	284
XAC_XauB_MI	XauB	MI	pyruvate kinase [Xanthomonas fuscans subsp. aurantifolii str. ICPB 11122]	gi|294625937	1	0.232	54592.7	12	12	23	86: Scan 445 (rt=546.156, f=2, i=51) [C:\Documents and Settings\visita-mas\Desktop\Flaviazandonadi\Xac_11122\19dez FlaviaZandonadi_1D_7.raw]	GVFPISFDSR	R	G	0.95	33.5	25	28.7	2.42		1123.57	2	0.0016	1.5	438	447
XAC_XauB_MI	XauB	MI	pyruvate kinase [Xanthomonas fuscans subsp. aurantifolii str. ICPB 11122]	gi|294625937	1	0.232	54592.7	12	12	23	85: Scan 442 (rt=541.801, f=3, i=21) [C:\Documents and Settings\visita-mas\Desktop\Flaviazandonadi\Xac_11122\19dez FlaviaZandonadi_1D_7.raw]	GVFPISFDSR	R	G	0.95	34.1	25	30	3.41		1123.56	2	-0.0027	-2.4	438	447
XAC_XauB_MI	XauB	MI	pyruvate kinase [Xanthomonas fuscans subsp. aurantifolii str. ICPB 11122]	gi|294625937	1	0.232	54592.7	12	12	23	84: Scan 441 (rt=540.672, f=3, i=20) [C:\Documents and Settings\visita-mas\Desktop\Flaviazandonadi\Xac_11122\19dez FlaviaZandonadi_1D_7.raw]	GVFPISFDSR	R	G	0.95	41.9	25	37.7	3.42		1123.56	2	-0.0027	-2.4	438	447
XAC_XauB_MI	XauB	MI	pyruvate kinase [Xanthomonas fuscans subsp. aurantifolii str. ICPB 11122]	gi|294625937	1	0.232	54592.7	12	12	23	35: Scan 332 (rt=392.553, f=2, i=19) [C:\Documents and Settings\visita-mas\Desktop\Flaviazandonadi\Xac_11122\19dez FlaviaZandonadi_1D_7.raw]	LLEVGEDGR	R	A	0.95	50.5	25	38	5.66		986.5	2	-0.0024	-2.4	493	501
XAC_XauB_MI	XauB	MI	pyruvate kinase [Xanthomonas fuscans subsp. aurantifolii str. ICPB 11122]	gi|294625937	1	0.232	54592.7	12	12	23	23: Scan 314 (rt=366.744, f=2, i=16) [C:\Documents and Settings\visita-mas\Desktop\Flaviazandonadi\Xac_11122\19dez FlaviaZandonadi_1D_7.raw]	LNFSHGDPSGQAK	R	R	0.95	24.5	25	24.5	4.74		1356.63	2	-0.0088	-6.5	57	69
XAC_XauB_MI	XauB	MI	pyruvate kinase [Xanthomonas fuscans subsp. aurantifolii str. ICPB 11122]	gi|294625937	1	0.232	54592.7	12	12	23	60: Scan 392 (rt=473.082, f=2, i=36) [C:\Documents and Settings\visita-mas\Desktop\Flaviazandonadi\Xac_11122\19dez FlaviaZandonadi_1D_7.raw]	QGGGLSLGALTER	K	D	0.95	64.5	25	54	4.13		1257.66	2	-0.011	-8.6	185	197
XAC_XauB_MI	XauB	MI	pyruvate kinase [Xanthomonas fuscans subsp. aurantifolii str. ICPB 11122]	gi|294625937	1	0.232	54592.7	12	12	23	59: Scan 391 (rt=471.954, f=2, i=35) [C:\Documents and Settings\visita-mas\Desktop\Flaviazandonadi\Xac_11122\19dez FlaviaZandonadi_1D_7.raw]	QGGGLSLGALTER	K	D	0.95	76	25	65.4	6.68		1257.66	2	-0.011	-8.6	185	197
XAC_XauB_MI	XauB	MI	pyruvate kinase [Xanthomonas fuscans subsp. aurantifolii str. ICPB 11122]	gi|294625937	1	0.232	54592.7	12	12	23	51: Scan 366 (rt=438.472, f=2, i=27) [C:\Documents and Settings\visita-mas\Desktop\Flaviazandonadi\Xac_11122\19dez FlaviaZandonadi_1D_7.raw]	SNMPIYAFTR	R	H	0.95	32.1	25	32.1	1.92	Oxidation (+16)	1214.57	2	-0.0014	-1.2	416	425
XAC_XauB_MI	XauB	MI	pyruvate kinase [Xanthomonas fuscans subsp. aurantifolii str. ICPB 11122]	gi|294625937	1	0.232	54592.7	12	12	23	48: Scan 361 (rt=431.86, f=2, i=24) [C:\Documents and Settings\visita-mas\Desktop\Flaviazandonadi\Xac_11122\19dez FlaviaZandonadi_1D_7.raw]	SNMPIYAFTR	R	H	0.95	46.4	25	46.4	4.62	Oxidation (+16)	1214.57	2	-0.008	-6.6	416	425
XAC_XauB_MI	XauB	MI	pyruvate kinase [Xanthomonas fuscans subsp. aurantifolii str. ICPB 11122]	gi|294625937	1	0.232	54592.7	12	12	23	49: Scan 362 (rt=432.989, f=2, i=25) [C:\Documents and Settings\visita-mas\Desktop\Flaviazandonadi\Xac_11122\19dez FlaviaZandonadi_1D_7.raw]	SNMPIYAFTR	R	H	0.95	47.4	25	46.6	4.62	Oxidation (+16)	1214.57	2	-0.008	-6.6	416	425
XAC_XauB_MI	XauB	MI	pyruvate kinase [Xanthomonas fuscans subsp. aurantifolii str. ICPB 11122]	gi|294625937	1	0.232	54592.7	12	12	23	95: Scan 460 (rt=566.858, f=2, i=56) [C:\Documents and Settings\visita-mas\Desktop\Flaviazandonadi\Xac_11122\19dez FlaviaZandonadi_1D_7.raw]	VGAEVGILADLPGPK	R	I	0.95	41.8	25	41.8	4.34		1434.81	2	-0.0027	-1.9	81	95
XAC_XauB_MI	XauB	MI	pyruvate kinase [Xanthomonas fuscans subsp. aurantifolii str. ICPB 11122]	gi|294625937	1	0.232	54592.7	12	12	23	92: Scan 455 (rt=560.246, f=2, i=53) [C:\Documents and Settings\visita-mas\Desktop\Flaviazandonadi\Xac_11122\19dez FlaviaZandonadi_1D_7.raw]	VGAEVGILADLPGPK	R	I	0.95	48.8	25	48.8	6.85		1434.8	2	-0.011	-7.6	81	95
XAC_XauB_MI	XauB	MI	pyruvate kinase [Xanthomonas fuscans subsp. aurantifolii str. ICPB 11122]	gi|294625937	1	0.232	54592.7	12	12	23	94: Scan 459 (rt=565.729, f=2, i=55) [C:\Documents and Settings\visita-mas\Desktop\Flaviazandonadi\Xac_11122\19dez FlaviaZandonadi_1D_7.raw]	VGAEVGILADLPGPK	R	I	0.95	52.1	25	46.5	5.54		1434.81	2	-0.0027	-1.9	81	95
XAC_XauB_MI	XauB	MI	pyruvate kinase [Xanthomonas fuscans subsp. aurantifolii str. ICPB 11122]	gi|294625937	1	0.232	54592.7	12	12	23	93: Scan 456 (rt=561.374, f=2, i=54) [C:\Documents and Settings\visita-mas\Desktop\Flaviazandonadi\Xac_11122\19dez FlaviaZandonadi_1D_7.raw]	VGAEVGILADLPGPK	R	I	0.95	72.8	25	66.6	7.66		1434.8	2	-0.011	-7.6	81	95
XAC_XauB_MI	XauB	MI	pyruvate kinase [Xanthomonas fuscans subsp. aurantifolii str. ICPB 11122]	gi|294625937	1	0.232	54592.7	12	12	23	40: Scan 339 (rt=402.722, f=4, i=11) [C:\Documents and Settings\visita-mas\Desktop\Flaviazandonadi\Xac_11122\19dez FlaviaZandonadi_1D_7.raw]	VLNDGVLSDR	K	K	0.95	25.9	25	18.3	3.18		1086.56	2	-0.0067	-6.2	170	179
XAC_XauB_MI	XauB	MI	pyruvate kinase [Xanthomonas fuscans subsp. aurantifolii str. ICPB 11122]	gi|294625937	1	0.232	54592.7	12	12	23	41: Scan 340 (rt=403.851, f=4, i=12) [C:\Documents and Settings\visita-mas\Desktop\Flaviazandonadi\Xac_11122\19dez FlaviaZandonadi_1D_7.raw]	VLNDGVLSDR	K	K	0.95	46	25	41.6	3.07		1086.56	2	-0.0067	-6.2	170	179
XAC_XauB_MI	XauB	MI	pyruvate kinase [Xanthomonas fuscans subsp. aurantifolii str. ICPB 11122]	gi|292599789	1	0.232	54592.7	12	12	23	25: Scan 316 (rt=369.867, f=4, i=5) [C:\Documents and Settings\visita-mas\Desktop\Flaviazandonadi\Xac_11122\19dez FlaviaZandonadi_1D_7.raw]	AGVNVVR	K	L	0.95	37.6	25	28.2	2.07		713.42	2	0.0033	4.7	50	56
XAC_XauB_MI	XauB	MI	pyruvate kinase [Xanthomonas fuscans subsp. aurantifolii str. ICPB 11122]	gi|292599789	1	0.232	54592.7	12	12	23	7: Scan 245 (rt=280.891, f=2, i=7) [C:\Documents and Settings\visita-mas\Desktop\Flaviazandonadi\Xac_11122\19dez FlaviaZandonadi_1D_7.raw]	AVEAMAR	R	I	0.95	30.2	25	10.8	2.7	Oxidation (+16)	762.38	2	0.0077	10	347	353
XAC_XauB_MI	XauB	MI	pyruvate kinase [Xanthomonas fuscans subsp. aurantifolii str. ICPB 11122]	gi|292599789	1	0.232	54592.7	12	12	23	47: Scan 354 (rt=422.991, f=2, i=23) [C:\Documents and Settings\visita-mas\Desktop\Flaviazandonadi\Xac_11122\19dez FlaviaZandonadi_1D_7.raw]	DKELIGIVAK	R	I	0.95	48.9	25	40.9	3.85		1084.65	2	-0.0042	-3.9	198	207
XAC_XauB_MI	XauB	MI	pyruvate kinase [Xanthomonas fuscans subsp. aurantifolii str. ICPB 11122]	gi|292599789	1	0.232	54592.7	12	12	23	46: Scan 353 (rt=421.862, f=2, i=22) [C:\Documents and Settings\visita-mas\Desktop\Flaviazandonadi\Xac_11122\19dez FlaviaZandonadi_1D_7.raw]	DKELIGIVAK	R	I	0.95	67.1	25	67.1	4.55		1084.65	2	-0.0042	-3.9	198	207
XAC_XauB_MI	XauB	MI	pyruvate kinase [Xanthomonas fuscans subsp. aurantifolii str. ICPB 11122]	gi|292599789	1	0.232	54592.7	12	12	23	11: Scan 261 (rt=300.887, f=2, i=11) [C:\Documents and Settings\visita-mas\Desktop\Flaviazandonadi\Xac_11122\19dez FlaviaZandonadi_1D_7.raw]	ESLAQNK	R	V	0.95	34.3	25	34.3	3.2		788.4	2	0.0005	0.63	289	295
XAC_XauB_MI	XauB	MI	pyruvate kinase [Xanthomonas fuscans subsp. aurantifolii str. ICPB 11122]	gi|292599789	1	0.232	54592.7	12	12	23	77: Scan 429 (rt=523.356, f=2, i=46) [C:\Documents and Settings\visita-mas\Desktop\Flaviazandonadi\Xac_11122\19dez FlaviaZandonadi_1D_7.raw]	GDLGVEIGDAELPGLQK	R	K	0.95	54.6	25	54.6	6.41		1709.86	2	-0.022	-13	268	284
XAC_XauB_MI	XauB	MI	pyruvate kinase [Xanthomonas fuscans subsp. aurantifolii str. ICPB 11122]	gi|292599789	1	0.232	54592.7	12	12	23	78: Scan 430 (rt=524.484, f=2, i=47) [C:\Documents and Settings\visita-mas\Desktop\Flaviazandonadi\Xac_11122\19dez FlaviaZandonadi_1D_7.raw]	GDLGVEIGDAELPGLQK	R	K	0.95	59.8	25	58.6	6.6		1709.86	2	-0.022	-13	268	284
XAC_XauB_MI	XauB	MI	pyruvate kinase [Xanthomonas fuscans subsp. aurantifolii str. ICPB 11122]	gi|292599789	1	0.232	54592.7	12	12	23	86: Scan 445 (rt=546.156, f=2, i=51) [C:\Documents and Settings\visita-mas\Desktop\Flaviazandonadi\Xac_11122\19dez FlaviaZandonadi_1D_7.raw]	GVFPISFDSR	R	G	0.95	33.5	25	28.7	2.42		1123.57	2	0.0016	1.5	438	447
XAC_XauB_MI	XauB	MI	pyruvate kinase [Xanthomonas fuscans subsp. aurantifolii str. ICPB 11122]	gi|292599789	1	0.232	54592.7	12	12	23	85: Scan 442 (rt=541.801, f=3, i=21) [C:\Documents and Settings\visita-mas\Desktop\Flaviazandonadi\Xac_11122\19dez FlaviaZandonadi_1D_7.raw]	GVFPISFDSR	R	G	0.95	34.1	25	30	3.41		1123.56	2	-0.0027	-2.4	438	447
XAC_XauB_MI	XauB	MI	pyruvate kinase [Xanthomonas fuscans subsp. aurantifolii str. ICPB 11122]	gi|292599789	1	0.232	54592.7	12	12	23	84: Scan 441 (rt=540.672, f=3, i=20) [C:\Documents and Settings\visita-mas\Desktop\Flaviazandonadi\Xac_11122\19dez FlaviaZandonadi_1D_7.raw]	GVFPISFDSR	R	G	0.95	41.9	25	37.7	3.42		1123.56	2	-0.0027	-2.4	438	447
XAC_XauB_MI	XauB	MI	pyruvate kinase [Xanthomonas fuscans subsp. aurantifolii str. ICPB 11122]	gi|292599789	1	0.232	54592.7	12	12	23	35: Scan 332 (rt=392.553, f=2, i=19) [C:\Documents and Settings\visita-mas\Desktop\Flaviazandonadi\Xac_11122\19dez FlaviaZandonadi_1D_7.raw]	LLEVGEDGR	R	A	0.95	50.5	25	38	5.66		986.5	2	-0.0024	-2.4	493	501
XAC_XauB_MI	XauB	MI	pyruvate kinase [Xanthomonas fuscans subsp. aurantifolii str. ICPB 11122]	gi|292599789	1	0.232	54592.7	12	12	23	23: Scan 314 (rt=366.744, f=2, i=16) [C:\Documents and Settings\visita-mas\Desktop\Flaviazandonadi\Xac_11122\19dez FlaviaZandonadi_1D_7.raw]	LNFSHGDPSGQAK	R	R	0.95	24.5	25	24.5	4.74		1356.63	2	-0.0088	-6.5	57	69
XAC_XauB_MI	XauB	MI	pyruvate kinase [Xanthomonas fuscans subsp. aurantifolii str. ICPB 11122]	gi|292599789	1	0.232	54592.7	12	12	23	60: Scan 392 (rt=473.082, f=2, i=36) [C:\Documents and Settings\visita-mas\Desktop\Flaviazandonadi\Xac_11122\19dez FlaviaZandonadi_1D_7.raw]	QGGGLSLGALTER	K	D	0.95	64.5	25	54	4.13		1257.66	2	-0.011	-8.6	185	197
XAC_XauB_MI	XauB	MI	pyruvate kinase [Xanthomonas fuscans subsp. aurantifolii str. ICPB 11122]	gi|292599789	1	0.232	54592.7	12	12	23	59: Scan 391 (rt=471.954, f=2, i=35) [C:\Documents and Settings\visita-mas\Desktop\Flaviazandonadi\Xac_11122\19dez FlaviaZandonadi_1D_7.raw]	QGGGLSLGALTER	K	D	0.95	76	25	65.4	6.68		1257.66	2	-0.011	-8.6	185	197
XAC_XauB_MI	XauB	MI	pyruvate kinase [Xanthomonas fuscans subsp. aurantifolii str. ICPB 11122]	gi|292599789	1	0.232	54592.7	12	12	23	51: Scan 366 (rt=438.472, f=2, i=27) [C:\Documents and Settings\visita-mas\Desktop\Flaviazandonadi\Xac_11122\19dez FlaviaZandonadi_1D_7.raw]	SNMPIYAFTR	R	H	0.95	32.1	25	32.1	1.92	Oxidation (+16)	1214.57	2	-0.0014	-1.2	416	425
XAC_XauB_MI	XauB	MI	pyruvate kinase [Xanthomonas fuscans subsp. aurantifolii str. ICPB 11122]	gi|292599789	1	0.232	54592.7	12	12	23	48: Scan 361 (rt=431.86, f=2, i=24) [C:\Documents and Settings\visita-mas\Desktop\Flaviazandonadi\Xac_11122\19dez FlaviaZandonadi_1D_7.raw]	SNMPIYAFTR	R	H	0.95	46.4	25	46.4	4.62	Oxidation (+16)	1214.57	2	-0.008	-6.6	416	425
XAC_XauB_MI	XauB	MI	pyruvate kinase [Xanthomonas fuscans subsp. aurantifolii str. ICPB 11122]	gi|292599789	1	0.232	54592.7	12	12	23	49: Scan 362 (rt=432.989, f=2, i=25) [C:\Documents and Settings\visita-mas\Desktop\Flaviazandonadi\Xac_11122\19dez FlaviaZandonadi_1D_7.raw]	SNMPIYAFTR	R	H	0.95	47.4	25	46.6	4.62	Oxidation (+16)	1214.57	2	-0.008	-6.6	416	425
XAC_XauB_MI	XauB	MI	pyruvate kinase [Xanthomonas fuscans subsp. aurantifolii str. ICPB 11122]	gi|292599789	1	0.232	54592.7	12	12	23	95: Scan 460 (rt=566.858, f=2, i=56) [C:\Documents and Settings\visita-mas\Desktop\Flaviazandonadi\Xac_11122\19dez FlaviaZandonadi_1D_7.raw]	VGAEVGILADLPGPK	R	I	0.95	41.8	25	41.8	4.34		1434.81	2	-0.0027	-1.9	81	95
XAC_XauB_MI	XauB	MI	pyruvate kinase [Xanthomonas fuscans subsp. aurantifolii str. ICPB 11122]	gi|292599789	1	0.232	54592.7	12	12	23	92: Scan 455 (rt=560.246, f=2, i=53) [C:\Documents and Settings\visita-mas\Desktop\Flaviazandonadi\Xac_11122\19dez FlaviaZandonadi_1D_7.raw]	VGAEVGILADLPGPK	R	I	0.95	48.8	25	48.8	6.85		1434.8	2	-0.011	-7.6	81	95
XAC_XauB_MI	XauB	MI	pyruvate kinase [Xanthomonas fuscans subsp. aurantifolii str. ICPB 11122]	gi|292599789	1	0.232	54592.7	12	12	23	94: Scan 459 (rt=565.729, f=2, i=55) [C:\Documents and Settings\visita-mas\Desktop\Flaviazandonadi\Xac_11122\19dez FlaviaZandonadi_1D_7.raw]	VGAEVGILADLPGPK	R	I	0.95	52.1	25	46.5	5.54		1434.81	2	-0.0027	-1.9	81	95
XAC_XauB_MI	XauB	MI	pyruvate kinase [Xanthomonas fuscans subsp. aurantifolii str. ICPB 11122]	gi|292599789	1	0.232	54592.7	12	12	23	93: Scan 456 (rt=561.374, f=2, i=54) [C:\Documents and Settings\visita-mas\Desktop\Flaviazandonadi\Xac_11122\19dez FlaviaZandonadi_1D_7.raw]	VGAEVGILADLPGPK	R	I	0.95	72.8	25	66.6	7.66		1434.8	2	-0.011	-7.6	81	95
XAC_XauB_MI	XauB	MI	pyruvate kinase [Xanthomonas fuscans subsp. aurantifolii str. ICPB 11122]	gi|292599789	1	0.232	54592.7	12	12	23	40: Scan 339 (rt=402.722, f=4, i=11) [C:\Documents and Settings\visita-mas\Desktop\Flaviazandonadi\Xac_11122\19dez FlaviaZandonadi_1D_7.raw]	VLNDGVLSDR	K	K	0.95	25.9	25	18.3	3.18		1086.56	2	-0.0067	-6.2	170	179
XAC_XauB_MI	XauB	MI	pyruvate kinase [Xanthomonas fuscans subsp. aurantifolii str. ICPB 11122]	gi|292599789	1	0.232	54592.7	12	12	23	41: Scan 340 (rt=403.851, f=4, i=12) [C:\Documents and Settings\visita-mas\Desktop\Flaviazandonadi\Xac_11122\19dez FlaviaZandonadi_1D_7.raw]	VLNDGVLSDR	K	K	0.95	46	25	41.6	3.07		1086.56	2	-0.0067	-6.2	170	179
XAC_XauB_MI	XauB	MI	pyruvate kinase [Xanthomonas fuscans subsp. aurantifolii str. ICPB 11122]	gi|294625937	1	0.0734	54592.7	6	6	8	55: Scan 352 (rt=425.045, f=4, i=14) [C:\Documents and Settings\visita-mas\Desktop\Flaviazandonadi\Xac_11122\19dez FlaviaZandonadi_1D_9.raw]	DKELIGIVAK	R	I	0.95	42	25	40.8	3.8		1084.64	2	-0.0048	-4.4	198	207
XAC_XauB_MI	XauB	MI	pyruvate kinase [Xanthomonas fuscans subsp. aurantifolii str. ICPB 11122]	gi|294625937	1	0.0734	54592.7	6	6	8	54: Scan 351 (rt=423.916, f=4, i=13) [C:\Documents and Settings\visita-mas\Desktop\Flaviazandonadi\Xac_11122\19dez FlaviaZandonadi_1D_9.raw]	DKELIGIVAK	R	I	0.95	45.3	25	39.5	4.32		1084.64	2	-0.0048	-4.4	198	207
XAC_XauB_MI	XauB	MI	pyruvate kinase [Xanthomonas fuscans subsp. aurantifolii str. ICPB 11122]	gi|294625937	1	0.0734	54592.7	6	6	8	15: Scan 253 (rt=293.684, f=2, i=12) [C:\Documents and Settings\visita-mas\Desktop\Flaviazandonadi\Xac_11122\19dez FlaviaZandonadi_1D_9.raw]	ESLAQNK	R	V	0.95	31.2	25	29.9	1.82		788.41	2	0.0022	2.7	289	295
XAC_XauB_MI	XauB	MI	pyruvate kinase [Xanthomonas fuscans subsp. aurantifolii str. ICPB 11122]	gi|294625937	1	0.0734	54592.7	6	6	8	88: Scan 428 (rt=528.385, f=2, i=54) [C:\Documents and Settings\visita-mas\Desktop\Flaviazandonadi\Xac_11122\19dez FlaviaZandonadi_1D_9.raw]	GDLGVEIGDAELPGLQK	R	K	0.95	24.3	25	24.3	3.77		1709.87	2	-0.0092	-5.4	268	284
XAC_XauB_MI	XauB	MI	pyruvate kinase [Xanthomonas fuscans subsp. aurantifolii str. ICPB 11122]	gi|294625937	1	0.0734	54592.7	6	6	8	93: Scan 439 (rt=543.171, f=2, i=57) [C:\Documents and Settings\visita-mas\Desktop\Flaviazandonadi\Xac_11122\19dez FlaviaZandonadi_1D_9.raw]	GVFPISFDSR	R	G	0.95	38	25	34.4	3.03		1123.56	2	-0.0038	-3.4	438	447
XAC_XauB_MI	XauB	MI	pyruvate kinase [Xanthomonas fuscans subsp. aurantifolii str. ICPB 11122]	gi|294625937	1	0.0734	54592.7	6	6	8	67: Scan 387 (rt=471.659, f=2, i=40) [C:\Documents and Settings\visita-mas\Desktop\Flaviazandonadi\Xac_11122\19dez FlaviaZandonadi_1D_9.raw]	QGGGLSLGALTER	K	D	0.95	62	25	57	7.03		1257.67	2	-0.002	-1.6	185	197
XAC_XauB_MI	XauB	MI	pyruvate kinase [Xanthomonas fuscans subsp. aurantifolii str. ICPB 11122]	gi|294625937	1	0.0734	54592.7	6	6	8	68: Scan 388 (rt=472.788, f=2, i=41) [C:\Documents and Settings\visita-mas\Desktop\Flaviazandonadi\Xac_11122\19dez FlaviaZandonadi_1D_9.raw]	QGGGLSLGALTER	K	D	0.95	71.7	25	68.9	5.62		1257.67	2	-0.002	-1.6	185	197
XAC_XauB_MI	XauB	MI	pyruvate kinase [Xanthomonas fuscans subsp. aurantifolii str. ICPB 11122]	gi|294625937	1	0.0734	54592.7	6	6	8	101: Scan 453 (rt=562.744, f=2, i=62) [C:\Documents and Settings\visita-mas\Desktop\Flaviazandonadi\Xac_11122\19dez FlaviaZandonadi_1D_9.raw]	VGAEVGILADLPGPK	R	I	0.95	64.8	25	64.5	4.89		1434.8	2	-0.012	-8.1	81	95
XAC_XauB_MI	XauB	MI	pyruvate kinase [Xanthomonas fuscans subsp. aurantifolii str. ICPB 11122]	gi|292599789	1	0.0734	54592.7	6	6	8	55: Scan 352 (rt=425.045, f=4, i=14) [C:\Documents and Settings\visita-mas\Desktop\Flaviazandonadi\Xac_11122\19dez FlaviaZandonadi_1D_9.raw]	DKELIGIVAK	R	I	0.95	42	25	40.8	3.8		1084.64	2	-0.0048	-4.4	198	207
XAC_XauB_MI	XauB	MI	pyruvate kinase [Xanthomonas fuscans subsp. aurantifolii str. ICPB 11122]	gi|292599789	1	0.0734	54592.7	6	6	8	54: Scan 351 (rt=423.916, f=4, i=13) [C:\Documents and Settings\visita-mas\Desktop\Flaviazandonadi\Xac_11122\19dez FlaviaZandonadi_1D_9.raw]	DKELIGIVAK	R	I	0.95	45.3	25	39.5	4.32		1084.64	2	-0.0048	-4.4	198	207
XAC_XauB_MI	XauB	MI	pyruvate kinase [Xanthomonas fuscans subsp. aurantifolii str. ICPB 11122]	gi|292599789	1	0.0734	54592.7	6	6	8	15: Scan 253 (rt=293.684, f=2, i=12) [C:\Documents and Settings\visita-mas\Desktop\Flaviazandonadi\Xac_11122\19dez FlaviaZandonadi_1D_9.raw]	ESLAQNK	R	V	0.95	31.2	25	29.9	1.82		788.41	2	0.0022	2.7	289	295
XAC_XauB_MI	XauB	MI	pyruvate kinase [Xanthomonas fuscans subsp. aurantifolii str. ICPB 11122]	gi|292599789	1	0.0734	54592.7	6	6	8	88: Scan 428 (rt=528.385, f=2, i=54) [C:\Documents and Settings\visita-mas\Desktop\Flaviazandonadi\Xac_11122\19dez FlaviaZandonadi_1D_9.raw]	GDLGVEIGDAELPGLQK	R	K	0.95	24.3	25	24.3	3.77		1709.87	2	-0.0092	-5.4	268	284
XAC_XauB_MI	XauB	MI	pyruvate kinase [Xanthomonas fuscans subsp. aurantifolii str. ICPB 11122]	gi|292599789	1	0.0734	54592.7	6	6	8	93: Scan 439 (rt=543.171, f=2, i=57) [C:\Documents and Settings\visita-mas\Desktop\Flaviazandonadi\Xac_11122\19dez FlaviaZandonadi_1D_9.raw]	GVFPISFDSR	R	G	0.95	38	25	34.4	3.03		1123.56	2	-0.0038	-3.4	438	447
XAC_XauB_MI	XauB	MI	pyruvate kinase [Xanthomonas fuscans subsp. aurantifolii str. ICPB 11122]	gi|292599789	1	0.0734	54592.7	6	6	8	67: Scan 387 (rt=471.659, f=2, i=40) [C:\Documents and Settings\visita-mas\Desktop\Flaviazandonadi\Xac_11122\19dez FlaviaZandonadi_1D_9.raw]	QGGGLSLGALTER	K	D	0.95	62	25	57	7.03		1257.67	2	-0.002	-1.6	185	197
XAC_XauB_MI	XauB	MI	pyruvate kinase [Xanthomonas fuscans subsp. aurantifolii str. ICPB 11122]	gi|292599789	1	0.0734	54592.7	6	6	8	68: Scan 388 (rt=472.788, f=2, i=41) [C:\Documents and Settings\visita-mas\Desktop\Flaviazandonadi\Xac_11122\19dez FlaviaZandonadi_1D_9.raw]	QGGGLSLGALTER	K	D	0.95	71.7	25	68.9	5.62		1257.67	2	-0.002	-1.6	185	197
XAC_XauB_MI	XauB	MI	pyruvate kinase [Xanthomonas fuscans subsp. aurantifolii str. ICPB 11122]	gi|292599789	1	0.0734	54592.7	6	6	8	101: Scan 453 (rt=562.744, f=2, i=62) [C:\Documents and Settings\visita-mas\Desktop\Flaviazandonadi\Xac_11122\19dez FlaviaZandonadi_1D_9.raw]	VGAEVGILADLPGPK	R	I	0.95	64.8	25	64.5	4.89		1434.8	2	-0.012	-8.1	81	95
XAC_XauB_MI	XauB	MI	chaperonin GroEL [Xanthomonas fuscans subsp. aurantifolii str. ICPB 11122]	gi|294625357	1	0.0826	56916.1	6	7	9	64: Scan 378 (rt=459.564, f=2, i=37) [C:\Documents and Settings\visita-mas\Desktop\Flaviazandonadi\Xac_11122\19dez FlaviaZandonadi_1D_9.raw]	AAVEEGVVPGGGVALVR	R	A	0.95	41.3	25	41.2	4.96		1578.86	2	-0.0096	-6.1	405	421
XAC_XauB_MI	XauB	MI	chaperonin GroEL [Xanthomonas fuscans subsp. aurantifolii str. ICPB 11122]	gi|294625357	1	0.0826	56916.1	6	7	9	63: Scan 377 (rt=458.435, f=2, i=36) [C:\Documents and Settings\visita-mas\Desktop\Flaviazandonadi\Xac_11122\19dez FlaviaZandonadi_1D_9.raw]	AAVEEGVVPGGGVALVR	R	A	0.95	42.1	25	41.8	4.92		1578.86	2	-0.0096	-6.1	405	421
XAC_XauB_MI	XauB	MI	chaperonin GroEL [Xanthomonas fuscans subsp. aurantifolii str. ICPB 11122]	gi|294625357	1	0.0826	56916.1	6	7	9	102: Scan 454 (rt=564.306, f=3, i=22) [C:\Documents and Settings\visita-mas\Desktop\Flaviazandonadi\Xac_11122\19dez FlaviaZandonadi_1D_9.raw]	AIAQVGTISANSDESIGNIIAEAMQK	K	V	0.95	6.51	25	6.51	1.62	Oxidation (+16)	2646.28	3	-0.036	-14	143	168
XAC_XauB_MI	XauB	MI	chaperonin GroEL [Xanthomonas fuscans subsp. aurantifolii str. ICPB 11122]	gi|294625357	1	0.0826	56916.1	6	7	9	108: Scan 471 (rt=586.297, f=4, i=23) [C:\Documents and Settings\visita-mas\Desktop\Flaviazandonadi\Xac_11122\19dez FlaviaZandonadi_1D_9.raw]	DLLPVLEGVAK	R	A	0.95	28.8	25	27.7	3.62		1152.68	2	-0.00054	-0.47	232	242
XAC_XauB_MI	XauB	MI	chaperonin GroEL [Xanthomonas fuscans subsp. aurantifolii str. ICPB 11122]	gi|294625357	1	0.0826	56916.1	6	7	9	59: Scan 361 (rt=437.573, f=2, i=33) [C:\Documents and Settings\visita-mas\Desktop\Flaviazandonadi\Xac_11122\19dez FlaviaZandonadi_1D_9.raw]	EIVANAGEEPSVILNK	R	V	0.95	66.4	25	66.4	7.11		1681.87	2	-0.015	-8.7	453	468
XAC_XauB_MI	XauB	MI	chaperonin GroEL [Xanthomonas fuscans subsp. aurantifolii str. ICPB 11122]	gi|294625357	1	0.0826	56916.1	6	7	9	50: Scan 345 (rt=415.309, f=3, i=10) [C:\Documents and Settings\visita-mas\Desktop\Flaviazandonadi\Xac_11122\19dez FlaviaZandonadi_1D_9.raw]	GANEDQTHGIQIALR	K	A	0.95	22.3	25	22.3	1.6		1621.81	2	-0.0078	-4.8	431	445
XAC_XauB_MI	XauB	MI	chaperonin GroEL [Xanthomonas fuscans subsp. aurantifolii str. ICPB 11122]	gi|294625357	1	0.0826	56916.1	6	7	9	49: Scan 344 (rt=413.748, f=2, i=30) [C:\Documents and Settings\visita-mas\Desktop\Flaviazandonadi\Xac_11122\19dez FlaviaZandonadi_1D_9.raw]	GANEDQTHGIQIALR	K	A	0.95	25	25	25	2.6		1621.8	3	-0.018	-11	431	445
XAC_XauB_MI	XauB	MI	chaperonin GroEL [Xanthomonas fuscans subsp. aurantifolii str. ICPB 11122]	gi|294625357	1	0.0826	56916.1	6	7	9	19: Scan 287 (rt=333.994, f=2, i=16) [C:\Documents and Settings\visita-mas\Desktop\Flaviazandonadi\Xac_11122\19dez FlaviaZandonadi_1D_9.raw]	NISKPTTDDK	K	A	0.95	20.7	25	20.7	1.89		1117.56	2	-0.0017	-1.6	133	142
XAC_XauB_MI	XauB	MI	chaperonin GroEL [Xanthomonas fuscans subsp. aurantifolii str. ICPB 11122]	gi|294625357	1	0.0826	56916.1	6	7	9	20: Scan 288 (rt=335.122, f=2, i=17) [C:\Documents and Settings\visita-mas\Desktop\Flaviazandonadi\Xac_11122\19dez FlaviaZandonadi_1D_9.raw]	NISKPTTDDK	K	A	0.95	16.8	25	16.8	2.66		1117.56	2	-0.0017	-1.6	133	142
XAC_XauB_MI	XauB	MI	chaperonin GroEL [Xanthomonas fuscans subsp. aurantifolii str. ICPB 11122]	gi|292600337	1	0.0826	56916.1	6	7	9	64: Scan 378 (rt=459.564, f=2, i=37) [C:\Documents and Settings\visita-mas\Desktop\Flaviazandonadi\Xac_11122\19dez FlaviaZandonadi_1D_9.raw]	AAVEEGVVPGGGVALVR	R	A	0.95	41.3	25	41.2	4.96		1578.86	2	-0.0096	-6.1	405	421
XAC_XauB_MI	XauB	MI	chaperonin GroEL [Xanthomonas fuscans subsp. aurantifolii str. ICPB 11122]	gi|292600337	1	0.0826	56916.1	6	7	9	63: Scan 377 (rt=458.435, f=2, i=36) [C:\Documents and Settings\visita-mas\Desktop\Flaviazandonadi\Xac_11122\19dez FlaviaZandonadi_1D_9.raw]	AAVEEGVVPGGGVALVR	R	A	0.95	42.1	25	41.8	4.92		1578.86	2	-0.0096	-6.1	405	421
XAC_XauB_MI	XauB	MI	chaperonin GroEL [Xanthomonas fuscans subsp. aurantifolii str. ICPB 11122]	gi|292600337	1	0.0826	56916.1	6	7	9	102: Scan 454 (rt=564.306, f=3, i=22) [C:\Documents and Settings\visita-mas\Desktop\Flaviazandonadi\Xac_11122\19dez FlaviaZandonadi_1D_9.raw]	AIAQVGTISANSDESIGNIIAEAMQK	K	V	0.95	6.51	25	6.51	1.62	Oxidation (+16)	2646.28	3	-0.036	-14	143	168
XAC_XauB_MI	XauB	MI	chaperonin GroEL [Xanthomonas fuscans subsp. aurantifolii str. ICPB 11122]	gi|292600337	1	0.0826	56916.1	6	7	9	108: Scan 471 (rt=586.297, f=4, i=23) [C:\Documents and Settings\visita-mas\Desktop\Flaviazandonadi\Xac_11122\19dez FlaviaZandonadi_1D_9.raw]	DLLPVLEGVAK	R	A	0.95	28.8	25	27.7	3.62		1152.68	2	-0.00054	-0.47	232	242
XAC_XauB_MI	XauB	MI	chaperonin GroEL [Xanthomonas fuscans subsp. aurantifolii str. ICPB 11122]	gi|292600337	1	0.0826	56916.1	6	7	9	59: Scan 361 (rt=437.573, f=2, i=33) [C:\Documents and Settings\visita-mas\Desktop\Flaviazandonadi\Xac_11122\19dez FlaviaZandonadi_1D_9.raw]	EIVANAGEEPSVILNK	R	V	0.95	66.4	25	66.4	7.11		1681.87	2	-0.015	-8.7	453	468
XAC_XauB_MI	XauB	MI	chaperonin GroEL [Xanthomonas fuscans subsp. aurantifolii str. ICPB 11122]	gi|292600337	1	0.0826	56916.1	6	7	9	50: Scan 345 (rt=415.309, f=3, i=10) [C:\Documents and Settings\visita-mas\Desktop\Flaviazandonadi\Xac_11122\19dez FlaviaZandonadi_1D_9.raw]	GANEDQTHGIQIALR	K	A	0.95	22.3	25	22.3	1.6		1621.81	2	-0.0078	-4.8	431	445
XAC_XauB_MI	XauB	MI	chaperonin GroEL [Xanthomonas fuscans subsp. aurantifolii str. ICPB 11122]	gi|292600337	1	0.0826	56916.1	6	7	9	49: Scan 344 (rt=413.748, f=2, i=30) [C:\Documents and Settings\visita-mas\Desktop\Flaviazandonadi\Xac_11122\19dez FlaviaZandonadi_1D_9.raw]	GANEDQTHGIQIALR	K	A	0.95	25	25	25	2.6		1621.8	3	-0.018	-11	431	445
XAC_XauB_MI	XauB	MI	chaperonin GroEL [Xanthomonas fuscans subsp. aurantifolii str. ICPB 11122]	gi|292600337	1	0.0826	56916.1	6	7	9	19: Scan 287 (rt=333.994, f=2, i=16) [C:\Documents and Settings\visita-mas\Desktop\Flaviazandonadi\Xac_11122\19dez FlaviaZandonadi_1D_9.raw]	NISKPTTDDK	K	A	0.95	20.7	25	20.7	1.89		1117.56	2	-0.0017	-1.6	133	142
XAC_XauB_MI	XauB	MI	chaperonin GroEL [Xanthomonas fuscans subsp. aurantifolii str. ICPB 11122]	gi|292600337	1	0.0826	56916.1	6	7	9	20: Scan 288 (rt=335.122, f=2, i=17) [C:\Documents and Settings\visita-mas\Desktop\Flaviazandonadi\Xac_11122\19dez FlaviaZandonadi_1D_9.raw]	NISKPTTDDK	K	A	0.95	16.8	25	16.8	2.66		1117.56	2	-0.0017	-1.6	133	142
XAC_XauB_MI	XauB	MI	GDP-mannose pyrophosphorylase [Xanthomonas fuscans subsp. aurantifolii str. ICPB 11122]	gi|294624438	0.709	0.00862	50868.4	1	1	1	96: Scan 424 (rt=526.05, f=2, i=41) [C:\Documents and Settings\visita-mas\Desktop\Flaviazandonadi\Xac_11122\19dez FlaviaZandonadi_1D_1.raw]	NTAPAIAVAALEATR	R	D	0.95	15.7	25	15.7	1.72		1467.81	2	0.00082	0.56	88	102
XAC_XauB_MI	XauB	MI	GDP-mannose pyrophosphorylase [Xanthomonas fuscans subsp. aurantifolii str. ICPB 11122]	gi|292601261	0.709	0.00862	50868.4	1	1	1	96: Scan 424 (rt=526.05, f=2, i=41) [C:\Documents and Settings\visita-mas\Desktop\Flaviazandonadi\Xac_11122\19dez FlaviaZandonadi_1D_1.raw]	NTAPAIAVAALEATR	R	D	0.95	15.7	25	15.7	1.72		1467.81	2	0.00082	0.56	88	102
XAC_XauB_MI	XauB	MI	GDP-mannose pyrophosphorylase [Xanthomonas fuscans subsp. aurantifolii str. ICPB 11122]	gi|294624438	1	0.123	50868.4	6	6	10	80: Scan 486 (rt=588.766, f=2, i=41) [C:\Documents and Settings\visita-mas\Desktop\flavia\12ag FlaviaZandonadi_MI_21B.raw]	DGADPLLLVLPSDHVIGNEAAFQAAVK	R	V	0.95	39.5	25	39.5	5.34		2759.4	3	-0.046	-17	103	129
XAC_XauB_MI	XauB	MI	GDP-mannose pyrophosphorylase [Xanthomonas fuscans subsp. aurantifolii str. ICPB 11122]	gi|294624438	1	0.123	50868.4	6	6	10	81: Scan 487 (rt=589.894, f=2, i=42) [C:\Documents and Settings\visita-mas\Desktop\flavia\12ag FlaviaZandonadi_MI_21B.raw]	DGADPLLLVLPSDHVIGNEAAFQAAVK	R	V	0.95	38.2	25	38.2	5.41		2759.4	3	-0.046	-17	103	129
XAC_XauB_MI	XauB	MI	GDP-mannose pyrophosphorylase [Xanthomonas fuscans subsp. aurantifolii str. ICPB 11122]	gi|294624438	1	0.123	50868.4	6	6	10	8: Scan 308 (rt=351.796, f=2, i=4) [C:\Documents and Settings\visita-mas\Desktop\flavia\12ag FlaviaZandonadi_MI_21B.raw]	FEDTYGR	R	-	0.95	28.1	25	28.1	1.74		886.38	2	-1.9e-06	-0.0022	460	466
XAC_XauB_MI	XauB	MI	GDP-mannose pyrophosphorylase [Xanthomonas fuscans subsp. aurantifolii str. ICPB 11122]	gi|294624438	1	0.123	50868.4	6	6	10	46: Scan 378 (rt=450.815, f=2, i=20) [C:\Documents and Settings\visita-mas\Desktop\flavia\12ag FlaviaZandonadi_MI_21B.raw]	LVTFGIKPTAPETGYGYIK	K	A	0.95	22.2	25	22.2	4.54		2054.09	3	-0.022	-10	140	158
XAC_XauB_MI	XauB	MI	GDP-mannose pyrophosphorylase [Xanthomonas fuscans subsp. aurantifolii str. ICPB 11122]	gi|294624438	1	0.123	50868.4	6	6	10	54: Scan 401 (rt=480.113, f=2, i=26) [C:\Documents and Settings\visita-mas\Desktop\flavia\12ag FlaviaZandonadi_MI_21B.raw]	NTAPAIAVAALEATR	R	D	0.95	58.9	25	58.9	7.32		1467.8	2	-0.0024	-1.6	88	102
XAC_XauB_MI	XauB	MI	GDP-mannose pyrophosphorylase [Xanthomonas fuscans subsp. aurantifolii str. ICPB 11122]	gi|294624438	1	0.123	50868.4	6	6	10	53: Scan 400 (rt=478.985, f=2, i=25) [C:\Documents and Settings\visita-mas\Desktop\flavia\12ag FlaviaZandonadi_MI_21B.raw]	NTAPAIAVAALEATR	R	D	0.95	65.1	25	65.1	7.6		1467.8	2	-0.0024	-1.6	88	102
XAC_XauB_MI	XauB	MI	GDP-mannose pyrophosphorylase [Xanthomonas fuscans subsp. aurantifolii str. ICPB 11122]	gi|294624438	1	0.123	50868.4	6	6	10	51: Scan 388 (rt=464.472, f=2, i=23) [C:\Documents and Settings\visita-mas\Desktop\flavia\12ag FlaviaZandonadi_MI_21B.raw]	QFLPLVGDK	K	S	0.95	38.3	25	23.5	4.02		1015.57	2	-0.0034	-3.3	28	36
XAC_XauB_MI	XauB	MI	GDP-mannose pyrophosphorylase [Xanthomonas fuscans subsp. aurantifolii str. ICPB 11122]	gi|294624438	1	0.123	50868.4	6	6	10	52: Scan 389 (rt=465.601, f=2, i=24) [C:\Documents and Settings\visita-mas\Desktop\flavia\12ag FlaviaZandonadi_MI_21B.raw]	QFLPLVGDK	K	S	0.95	55.1	25	41.6	4.28		1015.57	2	-0.0034	-3.3	28	36
XAC_XauB_MI	XauB	MI	GDP-mannose pyrophosphorylase [Xanthomonas fuscans subsp. aurantifolii str. ICPB 11122]	gi|294624438	1	0.123	50868.4	6	6	10	3: Scan 298 (rt=337.694, f=2, i=2) [C:\Documents and Settings\visita-mas\Desktop\flavia\12ag FlaviaZandonadi_MI_21B.raw]	VAAEAAAQGK	K	L	0.95	47.5	25.4	19.4	6.19		914.47	2	-0.0099	-11	130	139
XAC_XauB_MI	XauB	MI	GDP-mannose pyrophosphorylase [Xanthomonas fuscans subsp. aurantifolii str. ICPB 11122]	gi|294624438	1	0.123	50868.4	6	6	10	2: Scan 297 (rt=336.566, f=2, i=1) [C:\Documents and Settings\visita-mas\Desktop\flavia\12ag FlaviaZandonadi_MI_21B.raw]	VAAEAAAQGK	K	L	0.95	65	25.4	35.9	5.39		914.47	2	-0.0099	-11	130	139
XAC_XauB_MI	XauB	MI	GDP-mannose pyrophosphorylase [Xanthomonas fuscans subsp. aurantifolii str. ICPB 11122]	gi|292601261	1	0.123	50868.4	6	6	10	80: Scan 486 (rt=588.766, f=2, i=41) [C:\Documents and Settings\visita-mas\Desktop\flavia\12ag FlaviaZandonadi_MI_21B.raw]	DGADPLLLVLPSDHVIGNEAAFQAAVK	R	V	0.95	39.5	25	39.5	5.34		2759.4	3	-0.046	-17	103	129
XAC_XauB_MI	XauB	MI	GDP-mannose pyrophosphorylase [Xanthomonas fuscans subsp. aurantifolii str. ICPB 11122]	gi|292601261	1	0.123	50868.4	6	6	10	81: Scan 487 (rt=589.894, f=2, i=42) [C:\Documents and Settings\visita-mas\Desktop\flavia\12ag FlaviaZandonadi_MI_21B.raw]	DGADPLLLVLPSDHVIGNEAAFQAAVK	R	V	0.95	38.2	25	38.2	5.41		2759.4	3	-0.046	-17	103	129
XAC_XauB_MI	XauB	MI	GDP-mannose pyrophosphorylase [Xanthomonas fuscans subsp. aurantifolii str. ICPB 11122]	gi|292601261	1	0.123	50868.4	6	6	10	8: Scan 308 (rt=351.796, f=2, i=4) [C:\Documents and Settings\visita-mas\Desktop\flavia\12ag FlaviaZandonadi_MI_21B.raw]	FEDTYGR	R	-	0.95	28.1	25	28.1	1.74		886.38	2	-1.9e-06	-0.0022	460	466
XAC_XauB_MI	XauB	MI	GDP-mannose pyrophosphorylase [Xanthomonas fuscans subsp. aurantifolii str. ICPB 11122]	gi|292601261	1	0.123	50868.4	6	6	10	46: Scan 378 (rt=450.815, f=2, i=20) [C:\Documents and Settings\visita-mas\Desktop\flavia\12ag FlaviaZandonadi_MI_21B.raw]	LVTFGIKPTAPETGYGYIK	K	A	0.95	22.2	25	22.2	4.54		2054.09	3	-0.022	-10	140	158
XAC_XauB_MI	XauB	MI	GDP-mannose pyrophosphorylase [Xanthomonas fuscans subsp. aurantifolii str. ICPB 11122]	gi|292601261	1	0.123	50868.4	6	6	10	54: Scan 401 (rt=480.113, f=2, i=26) [C:\Documents and Settings\visita-mas\Desktop\flavia\12ag FlaviaZandonadi_MI_21B.raw]	NTAPAIAVAALEATR	R	D	0.95	58.9	25	58.9	7.32		1467.8	2	-0.0024	-1.6	88	102
XAC_XauB_MI	XauB	MI	GDP-mannose pyrophosphorylase [Xanthomonas fuscans subsp. aurantifolii str. ICPB 11122]	gi|292601261	1	0.123	50868.4	6	6	10	53: Scan 400 (rt=478.985, f=2, i=25) [C:\Documents and Settings\visita-mas\Desktop\flavia\12ag FlaviaZandonadi_MI_21B.raw]	NTAPAIAVAALEATR	R	D	0.95	65.1	25	65.1	7.6		1467.8	2	-0.0024	-1.6	88	102
XAC_XauB_MI	XauB	MI	GDP-mannose pyrophosphorylase [Xanthomonas fuscans subsp. aurantifolii str. ICPB 11122]	gi|292601261	1	0.123	50868.4	6	6	10	51: Scan 388 (rt=464.472, f=2, i=23) [C:\Documents and Settings\visita-mas\Desktop\flavia\12ag FlaviaZandonadi_MI_21B.raw]	QFLPLVGDK	K	S	0.95	38.3	25	23.5	4.02		1015.57	2	-0.0034	-3.3	28	36
XAC_XauB_MI	XauB	MI	GDP-mannose pyrophosphorylase [Xanthomonas fuscans subsp. aurantifolii str. ICPB 11122]	gi|292601261	1	0.123	50868.4	6	6	10	52: Scan 389 (rt=465.601, f=2, i=24) [C:\Documents and Settings\visita-mas\Desktop\flavia\12ag FlaviaZandonadi_MI_21B.raw]	QFLPLVGDK	K	S	0.95	55.1	25	41.6	4.28		1015.57	2	-0.0034	-3.3	28	36
XAC_XauB_MI	XauB	MI	GDP-mannose pyrophosphorylase [Xanthomonas fuscans subsp. aurantifolii str. ICPB 11122]	gi|292601261	1	0.123	50868.4	6	6	10	3: Scan 298 (rt=337.694, f=2, i=2) [C:\Documents and Settings\visita-mas\Desktop\flavia\12ag FlaviaZandonadi_MI_21B.raw]	VAAEAAAQGK	K	L	0.95	47.5	25.4	19.4	6.19		914.47	2	-0.0099	-11	130	139
XAC_XauB_MI	XauB	MI	GDP-mannose pyrophosphorylase [Xanthomonas fuscans subsp. aurantifolii str. ICPB 11122]	gi|292601261	1	0.123	50868.4	6	6	10	2: Scan 297 (rt=336.566, f=2, i=1) [C:\Documents and Settings\visita-mas\Desktop\flavia\12ag FlaviaZandonadi_MI_21B.raw]	VAAEAAAQGK	K	L	0.95	65	25.4	35.9	5.39		914.47	2	-0.0099	-11	130	139
XAC_XauB_MI	XauB	MI	GDP-mannose pyrophosphorylase [Xanthomonas fuscans subsp. aurantifolii str. ICPB 11122]	gi|294624438	0.799	0.0183	50868.4	1	1	2	87: Scan 425 (rt=524.03, f=2, i=53) [C:\Documents and Settings\visita-mas\Desktop\Flaviazandonadi\Xac_11122\19dez FlaviaZandonadi_1D_9.raw]	NTAPAIAVAALEATR	R	D	0.95	18.8	25	18.8	2.72		1467.81	2	0.0013	0.87	88	102
XAC_XauB_MI	XauB	MI	GDP-mannose pyrophosphorylase [Xanthomonas fuscans subsp. aurantifolii str. ICPB 11122]	gi|294624438	0.799	0.0183	50868.4	1	1	2	86: Scan 424 (rt=522.902, f=2, i=52) [C:\Documents and Settings\visita-mas\Desktop\Flaviazandonadi\Xac_11122\19dez FlaviaZandonadi_1D_9.raw]	NTAPAIAVAALEATR	R	D	0.95	45.6	25	45.6	5.96		1467.81	2	0.0013	0.87	88	102
XAC_XauB_MI	XauB	MI	GDP-mannose pyrophosphorylase [Xanthomonas fuscans subsp. aurantifolii str. ICPB 11122]	gi|292601261	0.799	0.0183	50868.4	1	1	2	87: Scan 425 (rt=524.03, f=2, i=53) [C:\Documents and Settings\visita-mas\Desktop\Flaviazandonadi\Xac_11122\19dez FlaviaZandonadi_1D_9.raw]	NTAPAIAVAALEATR	R	D	0.95	18.8	25	18.8	2.72		1467.81	2	0.0013	0.87	88	102
XAC_XauB_MI	XauB	MI	GDP-mannose pyrophosphorylase [Xanthomonas fuscans subsp. aurantifolii str. ICPB 11122]	gi|292601261	0.799	0.0183	50868.4	1	1	2	86: Scan 424 (rt=522.902, f=2, i=52) [C:\Documents and Settings\visita-mas\Desktop\Flaviazandonadi\Xac_11122\19dez FlaviaZandonadi_1D_9.raw]	NTAPAIAVAALEATR	R	D	0.95	45.6	25	45.6	5.96		1467.81	2	0.0013	0.87	88	102
XAC_XauB_MI	XauB	MI	acyl-carrier-protein S-malonyltransferase [Xanthomonas fuscans subsp. aurantifolii str. ICPB 11122]	gi|294627947	0.998	0.027	32771.6	2	2	3	19: Scan 298 (rt=345.449, f=2, i=17) [C:\Documents and Settings\visita-mas\Desktop\Flaviazandonadi\Xac_11122\19dez FlaviaZandonadi_1D_8.raw]	IAECGPGK	R	V	0.95	29.8	25	15.9	1.54	Carbamidomethyl (+57)	830.4	2	0.0058	7	274	281
XAC_XauB_MI	XauB	MI	acyl-carrier-protein S-malonyltransferase [Xanthomonas fuscans subsp. aurantifolii str. ICPB 11122]	gi|294627947	0.998	0.027	32771.6	2	2	3	18: Scan 297 (rt=344.32, f=2, i=16) [C:\Documents and Settings\visita-mas\Desktop\Flaviazandonadi\Xac_11122\19dez FlaviaZandonadi_1D_8.raw]	IAECGPGK	R	V	0.95	31.7	25	13.7	1	Carbamidomethyl (+57)	830.4	2	0.0058	7	274	281
XAC_XauB_MI	XauB	MI	acyl-carrier-protein S-malonyltransferase [Xanthomonas fuscans subsp. aurantifolii str. ICPB 11122]	gi|294627947	0.998	0.027	32771.6	2	2	3	55: Scan 358 (rt=431.187, f=2, i=28) [C:\Documents and Settings\visita-mas\Desktop\Flaviazandonadi\Xac_11122\19dez FlaviaZandonadi_1D_8.raw]	VLSGLIK	K	R	0.95	29.9	25	16.6	1.17		728.48	2	0.0025	3.5	282	288
XAC_XauB_MI	XauB	MI	acyl-carrier-protein S-malonyltransferase [Xanthomonas fuscans subsp. aurantifolii str. ICPB 11122]	gi|292597861	0.998	0.027	32771.6	2	2	3	19: Scan 298 (rt=345.449, f=2, i=17) [C:\Documents and Settings\visita-mas\Desktop\Flaviazandonadi\Xac_11122\19dez FlaviaZandonadi_1D_8.raw]	IAECGPGK	R	V	0.95	29.8	25	15.9	1.54	Carbamidomethyl (+57)	830.4	2	0.0058	7	274	281
XAC_XauB_MI	XauB	MI	acyl-carrier-protein S-malonyltransferase [Xanthomonas fuscans subsp. aurantifolii str. ICPB 11122]	gi|292597861	0.998	0.027	32771.6	2	2	3	18: Scan 297 (rt=344.32, f=2, i=16) [C:\Documents and Settings\visita-mas\Desktop\Flaviazandonadi\Xac_11122\19dez FlaviaZandonadi_1D_8.raw]	IAECGPGK	R	V	0.95	31.7	25	13.7	1	Carbamidomethyl (+57)	830.4	2	0.0058	7	274	281
XAC_XauB_MI	XauB	MI	acyl-carrier-protein S-malonyltransferase [Xanthomonas fuscans subsp. aurantifolii str. ICPB 11122]	gi|292597861	0.998	0.027	32771.6	2	2	3	55: Scan 358 (rt=431.187, f=2, i=28) [C:\Documents and Settings\visita-mas\Desktop\Flaviazandonadi\Xac_11122\19dez FlaviaZandonadi_1D_8.raw]	VLSGLIK	K	R	0.95	29.9	25	16.6	1.17		728.48	2	0.0025	3.5	282	288
XAC_XauB_MI	XauB	MI	pyruvate kinase [Xanthomonas fuscans subsp. aurantifolii str. ICPB 11122]	gi|294625937	1	0.232	54592.7	12	12	23	25: Scan 316 (rt=369.867, f=4, i=5) [C:\Documents and Settings\visita-mas\Desktop\Flaviazandonadi\Xac_11122\19dez FlaviaZandonadi_1D_7.raw]	AGVNVVR	K	L	0.95	37.6	25	28.2	2.07		713.42	2	0.0033	4.7	50	56
XAC_XauB_MI	XauB	MI	pyruvate kinase [Xanthomonas fuscans subsp. aurantifolii str. ICPB 11122]	gi|294625937	1	0.232	54592.7	12	12	23	7: Scan 245 (rt=280.891, f=2, i=7) [C:\Documents and Settings\visita-mas\Desktop\Flaviazandonadi\Xac_11122\19dez FlaviaZandonadi_1D_7.raw]	AVEAMAR	R	I	0.95	30.2	25	10.8	2.7	Oxidation (+16)	762.38	2	0.0077	10	347	353
XAC_XauB_MI	XauB	MI	pyruvate kinase [Xanthomonas fuscans subsp. aurantifolii str. ICPB 11122]	gi|294625937	1	0.232	54592.7	12	12	23	47: Scan 354 (rt=422.991, f=2, i=23) [C:\Documents and Settings\visita-mas\Desktop\Flaviazandonadi\Xac_11122\19dez FlaviaZandonadi_1D_7.raw]	DKELIGIVAK	R	I	0.95	48.9	25	40.9	3.85		1084.65	2	-0.0042	-3.9	198	207
XAC_XauB_MI	XauB	MI	pyruvate kinase [Xanthomonas fuscans subsp. aurantifolii str. ICPB 11122]	gi|294625937	1	0.232	54592.7	12	12	23	46: Scan 353 (rt=421.862, f=2, i=22) [C:\Documents and Settings\visita-mas\Desktop\Flaviazandonadi\Xac_11122\19dez FlaviaZandonadi_1D_7.raw]	DKELIGIVAK	R	I	0.95	67.1	25	67.1	4.55		1084.65	2	-0.0042	-3.9	198	207
XAC_XauB_MI	XauB	MI	pyruvate kinase [Xanthomonas fuscans subsp. aurantifolii str. ICPB 11122]	gi|294625937	1	0.232	54592.7	12	12	23	11: Scan 261 (rt=300.887, f=2, i=11) [C:\Documents and Settings\visita-mas\Desktop\Flaviazandonadi\Xac_11122\19dez FlaviaZandonadi_1D_7.raw]	ESLAQNK	R	V	0.95	34.3	25	34.3	3.2		788.4	2	0.0005	0.63	289	295
XAC_XauB_MI	XauB	MI	pyruvate kinase [Xanthomonas fuscans subsp. aurantifolii str. ICPB 11122]	gi|294625937	1	0.232	54592.7	12	12	23	77: Scan 429 (rt=523.356, f=2, i=46) [C:\Documents and Settings\visita-mas\Desktop\Flaviazandonadi\Xac_11122\19dez FlaviaZandonadi_1D_7.raw]	GDLGVEIGDAELPGLQK	R	K	0.95	54.6	25	54.6	6.41		1709.86	2	-0.022	-13	268	284
XAC_XauB_MI	XauB	MI	pyruvate kinase [Xanthomonas fuscans subsp. aurantifolii str. ICPB 11122]	gi|294625937	1	0.232	54592.7	12	12	23	78: Scan 430 (rt=524.484, f=2, i=47) [C:\Documents and Settings\visita-mas\Desktop\Flaviazandonadi\Xac_11122\19dez FlaviaZandonadi_1D_7.raw]	GDLGVEIGDAELPGLQK	R	K	0.95	59.8	25	58.6	6.6		1709.86	2	-0.022	-13	268	284
XAC_XauB_MI	XauB	MI	pyruvate kinase [Xanthomonas fuscans subsp. aurantifolii str. ICPB 11122]	gi|294625937	1	0.232	54592.7	12	12	23	86: Scan 445 (rt=546.156, f=2, i=51) [C:\Documents and Settings\visita-mas\Desktop\Flaviazandonadi\Xac_11122\19dez FlaviaZandonadi_1D_7.raw]	GVFPISFDSR	R	G	0.95	33.5	25	28.7	2.42		1123.57	2	0.0016	1.5	438	447
XAC_XauB_MI	XauB	MI	pyruvate kinase [Xanthomonas fuscans subsp. aurantifolii str. ICPB 11122]	gi|294625937	1	0.232	54592.7	12	12	23	85: Scan 442 (rt=541.801, f=3, i=21) [C:\Documents and Settings\visita-mas\Desktop\Flaviazandonadi\Xac_11122\19dez FlaviaZandonadi_1D_7.raw]	GVFPISFDSR	R	G	0.95	34.1	25	30	3.41		1123.56	2	-0.0027	-2.4	438	447
XAC_XauB_MI	XauB	MI	pyruvate kinase [Xanthomonas fuscans subsp. aurantifolii str. ICPB 11122]	gi|294625937	1	0.232	54592.7	12	12	23	84: Scan 441 (rt=540.672, f=3, i=20) [C:\Documents and Settings\visita-mas\Desktop\Flaviazandonadi\Xac_11122\19dez FlaviaZandonadi_1D_7.raw]	GVFPISFDSR	R	G	0.95	41.9	25	37.7	3.42		1123.56	2	-0.0027	-2.4	438	447
XAC_XauB_MI	XauB	MI	pyruvate kinase [Xanthomonas fuscans subsp. aurantifolii str. ICPB 11122]	gi|294625937	1	0.232	54592.7	12	12	23	35: Scan 332 (rt=392.553, f=2, i=19) [C:\Documents and Settings\visita-mas\Desktop\Flaviazandonadi\Xac_11122\19dez FlaviaZandonadi_1D_7.raw]	LLEVGEDGR	R	A	0.95	50.5	25	38	5.66		986.5	2	-0.0024	-2.4	493	501
XAC_XauB_MI	XauB	MI	pyruvate kinase [Xanthomonas fuscans subsp. aurantifolii str. ICPB 11122]	gi|294625937	1	0.232	54592.7	12	12	23	23: Scan 314 (rt=366.744, f=2, i=16) [C:\Documents and Settings\visita-mas\Desktop\Flaviazandonadi\Xac_11122\19dez FlaviaZandonadi_1D_7.raw]	LNFSHGDPSGQAK	R	R	0.95	24.5	25	24.5	4.74		1356.63	2	-0.0088	-6.5	57	69
XAC_XauB_MI	XauB	MI	pyruvate kinase [Xanthomonas fuscans subsp. aurantifolii str. ICPB 11122]	gi|294625937	1	0.232	54592.7	12	12	23	60: Scan 392 (rt=473.082, f=2, i=36) [C:\Documents and Settings\visita-mas\Desktop\Flaviazandonadi\Xac_11122\19dez FlaviaZandonadi_1D_7.raw]	QGGGLSLGALTER	K	D	0.95	64.5	25	54	4.13		1257.66	2	-0.011	-8.6	185	197
XAC_XauB_MI	XauB	MI	pyruvate kinase [Xanthomonas fuscans subsp. aurantifolii str. ICPB 11122]	gi|294625937	1	0.232	54592.7	12	12	23	59: Scan 391 (rt=471.954, f=2, i=35) [C:\Documents and Settings\visita-mas\Desktop\Flaviazandonadi\Xac_11122\19dez FlaviaZandonadi_1D_7.raw]	QGGGLSLGALTER	K	D	0.95	76	25	65.4	6.68		1257.66	2	-0.011	-8.6	185	197
XAC_XauB_MI	XauB	MI	pyruvate kinase [Xanthomonas fuscans subsp. aurantifolii str. ICPB 11122]	gi|294625937	1	0.232	54592.7	12	12	23	51: Scan 366 (rt=438.472, f=2, i=27) [C:\Documents and Settings\visita-mas\Desktop\Flaviazandonadi\Xac_11122\19dez FlaviaZandonadi_1D_7.raw]	SNMPIYAFTR	R	H	0.95	32.1	25	32.1	1.92	Oxidation (+16)	1214.57	2	-0.0014	-1.2	416	425
XAC_XauB_MI	XauB	MI	pyruvate kinase [Xanthomonas fuscans subsp. aurantifolii str. ICPB 11122]	gi|294625937	1	0.232	54592.7	12	12	23	48: Scan 361 (rt=431.86, f=2, i=24) [C:\Documents and Settings\visita-mas\Desktop\Flaviazandonadi\Xac_11122\19dez FlaviaZandonadi_1D_7.raw]	SNMPIYAFTR	R	H	0.95	46.4	25	46.4	4.62	Oxidation (+16)	1214.57	2	-0.008	-6.6	416	425
XAC_XauB_MI	XauB	MI	pyruvate kinase [Xanthomonas fuscans subsp. aurantifolii str. ICPB 11122]	gi|294625937	1	0.232	54592.7	12	12	23	49: Scan 362 (rt=432.989, f=2, i=25) [C:\Documents and Settings\visita-mas\Desktop\Flaviazandonadi\Xac_11122\19dez FlaviaZandonadi_1D_7.raw]	SNMPIYAFTR	R	H	0.95	47.4	25	46.6	4.62	Oxidation (+16)	1214.57	2	-0.008	-6.6	416	425
XAC_XauB_MI	XauB	MI	pyruvate kinase [Xanthomonas fuscans subsp. aurantifolii str. ICPB 11122]	gi|294625937	1	0.232	54592.7	12	12	23	95: Scan 460 (rt=566.858, f=2, i=56) [C:\Documents and Settings\visita-mas\Desktop\Flaviazandonadi\Xac_11122\19dez FlaviaZandonadi_1D_7.raw]	VGAEVGILADLPGPK	R	I	0.95	41.8	25	41.8	4.34		1434.81	2	-0.0027	-1.9	81	95
XAC_XauB_MI	XauB	MI	pyruvate kinase [Xanthomonas fuscans subsp. aurantifolii str. ICPB 11122]	gi|294625937	1	0.232	54592.7	12	12	23	92: Scan 455 (rt=560.246, f=2, i=53) [C:\Documents and Settings\visita-mas\Desktop\Flaviazandonadi\Xac_11122\19dez FlaviaZandonadi_1D_7.raw]	VGAEVGILADLPGPK	R	I	0.95	48.8	25	48.8	6.85		1434.8	2	-0.011	-7.6	81	95
XAC_XauB_MI	XauB	MI	pyruvate kinase [Xanthomonas fuscans subsp. aurantifolii str. ICPB 11122]	gi|294625937	1	0.232	54592.7	12	12	23	94: Scan 459 (rt=565.729, f=2, i=55) [C:\Documents and Settings\visita-mas\Desktop\Flaviazandonadi\Xac_11122\19dez FlaviaZandonadi_1D_7.raw]	VGAEVGILADLPGPK	R	I	0.95	52.1	25	46.5	5.54		1434.81	2	-0.0027	-1.9	81	95
XAC_XauB_MI	XauB	MI	pyruvate kinase [Xanthomonas fuscans subsp. aurantifolii str. ICPB 11122]	gi|294625937	1	0.232	54592.7	12	12	23	93: Scan 456 (rt=561.374, f=2, i=54) [C:\Documents and Settings\visita-mas\Desktop\Flaviazandonadi\Xac_11122\19dez FlaviaZandonadi_1D_7.raw]	VGAEVGILADLPGPK	R	I	0.95	72.8	25	66.6	7.66		1434.8	2	-0.011	-7.6	81	95
XAC_XauB_MI	XauB	MI	pyruvate kinase [Xanthomonas fuscans subsp. aurantifolii str. ICPB 11122]	gi|294625937	1	0.232	54592.7	12	12	23	40: Scan 339 (rt=402.722, f=4, i=11) [C:\Documents and Settings\visita-mas\Desktop\Flaviazandonadi\Xac_11122\19dez FlaviaZandonadi_1D_7.raw]	VLNDGVLSDR	K	K	0.95	25.9	25	18.3	3.18		1086.56	2	-0.0067	-6.2	170	179
XAC_XauB_MI	XauB	MI	pyruvate kinase [Xanthomonas fuscans subsp. aurantifolii str. ICPB 11122]	gi|294625937	1	0.232	54592.7	12	12	23	41: Scan 340 (rt=403.851, f=4, i=12) [C:\Documents and Settings\visita-mas\Desktop\Flaviazandonadi\Xac_11122\19dez FlaviaZandonadi_1D_7.raw]	VLNDGVLSDR	K	K	0.95	46	25	41.6	3.07		1086.56	2	-0.0067	-6.2	170	179
XAC_XauB_MI	XauB	MI	pyruvate kinase [Xanthomonas fuscans subsp. aurantifolii str. ICPB 11122]	gi|292599789	1	0.232	54592.7	12	12	23	25: Scan 316 (rt=369.867, f=4, i=5) [C:\Documents and Settings\visita-mas\Desktop\Flaviazandonadi\Xac_11122\19dez FlaviaZandonadi_1D_7.raw]	AGVNVVR	K	L	0.95	37.6	25	28.2	2.07		713.42	2	0.0033	4.7	50	56
XAC_XauB_MI	XauB	MI	pyruvate kinase [Xanthomonas fuscans subsp. aurantifolii str. ICPB 11122]	gi|292599789	1	0.232	54592.7	12	12	23	7: Scan 245 (rt=280.891, f=2, i=7) [C:\Documents and Settings\visita-mas\Desktop\Flaviazandonadi\Xac_11122\19dez FlaviaZandonadi_1D_7.raw]	AVEAMAR	R	I	0.95	30.2	25	10.8	2.7	Oxidation (+16)	762.38	2	0.0077	10	347	353
XAC_XauB_MI	XauB	MI	pyruvate kinase [Xanthomonas fuscans subsp. aurantifolii str. ICPB 11122]	gi|292599789	1	0.232	54592.7	12	12	23	47: Scan 354 (rt=422.991, f=2, i=23) [C:\Documents and Settings\visita-mas\Desktop\Flaviazandonadi\Xac_11122\19dez FlaviaZandonadi_1D_7.raw]	DKELIGIVAK	R	I	0.95	48.9	25	40.9	3.85		1084.65	2	-0.0042	-3.9	198	207
XAC_XauB_MI	XauB	MI	pyruvate kinase [Xanthomonas fuscans subsp. aurantifolii str. ICPB 11122]	gi|292599789	1	0.232	54592.7	12	12	23	46: Scan 353 (rt=421.862, f=2, i=22) [C:\Documents and Settings\visita-mas\Desktop\Flaviazandonadi\Xac_11122\19dez FlaviaZandonadi_1D_7.raw]	DKELIGIVAK	R	I	0.95	67.1	25	67.1	4.55		1084.65	2	-0.0042	-3.9	198	207
XAC_XauB_MI	XauB	MI	pyruvate kinase [Xanthomonas fuscans subsp. aurantifolii str. ICPB 11122]	gi|292599789	1	0.232	54592.7	12	12	23	11: Scan 261 (rt=300.887, f=2, i=11) [C:\Documents and Settings\visita-mas\Desktop\Flaviazandonadi\Xac_11122\19dez FlaviaZandonadi_1D_7.raw]	ESLAQNK	R	V	0.95	34.3	25	34.3	3.2		788.4	2	0.0005	0.63	289	295
XAC_XauB_MI	XauB	MI	pyruvate kinase [Xanthomonas fuscans subsp. aurantifolii str. ICPB 11122]	gi|292599789	1	0.232	54592.7	12	12	23	77: Scan 429 (rt=523.356, f=2, i=46) [C:\Documents and Settings\visita-mas\Desktop\Flaviazandonadi\Xac_11122\19dez FlaviaZandonadi_1D_7.raw]	GDLGVEIGDAELPGLQK	R	K	0.95	54.6	25	54.6	6.41		1709.86	2	-0.022	-13	268	284
XAC_XauB_MI	XauB	MI	pyruvate kinase [Xanthomonas fuscans subsp. aurantifolii str. ICPB 11122]	gi|292599789	1	0.232	54592.7	12	12	23	78: Scan 430 (rt=524.484, f=2, i=47) [C:\Documents and Settings\visita-mas\Desktop\Flaviazandonadi\Xac_11122\19dez FlaviaZandonadi_1D_7.raw]	GDLGVEIGDAELPGLQK	R	K	0.95	59.8	25	58.6	6.6		1709.86	2	-0.022	-13	268	284
XAC_XauB_MI	XauB	MI	pyruvate kinase [Xanthomonas fuscans subsp. aurantifolii str. ICPB 11122]	gi|292599789	1	0.232	54592.7	12	12	23	86: Scan 445 (rt=546.156, f=2, i=51) [C:\Documents and Settings\visita-mas\Desktop\Flaviazandonadi\Xac_11122\19dez FlaviaZandonadi_1D_7.raw]	GVFPISFDSR	R	G	0.95	33.5	25	28.7	2.42		1123.57	2	0.0016	1.5	438	447
XAC_XauB_MI	XauB	MI	pyruvate kinase [Xanthomonas fuscans subsp. aurantifolii str. ICPB 11122]	gi|292599789	1	0.232	54592.7	12	12	23	85: Scan 442 (rt=541.801, f=3, i=21) [C:\Documents and Settings\visita-mas\Desktop\Flaviazandonadi\Xac_11122\19dez FlaviaZandonadi_1D_7.raw]	GVFPISFDSR	R	G	0.95	34.1	25	30	3.41		1123.56	2	-0.0027	-2.4	438	447
XAC_XauB_MI	XauB	MI	pyruvate kinase [Xanthomonas fuscans subsp. aurantifolii str. ICPB 11122]	gi|292599789	1	0.232	54592.7	12	12	23	84: Scan 441 (rt=540.672, f=3, i=20) [C:\Documents and Settings\visita-mas\Desktop\Flaviazandonadi\Xac_11122\19dez FlaviaZandonadi_1D_7.raw]	GVFPISFDSR	R	G	0.95	41.9	25	37.7	3.42		1123.56	2	-0.0027	-2.4	438	447
XAC_XauB_MI	XauB	MI	pyruvate kinase [Xanthomonas fuscans subsp. aurantifolii str. ICPB 11122]	gi|292599789	1	0.232	54592.7	12	12	23	35: Scan 332 (rt=392.553, f=2, i=19) [C:\Documents and Settings\visita-mas\Desktop\Flaviazandonadi\Xac_11122\19dez FlaviaZandonadi_1D_7.raw]	LLEVGEDGR	R	A	0.95	50.5	25	38	5.66		986.5	2	-0.0024	-2.4	493	501
XAC_XauB_MI	XauB	MI	pyruvate kinase [Xanthomonas fuscans subsp. aurantifolii str. ICPB 11122]	gi|292599789	1	0.232	54592.7	12	12	23	23: Scan 314 (rt=366.744, f=2, i=16) [C:\Documents and Settings\visita-mas\Desktop\Flaviazandonadi\Xac_11122\19dez FlaviaZandonadi_1D_7.raw]	LNFSHGDPSGQAK	R	R	0.95	24.5	25	24.5	4.74		1356.63	2	-0.0088	-6.5	57	69
XAC_XauB_MI	XauB	MI	pyruvate kinase [Xanthomonas fuscans subsp. aurantifolii str. ICPB 11122]	gi|292599789	1	0.232	54592.7	12	12	23	60: Scan 392 (rt=473.082, f=2, i=36) [C:\Documents and Settings\visita-mas\Desktop\Flaviazandonadi\Xac_11122\19dez FlaviaZandonadi_1D_7.raw]	QGGGLSLGALTER	K	D	0.95	64.5	25	54	4.13		1257.66	2	-0.011	-8.6	185	197
XAC_XauB_MI	XauB	MI	pyruvate kinase [Xanthomonas fuscans subsp. aurantifolii str. ICPB 11122]	gi|292599789	1	0.232	54592.7	12	12	23	59: Scan 391 (rt=471.954, f=2, i=35) [C:\Documents and Settings\visita-mas\Desktop\Flaviazandonadi\Xac_11122\19dez FlaviaZandonadi_1D_7.raw]	QGGGLSLGALTER	K	D	0.95	76	25	65.4	6.68		1257.66	2	-0.011	-8.6	185	197
XAC_XauB_MI	XauB	MI	pyruvate kinase [Xanthomonas fuscans subsp. aurantifolii str. ICPB 11122]	gi|292599789	1	0.232	54592.7	12	12	23	51: Scan 366 (rt=438.472, f=2, i=27) [C:\Documents and Settings\visita-mas\Desktop\Flaviazandonadi\Xac_11122\19dez FlaviaZandonadi_1D_7.raw]	SNMPIYAFTR	R	H	0.95	32.1	25	32.1	1.92	Oxidation (+16)	1214.57	2	-0.0014	-1.2	416	425
XAC_XauB_MI	XauB	MI	pyruvate kinase [Xanthomonas fuscans subsp. aurantifolii str. ICPB 11122]	gi|292599789	1	0.232	54592.7	12	12	23	48: Scan 361 (rt=431.86, f=2, i=24) [C:\Documents and Settings\visita-mas\Desktop\Flaviazandonadi\Xac_11122\19dez FlaviaZandonadi_1D_7.raw]	SNMPIYAFTR	R	H	0.95	46.4	25	46.4	4.62	Oxidation (+16)	1214.57	2	-0.008	-6.6	416	425
XAC_XauB_MI	XauB	MI	pyruvate kinase [Xanthomonas fuscans subsp. aurantifolii str. ICPB 11122]	gi|292599789	1	0.232	54592.7	12	12	23	49: Scan 362 (rt=432.989, f=2, i=25) [C:\Documents and Settings\visita-mas\Desktop\Flaviazandonadi\Xac_11122\19dez FlaviaZandonadi_1D_7.raw]	SNMPIYAFTR	R	H	0.95	47.4	25	46.6	4.62	Oxidation (+16)	1214.57	2	-0.008	-6.6	416	425
XAC_XauB_MI	XauB	MI	pyruvate kinase [Xanthomonas fuscans subsp. aurantifolii str. ICPB 11122]	gi|292599789	1	0.232	54592.7	12	12	23	95: Scan 460 (rt=566.858, f=2, i=56) [C:\Documents and Settings\visita-mas\Desktop\Flaviazandonadi\Xac_11122\19dez FlaviaZandonadi_1D_7.raw]	VGAEVGILADLPGPK	R	I	0.95	41.8	25	41.8	4.34		1434.81	2	-0.0027	-1.9	81	95
XAC_XauB_MI	XauB	MI	pyruvate kinase [Xanthomonas fuscans subsp. aurantifolii str. ICPB 11122]	gi|292599789	1	0.232	54592.7	12	12	23	92: Scan 455 (rt=560.246, f=2, i=53) [C:\Documents and Settings\visita-mas\Desktop\Flaviazandonadi\Xac_11122\19dez FlaviaZandonadi_1D_7.raw]	VGAEVGILADLPGPK	R	I	0.95	48.8	25	48.8	6.85		1434.8	2	-0.011	-7.6	81	95
XAC_XauB_MI	XauB	MI	pyruvate kinase [Xanthomonas fuscans subsp. aurantifolii str. ICPB 11122]	gi|292599789	1	0.232	54592.7	12	12	23	94: Scan 459 (rt=565.729, f=2, i=55) [C:\Documents and Settings\visita-mas\Desktop\Flaviazandonadi\Xac_11122\19dez FlaviaZandonadi_1D_7.raw]	VGAEVGILADLPGPK	R	I	0.95	52.1	25	46.5	5.54		1434.81	2	-0.0027	-1.9	81	95
XAC_XauB_MI	XauB	MI	pyruvate kinase [Xanthomonas fuscans subsp. aurantifolii str. ICPB 11122]	gi|292599789	1	0.232	54592.7	12	12	23	93: Scan 456 (rt=561.374, f=2, i=54) [C:\Documents and Settings\visita-mas\Desktop\Flaviazandonadi\Xac_11122\19dez FlaviaZandonadi_1D_7.raw]	VGAEVGILADLPGPK	R	I	0.95	72.8	25	66.6	7.66		1434.8	2	-0.011	-7.6	81	95
XAC_XauB_MI	XauB	MI	pyruvate kinase [Xanthomonas fuscans subsp. aurantifolii str. ICPB 11122]	gi|292599789	1	0.232	54592.7	12	12	23	40: Scan 339 (rt=402.722, f=4, i=11) [C:\Documents and Settings\visita-mas\Desktop\Flaviazandonadi\Xac_11122\19dez FlaviaZandonadi_1D_7.raw]	VLNDGVLSDR	K	K	0.95	25.9	25	18.3	3.18		1086.56	2	-0.0067	-6.2	170	179
XAC_XauB_MI	XauB	MI	pyruvate kinase [Xanthomonas fuscans subsp. aurantifolii str. ICPB 11122]	gi|292599789	1	0.232	54592.7	12	12	23	41: Scan 340 (rt=403.851, f=4, i=12) [C:\Documents and Settings\visita-mas\Desktop\Flaviazandonadi\Xac_11122\19dez FlaviaZandonadi_1D_7.raw]	VLNDGVLSDR	K	K	0.95	46	25	41.6	3.07		1086.56	2	-0.0067	-6.2	170	179
XAC_XauB_MI	XauB	MI	pyruvate kinase [Xanthomonas fuscans subsp. aurantifolii str. ICPB 11122]	gi|294625937	1	0.0734	54592.7	6	6	8	55: Scan 352 (rt=425.045, f=4, i=14) [C:\Documents and Settings\visita-mas\Desktop\Flaviazandonadi\Xac_11122\19dez FlaviaZandonadi_1D_9.raw]	DKELIGIVAK	R	I	0.95	42	25	40.8	3.8		1084.64	2	-0.0048	-4.4	198	207
XAC_XauB_MI	XauB	MI	pyruvate kinase [Xanthomonas fuscans subsp. aurantifolii str. ICPB 11122]	gi|294625937	1	0.0734	54592.7	6	6	8	54: Scan 351 (rt=423.916, f=4, i=13) [C:\Documents and Settings\visita-mas\Desktop\Flaviazandonadi\Xac_11122\19dez FlaviaZandonadi_1D_9.raw]	DKELIGIVAK	R	I	0.95	45.3	25	39.5	4.32		1084.64	2	-0.0048	-4.4	198	207
XAC_XauB_MI	XauB	MI	pyruvate kinase [Xanthomonas fuscans subsp. aurantifolii str. ICPB 11122]	gi|294625937	1	0.0734	54592.7	6	6	8	15: Scan 253 (rt=293.684, f=2, i=12) [C:\Documents and Settings\visita-mas\Desktop\Flaviazandonadi\Xac_11122\19dez FlaviaZandonadi_1D_9.raw]	ESLAQNK	R	V	0.95	31.2	25	29.9	1.82		788.41	2	0.0022	2.7	289	295
XAC_XauB_MI	XauB	MI	pyruvate kinase [Xanthomonas fuscans subsp. aurantifolii str. ICPB 11122]	gi|294625937	1	0.0734	54592.7	6	6	8	88: Scan 428 (rt=528.385, f=2, i=54) [C:\Documents and Settings\visita-mas\Desktop\Flaviazandonadi\Xac_11122\19dez FlaviaZandonadi_1D_9.raw]	GDLGVEIGDAELPGLQK	R	K	0.95	24.3	25	24.3	3.77		1709.87	2	-0.0092	-5.4	268	284
XAC_XauB_MI	XauB	MI	pyruvate kinase [Xanthomonas fuscans subsp. aurantifolii str. ICPB 11122]	gi|294625937	1	0.0734	54592.7	6	6	8	93: Scan 439 (rt=543.171, f=2, i=57) [C:\Documents and Settings\visita-mas\Desktop\Flaviazandonadi\Xac_11122\19dez FlaviaZandonadi_1D_9.raw]	GVFPISFDSR	R	G	0.95	38	25	34.4	3.03		1123.56	2	-0.0038	-3.4	438	447
XAC_XauB_MI	XauB	MI	pyruvate kinase [Xanthomonas fuscans subsp. aurantifolii str. ICPB 11122]	gi|294625937	1	0.0734	54592.7	6	6	8	67: Scan 387 (rt=471.659, f=2, i=40) [C:\Documents and Settings\visita-mas\Desktop\Flaviazandonadi\Xac_11122\19dez FlaviaZandonadi_1D_9.raw]	QGGGLSLGALTER	K	D	0.95	62	25	57	7.03		1257.67	2	-0.002	-1.6	185	197
XAC_XauB_MI	XauB	MI	pyruvate kinase [Xanthomonas fuscans subsp. aurantifolii str. ICPB 11122]	gi|294625937	1	0.0734	54592.7	6	6	8	68: Scan 388 (rt=472.788, f=2, i=41) [C:\Documents and Settings\visita-mas\Desktop\Flaviazandonadi\Xac_11122\19dez FlaviaZandonadi_1D_9.raw]	QGGGLSLGALTER	K	D	0.95	71.7	25	68.9	5.62		1257.67	2	-0.002	-1.6	185	197
XAC_XauB_MI	XauB	MI	pyruvate kinase [Xanthomonas fuscans subsp. aurantifolii str. ICPB 11122]	gi|294625937	1	0.0734	54592.7	6	6	8	101: Scan 453 (rt=562.744, f=2, i=62) [C:\Documents and Settings\visita-mas\Desktop\Flaviazandonadi\Xac_11122\19dez FlaviaZandonadi_1D_9.raw]	VGAEVGILADLPGPK	R	I	0.95	64.8	25	64.5	4.89		1434.8	2	-0.012	-8.1	81	95
XAC_XauB_MI	XauB	MI	pyruvate kinase [Xanthomonas fuscans subsp. aurantifolii str. ICPB 11122]	gi|292599789	1	0.0734	54592.7	6	6	8	55: Scan 352 (rt=425.045, f=4, i=14) [C:\Documents and Settings\visita-mas\Desktop\Flaviazandonadi\Xac_11122\19dez FlaviaZandonadi_1D_9.raw]	DKELIGIVAK	R	I	0.95	42	25	40.8	3.8		1084.64	2	-0.0048	-4.4	198	207
XAC_XauB_MI	XauB	MI	pyruvate kinase [Xanthomonas fuscans subsp. aurantifolii str. ICPB 11122]	gi|292599789	1	0.0734	54592.7	6	6	8	54: Scan 351 (rt=423.916, f=4, i=13) [C:\Documents and Settings\visita-mas\Desktop\Flaviazandonadi\Xac_11122\19dez FlaviaZandonadi_1D_9.raw]	DKELIGIVAK	R	I	0.95	45.3	25	39.5	4.32		1084.64	2	-0.0048	-4.4	198	207
XAC_XauB_MI	XauB	MI	pyruvate kinase [Xanthomonas fuscans subsp. aurantifolii str. ICPB 11122]	gi|292599789	1	0.0734	54592.7	6	6	8	15: Scan 253 (rt=293.684, f=2, i=12) [C:\Documents and Settings\visita-mas\Desktop\Flaviazandonadi\Xac_11122\19dez FlaviaZandonadi_1D_9.raw]	ESLAQNK	R	V	0.95	31.2	25	29.9	1.82		788.41	2	0.0022	2.7	289	295
XAC_XauB_MI	XauB	MI	pyruvate kinase [Xanthomonas fuscans subsp. aurantifolii str. ICPB 11122]	gi|292599789	1	0.0734	54592.7	6	6	8	88: Scan 428 (rt=528.385, f=2, i=54) [C:\Documents and Settings\visita-mas\Desktop\Flaviazandonadi\Xac_11122\19dez FlaviaZandonadi_1D_9.raw]	GDLGVEIGDAELPGLQK	R	K	0.95	24.3	25	24.3	3.77		1709.87	2	-0.0092	-5.4	268	284
XAC_XauB_MI	XauB	MI	pyruvate kinase [Xanthomonas fuscans subsp. aurantifolii str. ICPB 11122]	gi|292599789	1	0.0734	54592.7	6	6	8	93: Scan 439 (rt=543.171, f=2, i=57) [C:\Documents and Settings\visita-mas\Desktop\Flaviazandonadi\Xac_11122\19dez FlaviaZandonadi_1D_9.raw]	GVFPISFDSR	R	G	0.95	38	25	34.4	3.03		1123.56	2	-0.0038	-3.4	438	447
XAC_XauB_MI	XauB	MI	pyruvate kinase [Xanthomonas fuscans subsp. aurantifolii str. ICPB 11122]	gi|292599789	1	0.0734	54592.7	6	6	8	67: Scan 387 (rt=471.659, f=2, i=40) [C:\Documents and Settings\visita-mas\Desktop\Flaviazandonadi\Xac_11122\19dez FlaviaZandonadi_1D_9.raw]	QGGGLSLGALTER	K	D	0.95	62	25	57	7.03		1257.67	2	-0.002	-1.6	185	197
XAC_XauB_MI	XauB	MI	pyruvate kinase [Xanthomonas fuscans subsp. aurantifolii str. ICPB 11122]	gi|292599789	1	0.0734	54592.7	6	6	8	68: Scan 388 (rt=472.788, f=2, i=41) [C:\Documents and Settings\visita-mas\Desktop\Flaviazandonadi\Xac_11122\19dez FlaviaZandonadi_1D_9.raw]	QGGGLSLGALTER	K	D	0.95	71.7	25	68.9	5.62		1257.67	2	-0.002	-1.6	185	197
XAC_XauB_MI	XauB	MI	pyruvate kinase [Xanthomonas fuscans subsp. aurantifolii str. ICPB 11122]	gi|292599789	1	0.0734	54592.7	6	6	8	101: Scan 453 (rt=562.744, f=2, i=62) [C:\Documents and Settings\visita-mas\Desktop\Flaviazandonadi\Xac_11122\19dez FlaviaZandonadi_1D_9.raw]	VGAEVGILADLPGPK	R	I	0.95	64.8	25	64.5	4.89		1434.8	2	-0.012	-8.1	81	95
XAC_XauB_MI	XauB	MI	glucose-6-phosphate isomerase [Xanthomonas fuscans subsp. aurantifolii str. ICPB 11122]	gi|294626055	1	0.155	54292.9	10	10	15	16: Scan 315 (rt=366.246, f=2, i=13) [C:\Documents and Settings\visita-mas\Desktop\Flaviazandonadi\Xac_11122\19dez FlaviaZandonadi_1D_5.raw]	AALHTALR	R	G	0.95	24.3	25	16.9	2.57		851.5	2	0.0051	6	89	96
XAC_XauB_MI	XauB	MI	glucose-6-phosphate isomerase [Xanthomonas fuscans subsp. aurantifolii str. ICPB 11122]	gi|294626055	1	0.155	54292.9	10	10	15	59: Scan 400 (rt=482.685, f=2, i=30) [C:\Documents and Settings\visita-mas\Desktop\Flaviazandonadi\Xac_11122\19dez FlaviaZandonadi_1D_5.raw]	GAAIPALLAAEPERPTQYAR	R	Q	0.95	48.8	25	48.8	6.54		2094.1	3	-0.027	-13	19	38
XAC_XauB_MI	XauB	MI	glucose-6-phosphate isomerase [Xanthomonas fuscans subsp. aurantifolii str. ICPB 11122]	gi|294626055	1	0.155	54292.9	10	10	15	61: Scan 402 (rt=485.809, f=4, i=21) [C:\Documents and Settings\visita-mas\Desktop\Flaviazandonadi\Xac_11122\19dez FlaviaZandonadi_1D_5.raw]	GDLTDAPVASEAYATAAEVR	R	Q	0.95	23.2	25	23.2	1.96		2005.94	2	-0.016	-7.9	97	116
XAC_XauB_MI	XauB	MI	glucose-6-phosphate isomerase [Xanthomonas fuscans subsp. aurantifolii str. ICPB 11122]	gi|294626055	1	0.155	54292.9	10	10	15	12: Scan 309 (rt=357.639, f=2, i=12) [C:\Documents and Settings\visita-mas\Desktop\Flaviazandonadi\Xac_11122\19dez FlaviaZandonadi_1D_5.raw]	GEQVNVTEQR	R	A	0.95	59.4	25	50.7	5.54		1158.55	2	-0.015	-13	79	88
XAC_XauB_MI	XauB	MI	glucose-6-phosphate isomerase [Xanthomonas fuscans subsp. aurantifolii str. ICPB 11122]	gi|294626055	1	0.155	54292.9	10	10	15	25: Scan 329 (rt=386.151, f=3, i=5) [C:\Documents and Settings\visita-mas\Desktop\Flaviazandonadi\Xac_11122\19dez FlaviaZandonadi_1D_5.raw]	LYAVSANPER	R	A	0.95	26.9	25	18.1	2		1118.57	2	-0.0034	-3	217	226
XAC_XauB_MI	XauB	MI	glucose-6-phosphate isomerase [Xanthomonas fuscans subsp. aurantifolii str. ICPB 11122]	gi|294626055	1	0.155	54292.9	10	10	15	47: Scan 376 (rt=450.093, f=2, i=27) [C:\Documents and Settings\visita-mas\Desktop\Flaviazandonadi\Xac_11122\19dez FlaviaZandonadi_1D_5.raw]	NLLGSATHAVMTYDQR	R	L	0.95	53.1	25	53.1	5.68	Oxidation (+16)	1791.84	3	-0.018	-10	304	319
XAC_XauB_MI	XauB	MI	glucose-6-phosphate isomerase [Xanthomonas fuscans subsp. aurantifolii str. ICPB 11122]	gi|294626055	1	0.155	54292.9	10	10	15	76: Scan 429 (rt=523.314, f=2, i=36) [C:\Documents and Settings\visita-mas\Desktop\Flaviazandonadi\Xac_11122\19dez FlaviaZandonadi_1D_5.raw]	QLASQLLPALK	K	G	0.95	28.6	25	28.6	2.11		1180.72	2	0.0025	2.1	474	484
XAC_XauB_MI	XauB	MI	glucose-6-phosphate isomerase [Xanthomonas fuscans subsp. aurantifolii str. ICPB 11122]	gi|294626055	1	0.155	54292.9	10	10	15	73: Scan 424 (rt=516.269, f=3, i=17) [C:\Documents and Settings\visita-mas\Desktop\Flaviazandonadi\Xac_11122\19dez FlaviaZandonadi_1D_5.raw]	QLASQLLPALK	K	G	0.95	59.3	25	58.4	5.8		1180.71	2	-0.0066	-5.6	474	484
XAC_XauB_MI	XauB	MI	glucose-6-phosphate isomerase [Xanthomonas fuscans subsp. aurantifolii str. ICPB 11122]	gi|294626055	1	0.155	54292.9	10	10	15	71: Scan 420 (rt=510.352, f=4, i=24) [C:\Documents and Settings\visita-mas\Desktop\Flaviazandonadi\Xac_11122\19dez FlaviaZandonadi_1D_5.raw]	QLASQLLPALKGESADVADPVTR	K	E	0.95	19.5	25	19.5	3.77		2378.26	3	-0.022	-9.4	474	496
XAC_XauB_MI	XauB	MI	glucose-6-phosphate isomerase [Xanthomonas fuscans subsp. aurantifolii str. ICPB 11122]	gi|294626055	1	0.155	54292.9	10	10	15	70: Scan 419 (rt=509.224, f=4, i=23) [C:\Documents and Settings\visita-mas\Desktop\Flaviazandonadi\Xac_11122\19dez FlaviaZandonadi_1D_5.raw]	QLASQLLPALKGESADVADPVTR	K	E	0.95	39.3	25	39.3	8.7		2378.26	3	-0.022	-9.4	474	496
XAC_XauB_MI	XauB	MI	glucose-6-phosphate isomerase [Xanthomonas fuscans subsp. aurantifolii str. ICPB 11122]	gi|294626055	1	0.155	54292.9	10	10	15	91: Scan 458 (rt=562.724, f=2, i=47) [C:\Documents and Settings\visita-mas\Desktop\Flaviazandonadi\Xac_11122\19dez FlaviaZandonadi_1D_5.raw]	QVGPLYFNFAR	R	Q	0.95	29.8	25	29.8	2.7		1310.68	2	0.0013	0.99	39	49
XAC_XauB_MI	XauB	MI	glucose-6-phosphate isomerase [Xanthomonas fuscans subsp. aurantifolii str. ICPB 11122]	gi|294626055	1	0.155	54292.9	10	10	15	87: Scan 452 (rt=554.55, f=2, i=45) [C:\Documents and Settings\visita-mas\Desktop\Flaviazandonadi\Xac_11122\19dez FlaviaZandonadi_1D_5.raw]	QVGPLYFNFAR	R	Q	0.95	25	25	25	5.32		1310.66	2	-0.017	-13	39	49
XAC_XauB_MI	XauB	MI	glucose-6-phosphate isomerase [Xanthomonas fuscans subsp. aurantifolii str. ICPB 11122]	gi|294626055	1	0.155	54292.9	10	10	15	84: Scan 447 (rt=547.505, f=2, i=44) [C:\Documents and Settings\visita-mas\Desktop\Flaviazandonadi\Xac_11122\19dez FlaviaZandonadi_1D_5.raw]	VLPMWDWVGGR	R	Y	0.95	45.2	25	42	2.28	Oxidation (+16)	1330.65	2	-0.002	-1.5	238	248
XAC_XauB_MI	XauB	MI	glucose-6-phosphate isomerase [Xanthomonas fuscans subsp. aurantifolii str. ICPB 11122]	gi|294626055	1	0.155	54292.9	10	10	15	83: Scan 444 (rt=543.15, f=2, i=43) [C:\Documents and Settings\visita-mas\Desktop\Flaviazandonadi\Xac_11122\19dez FlaviaZandonadi_1D_5.raw]	VLPMWDWVGGR	R	Y	0.95	31.1	25	28.1	4.51	Oxidation (+16)	1330.64	2	-0.0055	-4.2	238	248
XAC_XauB_MI	XauB	MI	glucose-6-phosphate isomerase [Xanthomonas fuscans subsp. aurantifolii str. ICPB 11122]	gi|294626055	1	0.155	54292.9	10	10	15	82: Scan 443 (rt=542.021, f=2, i=42) [C:\Documents and Settings\visita-mas\Desktop\Flaviazandonadi\Xac_11122\19dez FlaviaZandonadi_1D_5.raw]	VLPMWDWVGGR	R	Y	0.95	43.2	25	38	5.05	Oxidation (+16)	1330.64	2	-0.0055	-4.2	238	248
XAC_XauB_MI	XauB	MI	glucose-6-phosphate isomerase [Xanthomonas fuscans subsp. aurantifolii str. ICPB 11122]	gi|292599657	1	0.155	54292.9	10	10	15	16: Scan 315 (rt=366.246, f=2, i=13) [C:\Documents and Settings\visita-mas\Desktop\Flaviazandonadi\Xac_11122\19dez FlaviaZandonadi_1D_5.raw]	AALHTALR	R	G	0.95	24.3	25	16.9	2.57		851.5	2	0.0051	6	89	96
XAC_XauB_MI	XauB	MI	glucose-6-phosphate isomerase [Xanthomonas fuscans subsp. aurantifolii str. ICPB 11122]	gi|292599657	1	0.155	54292.9	10	10	15	59: Scan 400 (rt=482.685, f=2, i=30) [C:\Documents and Settings\visita-mas\Desktop\Flaviazandonadi\Xac_11122\19dez FlaviaZandonadi_1D_5.raw]	GAAIPALLAAEPERPTQYAR	R	Q	0.95	48.8	25	48.8	6.54		2094.1	3	-0.027	-13	19	38
XAC_XauB_MI	XauB	MI	glucose-6-phosphate isomerase [Xanthomonas fuscans subsp. aurantifolii str. ICPB 11122]	gi|292599657	1	0.155	54292.9	10	10	15	61: Scan 402 (rt=485.809, f=4, i=21) [C:\Documents and Settings\visita-mas\Desktop\Flaviazandonadi\Xac_11122\19dez FlaviaZandonadi_1D_5.raw]	GDLTDAPVASEAYATAAEVR	R	Q	0.95	23.2	25	23.2	1.96		2005.94	2	-0.016	-7.9	97	116
XAC_XauB_MI	XauB	MI	glucose-6-phosphate isomerase [Xanthomonas fuscans subsp. aurantifolii str. ICPB 11122]	gi|292599657	1	0.155	54292.9	10	10	15	12: Scan 309 (rt=357.639, f=2, i=12) [C:\Documents and Settings\visita-mas\Desktop\Flaviazandonadi\Xac_11122\19dez FlaviaZandonadi_1D_5.raw]	GEQVNVTEQR	R	A	0.95	59.4	25	50.7	5.54		1158.55	2	-0.015	-13	79	88
XAC_XauB_MI	XauB	MI	glucose-6-phosphate isomerase [Xanthomonas fuscans subsp. aurantifolii str. ICPB 11122]	gi|292599657	1	0.155	54292.9	10	10	15	25: Scan 329 (rt=386.151, f=3, i=5) [C:\Documents and Settings\visita-mas\Desktop\Flaviazandonadi\Xac_11122\19dez FlaviaZandonadi_1D_5.raw]	LYAVSANPER	R	A	0.95	26.9	25	18.1	2		1118.57	2	-0.0034	-3	217	226
XAC_XauB_MI	XauB	MI	glucose-6-phosphate isomerase [Xanthomonas fuscans subsp. aurantifolii str. ICPB 11122]	gi|292599657	1	0.155	54292.9	10	10	15	47: Scan 376 (rt=450.093, f=2, i=27) [C:\Documents and Settings\visita-mas\Desktop\Flaviazandonadi\Xac_11122\19dez FlaviaZandonadi_1D_5.raw]	NLLGSATHAVMTYDQR	R	L	0.95	53.1	25	53.1	5.68	Oxidation (+16)	1791.84	3	-0.018	-10	304	319
XAC_XauB_MI	XauB	MI	glucose-6-phosphate isomerase [Xanthomonas fuscans subsp. aurantifolii str. ICPB 11122]	gi|292599657	1	0.155	54292.9	10	10	15	76: Scan 429 (rt=523.314, f=2, i=36) [C:\Documents and Settings\visita-mas\Desktop\Flaviazandonadi\Xac_11122\19dez FlaviaZandonadi_1D_5.raw]	QLASQLLPALK	K	G	0.95	28.6	25	28.6	2.11		1180.72	2	0.0025	2.1	474	484
XAC_XauB_MI	XauB	MI	glucose-6-phosphate isomerase [Xanthomonas fuscans subsp. aurantifolii str. ICPB 11122]	gi|292599657	1	0.155	54292.9	10	10	15	73: Scan 424 (rt=516.269, f=3, i=17) [C:\Documents and Settings\visita-mas\Desktop\Flaviazandonadi\Xac_11122\19dez FlaviaZandonadi_1D_5.raw]	QLASQLLPALK	K	G	0.95	59.3	25	58.4	5.8		1180.71	2	-0.0066	-5.6	474	484
XAC_XauB_MI	XauB	MI	glucose-6-phosphate isomerase [Xanthomonas fuscans subsp. aurantifolii str. ICPB 11122]	gi|292599657	1	0.155	54292.9	10	10	15	71: Scan 420 (rt=510.352, f=4, i=24) [C:\Documents and Settings\visita-mas\Desktop\Flaviazandonadi\Xac_11122\19dez FlaviaZandonadi_1D_5.raw]	QLASQLLPALKGESADVADPVTR	K	E	0.95	19.5	25	19.5	3.77		2378.26	3	-0.022	-9.4	474	496
XAC_XauB_MI	XauB	MI	glucose-6-phosphate isomerase [Xanthomonas fuscans subsp. aurantifolii str. ICPB 11122]	gi|292599657	1	0.155	54292.9	10	10	15	70: Scan 419 (rt=509.224, f=4, i=23) [C:\Documents and Settings\visita-mas\Desktop\Flaviazandonadi\Xac_11122\19dez FlaviaZandonadi_1D_5.raw]	QLASQLLPALKGESADVADPVTR	K	E	0.95	39.3	25	39.3	8.7		2378.26	3	-0.022	-9.4	474	496
XAC_XauB_MI	XauB	MI	glucose-6-phosphate isomerase [Xanthomonas fuscans subsp. aurantifolii str. ICPB 11122]	gi|292599657	1	0.155	54292.9	10	10	15	91: Scan 458 (rt=562.724, f=2, i=47) [C:\Documents and Settings\visita-mas\Desktop\Flaviazandonadi\Xac_11122\19dez FlaviaZandonadi_1D_5.raw]	QVGPLYFNFAR	R	Q	0.95	29.8	25	29.8	2.7		1310.68	2	0.0013	0.99	39	49
XAC_XauB_MI	XauB	MI	glucose-6-phosphate isomerase [Xanthomonas fuscans subsp. aurantifolii str. ICPB 11122]	gi|292599657	1	0.155	54292.9	10	10	15	87: Scan 452 (rt=554.55, f=2, i=45) [C:\Documents and Settings\visita-mas\Desktop\Flaviazandonadi\Xac_11122\19dez FlaviaZandonadi_1D_5.raw]	QVGPLYFNFAR	R	Q	0.95	25	25	25	5.32		1310.66	2	-0.017	-13	39	49
XAC_XauB_MI	XauB	MI	glucose-6-phosphate isomerase [Xanthomonas fuscans subsp. aurantifolii str. ICPB 11122]	gi|292599657	1	0.155	54292.9	10	10	15	84: Scan 447 (rt=547.505, f=2, i=44) [C:\Documents and Settings\visita-mas\Desktop\Flaviazandonadi\Xac_11122\19dez FlaviaZandonadi_1D_5.raw]	VLPMWDWVGGR	R	Y	0.95	45.2	25	42	2.28	Oxidation (+16)	1330.65	2	-0.002	-1.5	238	248
XAC_XauB_MI	XauB	MI	glucose-6-phosphate isomerase [Xanthomonas fuscans subsp. aurantifolii str. ICPB 11122]	gi|292599657	1	0.155	54292.9	10	10	15	83: Scan 444 (rt=543.15, f=2, i=43) [C:\Documents and Settings\visita-mas\Desktop\Flaviazandonadi\Xac_11122\19dez FlaviaZandonadi_1D_5.raw]	VLPMWDWVGGR	R	Y	0.95	31.1	25	28.1	4.51	Oxidation (+16)	1330.64	2	-0.0055	-4.2	238	248
XAC_XauB_MI	XauB	MI	glucose-6-phosphate isomerase [Xanthomonas fuscans subsp. aurantifolii str. ICPB 11122]	gi|292599657	1	0.155	54292.9	10	10	15	82: Scan 443 (rt=542.021, f=2, i=42) [C:\Documents and Settings\visita-mas\Desktop\Flaviazandonadi\Xac_11122\19dez FlaviaZandonadi_1D_5.raw]	VLPMWDWVGGR	R	Y	0.95	43.2	25	38	5.05	Oxidation (+16)	1330.64	2	-0.0055	-4.2	238	248
XAC_XauB_MI	XauB	MI	adenylosuccinate lyase [Xanthomonas fuscans subsp. aurantifolii str. ICPB 11122]	gi|294624792	1	0.216	49813.1	15	17	24	53: Scan 372 (rt=449.335, f=3, i=19) [C:\Documents and Settings\visita-mas\Desktop\Flaviazandonadi\Xac_11122\19dez FlaviaZandonadi_1D_4.raw]	ALADGFSVIHAAR	R	V	0.95	48	25	46.3	6.36		1326.69	3	-0.015	-12	69	81
XAC_XauB_MI	XauB	MI	adenylosuccinate lyase [Xanthomonas fuscans subsp. aurantifolii str. ICPB 11122]	gi|294624792	1	0.216	49813.1	15	17	24	52: Scan 371 (rt=447.774, f=2, i=22) [C:\Documents and Settings\visita-mas\Desktop\Flaviazandonadi\Xac_11122\19dez FlaviaZandonadi_1D_4.raw]	ALADGFSVIHAAR	R	V	0.95	109	25	99.7	11		1326.69	2	-0.016	-12	69	81
XAC_XauB_MI	XauB	MI	adenylosuccinate lyase [Xanthomonas fuscans subsp. aurantifolii str. ICPB 11122]	gi|294624792	1	0.216	49813.1	15	17	24	69: Scan 400 (rt=488.391, f=2, i=28) [C:\Documents and Settings\visita-mas\Desktop\Flaviazandonadi\Xac_11122\19dez FlaviaZandonadi_1D_4.raw]	ALGTAFGHTQVALDSLAK	R	G	0.95	22.1	25	22.1	3.39		1798.94	3	-0.016	-9	345	362
XAC_XauB_MI	XauB	MI	adenylosuccinate lyase [Xanthomonas fuscans subsp. aurantifolii str. ICPB 11122]	gi|294624792	1	0.216	49813.1	15	17	24	75: Scan 410 (rt=502.482, f=2, i=31) [C:\Documents and Settings\visita-mas\Desktop\Flaviazandonadi\Xac_11122\19dez FlaviaZandonadi_1D_4.raw]	ALTPGGYTGLAEQLAR	R	A	0.95	66	25	59	8.24		1616.83	2	-0.02	-12	438	453
XAC_XauB_MI	XauB	MI	adenylosuccinate lyase [Xanthomonas fuscans subsp. aurantifolii str. ICPB 11122]	gi|294624792	1	0.216	49813.1	15	17	24	83: Scan 425 (rt=523.184, f=2, i=36) [C:\Documents and Settings\visita-mas\Desktop\Flaviazandonadi\Xac_11122\19dez FlaviaZandonadi_1D_4.raw]	ANTILIDLAR	R	D	0.95	46.2	25	17.5	3.62		1098.63	2	-0.0058	-5.2	264	273
XAC_XauB_MI	XauB	MI	adenylosuccinate lyase [Xanthomonas fuscans subsp. aurantifolii str. ICPB 11122]	gi|294624792	1	0.216	49813.1	15	17	24	46: Scan 361 (rt=433.683, f=2, i=20) [C:\Documents and Settings\visita-mas\Desktop\Flaviazandonadi\Xac_11122\19dez FlaviaZandonadi_1D_4.raw]	AVEYFIK	K	E	0.95	48.5	25	48.5	3.62		868.47	2	-0.00074	-0.85	95	101
XAC_XauB_MI	XauB	MI	adenylosuccinate lyase [Xanthomonas fuscans subsp. aurantifolii str. ICPB 11122]	gi|294624792	1	0.216	49813.1	15	17	24	39: Scan 348 (rt=415.763, f=2, i=18) [C:\Documents and Settings\visita-mas\Desktop\Flaviazandonadi\Xac_11122\19dez FlaviaZandonadi_1D_4.raw]	DLTDSTVLR	R	A	0.95	50.3	25	41.9	3.74		1018.52	2	-0.011	-11	336	344
XAC_XauB_MI	XauB	MI	adenylosuccinate lyase [Xanthomonas fuscans subsp. aurantifolii str. ICPB 11122]	gi|294624792	1	0.216	49813.1	15	17	24	23: Scan 323 (rt=379.659, f=2, i=13) [C:\Documents and Settings\visita-mas\Desktop\Flaviazandonadi\Xac_11122\19dez FlaviaZandonadi_1D_4.raw]	EIANVVAR	K	L	0.95	40.3	25	36.8	3.72		870.48	2	-0.01	-12	183	190
XAC_XauB_MI	XauB	MI	adenylosuccinate lyase [Xanthomonas fuscans subsp. aurantifolii str. ICPB 11122]	gi|294624792	1	0.216	49813.1	15	17	24	82: Scan 422 (rt=518.829, f=2, i=35) [C:\Documents and Settings\visita-mas\Desktop\Flaviazandonadi\Xac_11122\19dez FlaviaZandonadi_1D_4.raw]	GQGITAASMQAFVESLQLPEDDKQR	R	L	0.95	80.8	25	80.8	9.66	Oxidation (+16)	2734.27	3	-0.049	-18	411	435
XAC_XauB_MI	XauB	MI	adenylosuccinate lyase [Xanthomonas fuscans subsp. aurantifolii str. ICPB 11122]	gi|294624792	1	0.216	49813.1	15	17	24	81: Scan 421 (rt=517.701, f=2, i=34) [C:\Documents and Settings\visita-mas\Desktop\Flaviazandonadi\Xac_11122\19dez FlaviaZandonadi_1D_4.raw]	GQGITAASMQAFVESLQLPEDDKQR	R	L	0.95	115	25	115	11.2	Oxidation (+16)	2734.27	3	-0.049	-18	411	435
XAC_XauB_MI	XauB	MI	adenylosuccinate lyase [Xanthomonas fuscans subsp. aurantifolii str. ICPB 11122]	gi|294624792	1	0.216	49813.1	15	17	24	36: Scan 343 (rt=408.717, f=3, i=11) [C:\Documents and Settings\visita-mas\Desktop\Flaviazandonadi\Xac_11122\19dez FlaviaZandonadi_1D_4.raw]	HGLPNPYEQLK	R	A	0.95	30.8	25	30.8	3.92		1294.65	2	-0.021	-16	396	406
XAC_XauB_MI	XauB	MI	adenylosuccinate lyase [Xanthomonas fuscans subsp. aurantifolii str. ICPB 11122]	gi|294624792	1	0.216	49813.1	15	17	24	11: Scan 301 (rt=348.355, f=3, i=4) [C:\Documents and Settings\visita-mas\Desktop\Flaviazandonadi\Xac_11122\19dez FlaviaZandonadi_1D_4.raw]	LKEGEVGSSTMPHK	K	V	0.95	29.2	25	29.2	3.7	Oxidation (+16)	1514.72	3	-0.017	-11	288	301
XAC_XauB_MI	XauB	MI	adenylosuccinate lyase [Xanthomonas fuscans subsp. aurantifolii str. ICPB 11122]	gi|294624792	1	0.216	49813.1	15	17	24	10: Scan 300 (rt=347.226, f=3, i=3) [C:\Documents and Settings\visita-mas\Desktop\Flaviazandonadi\Xac_11122\19dez FlaviaZandonadi_1D_4.raw]	LKEGEVGSSTMPHK	K	V	0.95	32.3	25	32	4.6	Oxidation (+16)	1514.72	3	-0.017	-11	288	301
XAC_XauB_MI	XauB	MI	adenylosuccinate lyase [Xanthomonas fuscans subsp. aurantifolii str. ICPB 11122]	gi|294624792	1	0.216	49813.1	15	17	24	38: Scan 345 (rt=411.408, f=4, i=17) [C:\Documents and Settings\visita-mas\Desktop\Flaviazandonadi\Xac_11122\19dez FlaviaZandonadi_1D_4.raw]	QIAAVELTGK	K	I	0.95	41.5	25	26.1	1.96		1028.58	2	-0.0072	-7	197	206
XAC_XauB_MI	XauB	MI	adenylosuccinate lyase [Xanthomonas fuscans subsp. aurantifolii str. ICPB 11122]	gi|294624792	1	0.216	49813.1	15	17	24	37: Scan 344 (rt=410.279, f=4, i=16) [C:\Documents and Settings\visita-mas\Desktop\Flaviazandonadi\Xac_11122\19dez FlaviaZandonadi_1D_4.raw]	QIAAVELTGK	K	I	0.95	45.2	25	27.6	3.42		1028.58	2	-0.0072	-7	197	206
XAC_XauB_MI	XauB	MI	adenylosuccinate lyase [Xanthomonas fuscans subsp. aurantifolii str. ICPB 11122]	gi|294624792	1	0.216	49813.1	15	17	24	62: Scan 389 (rt=472.739, f=2, i=26) [C:\Documents and Settings\visita-mas\Desktop\Flaviazandonadi\Xac_11122\19dez FlaviaZandonadi_1D_4.raw]	RANTILIDLAR	R	D	0.95	70	25	54.4	6.68		1254.73	2	-0.014	-11	263	273
XAC_XauB_MI	XauB	MI	adenylosuccinate lyase [Xanthomonas fuscans subsp. aurantifolii str. ICPB 11122]	gi|294624792	1	0.216	49813.1	15	17	24	95: Scan 447 (rt=553.633, f=3, i=29) [C:\Documents and Settings\visita-mas\Desktop\Flaviazandonadi\Xac_11122\19dez FlaviaZandonadi_1D_4.raw]	SDSALLALSPLDGR	M	Y	0.95	48.6	25	41.8	3.59		1413.74	2	-0.0041	-2.9	2	15
XAC_XauB_MI	XauB	MI	adenylosuccinate lyase [Xanthomonas fuscans subsp. aurantifolii str. ICPB 11122]	gi|294624792	1	0.216	49813.1	15	17	24	91: Scan 440 (rt=543.886, f=2, i=41) [C:\Documents and Settings\visita-mas\Desktop\Flaviazandonadi\Xac_11122\19dez FlaviaZandonadi_1D_4.raw]	SDSALLALSPLDGR	M	Y	0.95	60.5	25	53.4	6.14		1413.73	2	-0.02	-14	2	15
XAC_XauB_MI	XauB	MI	adenylosuccinate lyase [Xanthomonas fuscans subsp. aurantifolii str. ICPB 11122]	gi|294624792	1	0.216	49813.1	15	17	24	105: Scan 464 (rt=577.459, f=4, i=34) [C:\Documents and Settings\visita-mas\Desktop\Flaviazandonadi\Xac_11122\19dez FlaviaZandonadi_1D_4.raw]	VDALRPIFSEYGLIK	K	E	0.95	19.3	25	19.3	1.33		1719.94	3	-0.017	-10	20	34
XAC_XauB_MI	XauB	MI	adenylosuccinate lyase [Xanthomonas fuscans subsp. aurantifolii str. ICPB 11122]	gi|294624792	1	0.216	49813.1	15	17	24	103: Scan 462 (rt=574.335, f=2, i=46) [C:\Documents and Settings\visita-mas\Desktop\Flaviazandonadi\Xac_11122\19dez FlaviaZandonadi_1D_4.raw]	VDALRPIFSEYGLIK	K	E	0.95	18.5	25	18.5	1.89		1719.94	3	-0.017	-10	20	34
XAC_XauB_MI	XauB	MI	adenylosuccinate lyase [Xanthomonas fuscans subsp. aurantifolii str. ICPB 11122]	gi|294624792	1	0.216	49813.1	15	17	24	102: Scan 459 (rt=569.981, f=3, i=31) [C:\Documents and Settings\visita-mas\Desktop\Flaviazandonadi\Xac_11122\19dez FlaviaZandonadi_1D_4.raw]	VDALRPIFSEYGLIK	K	E	0.95	48.7	25	48.7	5.96		1719.93	2	-0.027	-16	20	34
XAC_XauB_MI	XauB	MI	adenylosuccinate lyase [Xanthomonas fuscans subsp. aurantifolii str. ICPB 11122]	gi|294624792	1	0.216	49813.1	15	17	24	101: Scan 458 (rt=568.852, f=3, i=30) [C:\Documents and Settings\visita-mas\Desktop\Flaviazandonadi\Xac_11122\19dez FlaviaZandonadi_1D_4.raw]	VDALRPIFSEYGLIK	K	E	0.95	50.3	25	48.8	7.41		1719.93	2	-0.027	-16	20	34
XAC_XauB_MI	XauB	MI	adenylosuccinate lyase [Xanthomonas fuscans subsp. aurantifolii str. ICPB 11122]	gi|294624792	1	0.216	49813.1	15	17	24	100: Scan 457 (rt=567.29, f=2, i=45) [C:\Documents and Settings\visita-mas\Desktop\Flaviazandonadi\Xac_11122\19dez FlaviaZandonadi_1D_4.raw]	VDALRPIFSEYGLIK	K	E	0.95	54.8	25	54.8	9.15		1719.93	3	-0.028	-16	20	34
XAC_XauB_MI	XauB	MI	adenylosuccinate lyase [Xanthomonas fuscans subsp. aurantifolii str. ICPB 11122]	gi|294624792	1	0.216	49813.1	15	17	24	5: Scan 216 (rt=247.648, f=2, i=4) [C:\Documents and Settings\visita-mas\Desktop\Flaviazandonadi\Xac_11122\19dez FlaviaZandonadi_1D_4.raw]	VKEIER	R	T	0.95	31.4	25.3	9.59	1.49		772.44	2	-0.00014	-0.18	82	87
XAC_XauB_MI	XauB	MI	adenylosuccinate lyase [Xanthomonas fuscans subsp. aurantifolii str. ICPB 11122]	gi|292600893	1	0.216	49813.1	15	17	24	53: Scan 372 (rt=449.335, f=3, i=19) [C:\Documents and Settings\visita-mas\Desktop\Flaviazandonadi\Xac_11122\19dez FlaviaZandonadi_1D_4.raw]	ALADGFSVIHAAR	R	V	0.95	48	25	46.3	6.36		1326.69	3	-0.015	-12	69	81
XAC_XauB_MI	XauB	MI	adenylosuccinate lyase [Xanthomonas fuscans subsp. aurantifolii str. ICPB 11122]	gi|292600893	1	0.216	49813.1	15	17	24	52: Scan 371 (rt=447.774, f=2, i=22) [C:\Documents and Settings\visita-mas\Desktop\Flaviazandonadi\Xac_11122\19dez FlaviaZandonadi_1D_4.raw]	ALADGFSVIHAAR	R	V	0.95	109	25	99.7	11		1326.69	2	-0.016	-12	69	81
XAC_XauB_MI	XauB	MI	adenylosuccinate lyase [Xanthomonas fuscans subsp. aurantifolii str. ICPB 11122]	gi|292600893	1	0.216	49813.1	15	17	24	69: Scan 400 (rt=488.391, f=2, i=28) [C:\Documents and Settings\visita-mas\Desktop\Flaviazandonadi\Xac_11122\19dez FlaviaZandonadi_1D_4.raw]	ALGTAFGHTQVALDSLAK	R	G	0.95	22.1	25	22.1	3.39		1798.94	3	-0.016	-9	345	362
XAC_XauB_MI	XauB	MI	adenylosuccinate lyase [Xanthomonas fuscans subsp. aurantifolii str. ICPB 11122]	gi|292600893	1	0.216	49813.1	15	17	24	75: Scan 410 (rt=502.482, f=2, i=31) [C:\Documents and Settings\visita-mas\Desktop\Flaviazandonadi\Xac_11122\19dez FlaviaZandonadi_1D_4.raw]	ALTPGGYTGLAEQLAR	R	A	0.95	66	25	59	8.24		1616.83	2	-0.02	-12	438	453
XAC_XauB_MI	XauB	MI	adenylosuccinate lyase [Xanthomonas fuscans subsp. aurantifolii str. ICPB 11122]	gi|292600893	1	0.216	49813.1	15	17	24	83: Scan 425 (rt=523.184, f=2, i=36) [C:\Documents and Settings\visita-mas\Desktop\Flaviazandonadi\Xac_11122\19dez FlaviaZandonadi_1D_4.raw]	ANTILIDLAR	R	D	0.95	46.2	25	17.5	3.62		1098.63	2	-0.0058	-5.2	264	273
XAC_XauB_MI	XauB	MI	adenylosuccinate lyase [Xanthomonas fuscans subsp. aurantifolii str. ICPB 11122]	gi|292600893	1	0.216	49813.1	15	17	24	46: Scan 361 (rt=433.683, f=2, i=20) [C:\Documents and Settings\visita-mas\Desktop\Flaviazandonadi\Xac_11122\19dez FlaviaZandonadi_1D_4.raw]	AVEYFIK	K	E	0.95	48.5	25	48.5	3.62		868.47	2	-0.00074	-0.85	95	101
XAC_XauB_MI	XauB	MI	adenylosuccinate lyase [Xanthomonas fuscans subsp. aurantifolii str. ICPB 11122]	gi|292600893	1	0.216	49813.1	15	17	24	39: Scan 348 (rt=415.763, f=2, i=18) [C:\Documents and Settings\visita-mas\Desktop\Flaviazandonadi\Xac_11122\19dez FlaviaZandonadi_1D_4.raw]	DLTDSTVLR	R	A	0.95	50.3	25	41.9	3.74		1018.52	2	-0.011	-11	336	344
XAC_XauB_MI	XauB	MI	adenylosuccinate lyase [Xanthomonas fuscans subsp. aurantifolii str. ICPB 11122]	gi|292600893	1	0.216	49813.1	15	17	24	23: Scan 323 (rt=379.659, f=2, i=13) [C:\Documents and Settings\visita-mas\Desktop\Flaviazandonadi\Xac_11122\19dez FlaviaZandonadi_1D_4.raw]	EIANVVAR	K	L	0.95	40.3	25	36.8	3.72		870.48	2	-0.01	-12	183	190
XAC_XauB_MI	XauB	MI	adenylosuccinate lyase [Xanthomonas fuscans subsp. aurantifolii str. ICPB 11122]	gi|292600893	1	0.216	49813.1	15	17	24	82: Scan 422 (rt=518.829, f=2, i=35) [C:\Documents and Settings\visita-mas\Desktop\Flaviazandonadi\Xac_11122\19dez FlaviaZandonadi_1D_4.raw]	GQGITAASMQAFVESLQLPEDDKQR	R	L	0.95	80.8	25	80.8	9.66	Oxidation (+16)	2734.27	3	-0.049	-18	411	435
XAC_XauB_MI	XauB	MI	adenylosuccinate lyase [Xanthomonas fuscans subsp. aurantifolii str. ICPB 11122]	gi|292600893	1	0.216	49813.1	15	17	24	81: Scan 421 (rt=517.701, f=2, i=34) [C:\Documents and Settings\visita-mas\Desktop\Flaviazandonadi\Xac_11122\19dez FlaviaZandonadi_1D_4.raw]	GQGITAASMQAFVESLQLPEDDKQR	R	L	0.95	115	25	115	11.2	Oxidation (+16)	2734.27	3	-0.049	-18	411	435
XAC_XauB_MI	XauB	MI	adenylosuccinate lyase [Xanthomonas fuscans subsp. aurantifolii str. ICPB 11122]	gi|292600893	1	0.216	49813.1	15	17	24	36: Scan 343 (rt=408.717, f=3, i=11) [C:\Documents and Settings\visita-mas\Desktop\Flaviazandonadi\Xac_11122\19dez FlaviaZandonadi_1D_4.raw]	HGLPNPYEQLK	R	A	0.95	30.8	25	30.8	3.92		1294.65	2	-0.021	-16	396	406
XAC_XauB_MI	XauB	MI	adenylosuccinate lyase [Xanthomonas fuscans subsp. aurantifolii str. ICPB 11122]	gi|292600893	1	0.216	49813.1	15	17	24	11: Scan 301 (rt=348.355, f=3, i=4) [C:\Documents and Settings\visita-mas\Desktop\Flaviazandonadi\Xac_11122\19dez FlaviaZandonadi_1D_4.raw]	LKEGEVGSSTMPHK	K	V	0.95	29.2	25	29.2	3.7	Oxidation (+16)	1514.72	3	-0.017	-11	288	301
XAC_XauB_MI	XauB	MI	adenylosuccinate lyase [Xanthomonas fuscans subsp. aurantifolii str. ICPB 11122]	gi|292600893	1	0.216	49813.1	15	17	24	10: Scan 300 (rt=347.226, f=3, i=3) [C:\Documents and Settings\visita-mas\Desktop\Flaviazandonadi\Xac_11122\19dez FlaviaZandonadi_1D_4.raw]	LKEGEVGSSTMPHK	K	V	0.95	32.3	25	32	4.6	Oxidation (+16)	1514.72	3	-0.017	-11	288	301
XAC_XauB_MI	XauB	MI	adenylosuccinate lyase [Xanthomonas fuscans subsp. aurantifolii str. ICPB 11122]	gi|292600893	1	0.216	49813.1	15	17	24	38: Scan 345 (rt=411.408, f=4, i=17) [C:\Documents and Settings\visita-mas\Desktop\Flaviazandonadi\Xac_11122\19dez FlaviaZandonadi_1D_4.raw]	QIAAVELTGK	K	I	0.95	41.5	25	26.1	1.96		1028.58	2	-0.0072	-7	197	206
XAC_XauB_MI	XauB	MI	adenylosuccinate lyase [Xanthomonas fuscans subsp. aurantifolii str. ICPB 11122]	gi|292600893	1	0.216	49813.1	15	17	24	37: Scan 344 (rt=410.279, f=4, i=16) [C:\Documents and Settings\visita-mas\Desktop\Flaviazandonadi\Xac_11122\19dez FlaviaZandonadi_1D_4.raw]	QIAAVELTGK	K	I	0.95	45.2	25	27.6	3.42		1028.58	2	-0.0072	-7	197	206
XAC_XauB_MI	XauB	MI	adenylosuccinate lyase [Xanthomonas fuscans subsp. aurantifolii str. ICPB 11122]	gi|292600893	1	0.216	49813.1	15	17	24	62: Scan 389 (rt=472.739, f=2, i=26) [C:\Documents and Settings\visita-mas\Desktop\Flaviazandonadi\Xac_11122\19dez FlaviaZandonadi_1D_4.raw]	RANTILIDLAR	R	D	0.95	70	25	54.4	6.68		1254.73	2	-0.014	-11	263	273
XAC_XauB_MI	XauB	MI	adenylosuccinate lyase [Xanthomonas fuscans subsp. aurantifolii str. ICPB 11122]	gi|292600893	1	0.216	49813.1	15	17	24	95: Scan 447 (rt=553.633, f=3, i=29) [C:\Documents and Settings\visita-mas\Desktop\Flaviazandonadi\Xac_11122\19dez FlaviaZandonadi_1D_4.raw]	SDSALLALSPLDGR	M	Y	0.95	48.6	25	41.8	3.59		1413.74	2	-0.0041	-2.9	2	15
XAC_XauB_MI	XauB	MI	adenylosuccinate lyase [Xanthomonas fuscans subsp. aurantifolii str. ICPB 11122]	gi|292600893	1	0.216	49813.1	15	17	24	91: Scan 440 (rt=543.886, f=2, i=41) [C:\Documents and Settings\visita-mas\Desktop\Flaviazandonadi\Xac_11122\19dez FlaviaZandonadi_1D_4.raw]	SDSALLALSPLDGR	M	Y	0.95	60.5	25	53.4	6.14		1413.73	2	-0.02	-14	2	15
XAC_XauB_MI	XauB	MI	adenylosuccinate lyase [Xanthomonas fuscans subsp. aurantifolii str. ICPB 11122]	gi|292600893	1	0.216	49813.1	15	17	24	105: Scan 464 (rt=577.459, f=4, i=34) [C:\Documents and Settings\visita-mas\Desktop\Flaviazandonadi\Xac_11122\19dez FlaviaZandonadi_1D_4.raw]	VDALRPIFSEYGLIK	K	E	0.95	19.3	25	19.3	1.33		1719.94	3	-0.017	-10	20	34
XAC_XauB_MI	XauB	MI	adenylosuccinate lyase [Xanthomonas fuscans subsp. aurantifolii str. ICPB 11122]	gi|292600893	1	0.216	49813.1	15	17	24	103: Scan 462 (rt=574.335, f=2, i=46) [C:\Documents and Settings\visita-mas\Desktop\Flaviazandonadi\Xac_11122\19dez FlaviaZandonadi_1D_4.raw]	VDALRPIFSEYGLIK	K	E	0.95	18.5	25	18.5	1.89		1719.94	3	-0.017	-10	20	34
XAC_XauB_MI	XauB	MI	adenylosuccinate lyase [Xanthomonas fuscans subsp. aurantifolii str. ICPB 11122]	gi|292600893	1	0.216	49813.1	15	17	24	102: Scan 459 (rt=569.981, f=3, i=31) [C:\Documents and Settings\visita-mas\Desktop\Flaviazandonadi\Xac_11122\19dez FlaviaZandonadi_1D_4.raw]	VDALRPIFSEYGLIK	K	E	0.95	48.7	25	48.7	5.96		1719.93	2	-0.027	-16	20	34
XAC_XauB_MI	XauB	MI	adenylosuccinate lyase [Xanthomonas fuscans subsp. aurantifolii str. ICPB 11122]	gi|292600893	1	0.216	49813.1	15	17	24	101: Scan 458 (rt=568.852, f=3, i=30) [C:\Documents and Settings\visita-mas\Desktop\Flaviazandonadi\Xac_11122\19dez FlaviaZandonadi_1D_4.raw]	VDALRPIFSEYGLIK	K	E	0.95	50.3	25	48.8	7.41		1719.93	2	-0.027	-16	20	34
XAC_XauB_MI	XauB	MI	adenylosuccinate lyase [Xanthomonas fuscans subsp. aurantifolii str. ICPB 11122]	gi|292600893	1	0.216	49813.1	15	17	24	100: Scan 457 (rt=567.29, f=2, i=45) [C:\Documents and Settings\visita-mas\Desktop\Flaviazandonadi\Xac_11122\19dez FlaviaZandonadi_1D_4.raw]	VDALRPIFSEYGLIK	K	E	0.95	54.8	25	54.8	9.15		1719.93	3	-0.028	-16	20	34
XAC_XauB_MI	XauB	MI	adenylosuccinate lyase [Xanthomonas fuscans subsp. aurantifolii str. ICPB 11122]	gi|292600893	1	0.216	49813.1	15	17	24	5: Scan 216 (rt=247.648, f=2, i=4) [C:\Documents and Settings\visita-mas\Desktop\Flaviazandonadi\Xac_11122\19dez FlaviaZandonadi_1D_4.raw]	VKEIER	R	T	0.95	31.4	25.3	9.59	1.49		772.44	2	-0.00014	-0.18	82	87
XAC_XauB_MI	XauB	MI	NADH dehydrogenase gamma subunit [Xanthomonas fuscans subsp. aurantifolii str. ICPB 11122]	gi|294624672	1	0.263	79269.4	17	18	26	40: Scan 355 (rt=421.552, f=2, i=20) [C:\Documents and Settings\visita-mas\Desktop\Flaviazandonadi\Xac_11122\19dez FlaviaZandonadi_1D_3.raw]	ATLPVVLDKR	K	V	0.95	17.4	25	17.4	1.74		1110.67	2	-0.0021	-1.9	707	716
XAC_XauB_MI	XauB	MI	NADH dehydrogenase gamma subunit [Xanthomonas fuscans subsp. aurantifolii str. ICPB 11122]	gi|294624672	1	0.263	79269.4	17	18	26	39: Scan 354 (rt=420.423, f=2, i=19) [C:\Documents and Settings\visita-mas\Desktop\Flaviazandonadi\Xac_11122\19dez FlaviaZandonadi_1D_3.raw]	ATLPVVLDKR	K	V	0.95	18.5	25	18.5	1.92		1110.67	2	-0.0021	-1.9	707	716
XAC_XauB_MI	XauB	MI	NADH dehydrogenase gamma subunit [Xanthomonas fuscans subsp. aurantifolii str. ICPB 11122]	gi|294624672	1	0.263	79269.4	17	18	26	57: Scan 395 (rt=475.542, f=3, i=17) [C:\Documents and Settings\visita-mas\Desktop\Flaviazandonadi\Xac_11122\19dez FlaviaZandonadi_1D_3.raw]	AVIVVGALAESHPQAAALR	R	A	0.95	15.4	25	15.4	3.1		1872.06	2	-0.0023	-1.2	453	471
XAC_XauB_MI	XauB	MI	NADH dehydrogenase gamma subunit [Xanthomonas fuscans subsp. aurantifolii str. ICPB 11122]	gi|294624672	1	0.263	79269.4	17	18	26	56: Scan 394 (rt=473.98, f=2, i=27) [C:\Documents and Settings\visita-mas\Desktop\Flaviazandonadi\Xac_11122\19dez FlaviaZandonadi_1D_3.raw]	AVIVVGALAESHPQAAALR	R	A	0.95	36.1	25	36.1	4.96		1872.04	3	-0.016	-8.7	453	471
XAC_XauB_MI	XauB	MI	NADH dehydrogenase gamma subunit [Xanthomonas fuscans subsp. aurantifolii str. ICPB 11122]	gi|294624672	1	0.263	79269.4	17	18	26	36: Scan 349 (rt=413.378, f=3, i=10) [C:\Documents and Settings\visita-mas\Desktop\Flaviazandonadi\Xac_11122\19dez FlaviaZandonadi_1D_3.raw]	DFAAATGASLCR	R	I	0.95	46.5	25	45	4.3	Carbamidomethyl (+57)	1238.57	2	-0.0017	-1.4	476	487
XAC_XauB_MI	XauB	MI	NADH dehydrogenase gamma subunit [Xanthomonas fuscans subsp. aurantifolii str. ICPB 11122]	gi|294624672	1	0.263	79269.4	17	18	26	24: Scan 331 (rt=387.558, f=2, i=15) [C:\Documents and Settings\visita-mas\Desktop\Flaviazandonadi\Xac_11122\19dez FlaviaZandonadi_1D_3.raw]	DVAGMLAQPR	R	Q	0.95	26	25	24	2.47	Oxidation (+16)	1072.53	2	0.00012	0.11	508	517
XAC_XauB_MI	XauB	MI	NADH dehydrogenase gamma subunit [Xanthomonas fuscans subsp. aurantifolii str. ICPB 11122]	gi|294624672	1	0.263	79269.4	17	18	26	67: Scan 414 (rt=501.728, f=2, i=32) [C:\Documents and Settings\visita-mas\Desktop\Flaviazandonadi\Xac_11122\19dez FlaviaZandonadi_1D_3.raw]	ENAGDSLGVLVHPSTSNEEGALLAR	R	L	0.95	23.5	25	23.5	5.08		2535.22	3	-0.034	-13	315	339
XAC_XauB_MI	XauB	MI	NADH dehydrogenase gamma subunit [Xanthomonas fuscans subsp. aurantifolii str. ICPB 11122]	gi|294624672	1	0.263	79269.4	17	18	26	66: Scan 413 (rt=500.599, f=2, i=31) [C:\Documents and Settings\visita-mas\Desktop\Flaviazandonadi\Xac_11122\19dez FlaviaZandonadi_1D_3.raw]	ENAGDSLGVLVHPSTSNEEGALLAR	R	L	0.95	56.8	25	55.8	5.68		2535.22	3	-0.034	-13	315	339
XAC_XauB_MI	XauB	MI	NADH dehydrogenase gamma subunit [Xanthomonas fuscans subsp. aurantifolii str. ICPB 11122]	gi|294624672	1	0.263	79269.4	17	18	26	45: Scan 369 (rt=440.157, f=2, i=23) [C:\Documents and Settings\visita-mas\Desktop\Flaviazandonadi\Xac_11122\19dez FlaviaZandonadi_1D_3.raw]	ENEAVNECWLSDR	R	D	0.95	20.6	25	20.6	1.92	Carbamidomethyl (+57)	1620.68	2	-0.0038	-2.3	260	272
XAC_XauB_MI	XauB	MI	NADH dehydrogenase gamma subunit [Xanthomonas fuscans subsp. aurantifolii str. ICPB 11122]	gi|294624672	1	0.263	79269.4	17	18	26	44: Scan 368 (rt=439.028, f=2, i=22) [C:\Documents and Settings\visita-mas\Desktop\Flaviazandonadi\Xac_11122\19dez FlaviaZandonadi_1D_3.raw]	ENEAVNECWLSDR	R	D	0.95	47.5	25	47.5	2.59	Carbamidomethyl (+57)	1620.68	2	-0.0038	-2.3	260	272
XAC_XauB_MI	XauB	MI	NADH dehydrogenase gamma subunit [Xanthomonas fuscans subsp. aurantifolii str. ICPB 11122]	gi|294624672	1	0.263	79269.4	17	18	26	46: Scan 377 (rt=450.154, f=2, i=24) [C:\Documents and Settings\visita-mas\Desktop\Flaviazandonadi\Xac_11122\19dez FlaviaZandonadi_1D_3.raw]	ESLGYHDAMGSNLFLHVR	R	R	0.95	28	25	28	5.27	Oxidation (+16)	2060.95	3	-0.021	-10	232	249
XAC_XauB_MI	XauB	MI	NADH dehydrogenase gamma subunit [Xanthomonas fuscans subsp. aurantifolii str. ICPB 11122]	gi|294624672	1	0.263	79269.4	17	18	26	9: Scan 302 (rt=346.518, f=2, i=9) [C:\Documents and Settings\visita-mas\Desktop\Flaviazandonadi\Xac_11122\19dez FlaviaZandonadi_1D_3.raw]	FCYHEK	R	L	0.95	23.9	25	21.4	1.41	Carbamidomethyl (+57)	882.37	2	0.0027	3	46	51
XAC_XauB_MI	XauB	MI	NADH dehydrogenase gamma subunit [Xanthomonas fuscans subsp. aurantifolii str. ICPB 11122]	gi|294624672	1	0.263	79269.4	17	18	26	91: Scan 460 (rt=565.396, f=2, i=45) [C:\Documents and Settings\visita-mas\Desktop\Flaviazandonadi\Xac_11122\19dez FlaviaZandonadi_1D_3.raw]	GENLQIGTYDGKPLTTEISGNVIDVCPVGALTNK	R	V	0.95	30.9	25	30.9	4.12	Carbamidomethyl (+57)	3572.77	3	-0.031	-8.6	184	217
XAC_XauB_MI	XauB	MI	NADH dehydrogenase gamma subunit [Xanthomonas fuscans subsp. aurantifolii str. ICPB 11122]	gi|294624672	1	0.263	79269.4	17	18	26	28: Scan 337 (rt=396.164, f=2, i=16) [C:\Documents and Settings\visita-mas\Desktop\Flaviazandonadi\Xac_11122\19dez FlaviaZandonadi_1D_3.raw]	HELPLLHAR	R	L	0.95	34.3	25	34.3	4.59		1084.61	3	-0.0061	-5.6	389	397
XAC_XauB_MI	XauB	MI	NADH dehydrogenase gamma subunit [Xanthomonas fuscans subsp. aurantifolii str. ICPB 11122]	gi|294624672	1	0.263	79269.4	17	18	26	71: Scan 422 (rt=513.128, f=2, i=34) [C:\Documents and Settings\visita-mas\Desktop\Flaviazandonadi\Xac_11122\19dez FlaviaZandonadi_1D_3.raw]	IPQGANAVGLVSQGVLPTAR	R	D	0.95	30.2	25	30.2	4.74		1947.08	2	-0.011	-5.9	488	507
XAC_XauB_MI	XauB	MI	NADH dehydrogenase gamma subunit [Xanthomonas fuscans subsp. aurantifolii str. ICPB 11122]	gi|294624672	1	0.263	79269.4	17	18	26	8: Scan 217 (rt=248.65, f=2, i=6) [C:\Documents and Settings\visita-mas\Desktop\Flaviazandonadi\Xac_11122\19dez FlaviaZandonadi_1D_3.raw]	RGEVLR	R	T	0.95	21.1	25.3	6.55	1.42		728.44	2	0.0076	10	250	255
XAC_XauB_MI	XauB	MI	NADH dehydrogenase gamma subunit [Xanthomonas fuscans subsp. aurantifolii str. ICPB 11122]	gi|294624672	1	0.263	79269.4	17	18	26	5: Scan 212 (rt=242.038, f=2, i=3) [C:\Documents and Settings\visita-mas\Desktop\Flaviazandonadi\Xac_11122\19dez FlaviaZandonadi_1D_3.raw]	RGEVLR	R	T	0.95	29.5	25.3	14.9	1.74		728.43	2	0.0022	3	250	255
XAC_XauB_MI	XauB	MI	NADH dehydrogenase gamma subunit [Xanthomonas fuscans subsp. aurantifolii str. ICPB 11122]	gi|294624672	1	0.263	79269.4	17	18	26	82: Scan 445 (rt=544.261, f=3, i=22) [C:\Documents and Settings\visita-mas\Desktop\Flaviazandonadi\Xac_11122\19dez FlaviaZandonadi_1D_3.raw]	SVTPTTSAQPAAASEGLEVAATAAIYR	R	T	0.95	9.18	25	9.18	1.59		2632.31	3	-0.027	-10	632	658
XAC_XauB_MI	XauB	MI	NADH dehydrogenase gamma subunit [Xanthomonas fuscans subsp. aurantifolii str. ICPB 11122]	gi|294624672	1	0.263	79269.4	17	18	26	79: Scan 440 (rt=537.216, f=2, i=39) [C:\Documents and Settings\visita-mas\Desktop\Flaviazandonadi\Xac_11122\19dez FlaviaZandonadi_1D_3.raw]	SVTPTTSAQPAAASEGLEVAATAAIYR	R	T	0.95	40.9	25	40.9	5.59		2632.31	3	-0.022	-8.4	632	658
XAC_XauB_MI	XauB	MI	NADH dehydrogenase gamma subunit [Xanthomonas fuscans subsp. aurantifolii str. ICPB 11122]	gi|294624672	1	0.263	79269.4	17	18	26	80: Scan 441 (rt=538.344, f=2, i=40) [C:\Documents and Settings\visita-mas\Desktop\Flaviazandonadi\Xac_11122\19dez FlaviaZandonadi_1D_3.raw]	SVTPTTSAQPAAASEGLEVAATAAIYR	R	T	0.95	66.4	25	65.9	6.42		2632.31	3	-0.022	-8.4	632	658
XAC_XauB_MI	XauB	MI	NADH dehydrogenase gamma subunit [Xanthomonas fuscans subsp. aurantifolii str. ICPB 11122]	gi|294624672	1	0.263	79269.4	17	18	26	96: Scan 479 (rt=589.211, f=2, i=48) [C:\Documents and Settings\visita-mas\Desktop\Flaviazandonadi\Xac_11122\19dez FlaviaZandonadi_1D_3.raw]	TVVAPSQLADALSDAALR	R	D	0.95	77.4	25	77.4	11.6		1796.94	2	-0.02	-11	427	444
XAC_XauB_MI	XauB	MI	NADH dehydrogenase gamma subunit [Xanthomonas fuscans subsp. aurantifolii str. ICPB 11122]	gi|294624672	1	0.263	79269.4	17	18	26	95: Scan 476 (rt=584.856, f=2, i=47) [C:\Documents and Settings\visita-mas\Desktop\Flaviazandonadi\Xac_11122\19dez FlaviaZandonadi_1D_3.raw]	TVVAPSQLADALSDAALRDTVK	R	A	0.95	14.9	25	13.8	2.1		2240.18	3	-0.023	-10	427	448
XAC_XauB_MI	XauB	MI	NADH dehydrogenase gamma subunit [Xanthomonas fuscans subsp. aurantifolii str. ICPB 11122]	gi|294624672	1	0.263	79269.4	17	18	26	94: Scan 475 (rt=583.727, f=2, i=46) [C:\Documents and Settings\visita-mas\Desktop\Flaviazandonadi\Xac_11122\19dez FlaviaZandonadi_1D_3.raw]	TVVAPSQLADALSDAALRDTVK	R	A	0.95	34	25	33.8	3.31		2240.18	3	-0.023	-10	427	448
XAC_XauB_MI	XauB	MI	NADH dehydrogenase gamma subunit [Xanthomonas fuscans subsp. aurantifolii str. ICPB 11122]	gi|294624672	1	0.263	79269.4	17	18	26	49: Scan 382 (rt=457.2, f=2, i=25) [C:\Documents and Settings\visita-mas\Desktop\Flaviazandonadi\Xac_11122\19dez FlaviaZandonadi_1D_3.raw]	VAPGTVWIESGHGATAPLGAGR	R	V	0.95	22.2	25	22.2	2.85		2103.07	3	-0.016	-7.8	717	738
XAC_XauB_MI	XauB	MI	NADH dehydrogenase gamma subunit [Xanthomonas fuscans subsp. aurantifolii str. ICPB 11122]	gi|294624672	1	0.263	79269.4	17	18	26	59: Scan 397 (rt=478.232, f=4, i=21) [C:\Documents and Settings\visita-mas\Desktop\Flaviazandonadi\Xac_11122\19dez FlaviaZandonadi_1D_3.raw]	VVPDEDIGPLVATEMTR	R	C	0.95	35	25	35	5.31	Oxidation (+16)	1856.91	2	-0.0079	-4.3	142	158
XAC_XauB_MI	XauB	MI	NADH dehydrogenase gamma subunit [Xanthomonas fuscans subsp. aurantifolii str. ICPB 11122]	gi|294624672	1	0.263	79269.4	17	18	26	58: Scan 396 (rt=477.104, f=4, i=20) [C:\Documents and Settings\visita-mas\Desktop\Flaviazandonadi\Xac_11122\19dez FlaviaZandonadi_1D_3.raw]	VVPDEDIGPLVATEMTR	R	C	0.95	46	25	46	7.35	Oxidation (+16)	1856.91	2	-0.0079	-4.3	142	158
XAC_XauB_MI	XauB	MI	NADH dehydrogenase gamma subunit [Xanthomonas fuscans subsp. aurantifolii str. ICPB 11122]	gi|292601028	1	0.263	79269.4	17	18	26	40: Scan 355 (rt=421.552, f=2, i=20) [C:\Documents and Settings\visita-mas\Desktop\Flaviazandonadi\Xac_11122\19dez FlaviaZandonadi_1D_3.raw]	ATLPVVLDKR	K	V	0.95	17.4	25	17.4	1.74		1110.67	2	-0.0021	-1.9	707	716
XAC_XauB_MI	XauB	MI	NADH dehydrogenase gamma subunit [Xanthomonas fuscans subsp. aurantifolii str. ICPB 11122]	gi|292601028	1	0.263	79269.4	17	18	26	39: Scan 354 (rt=420.423, f=2, i=19) [C:\Documents and Settings\visita-mas\Desktop\Flaviazandonadi\Xac_11122\19dez FlaviaZandonadi_1D_3.raw]	ATLPVVLDKR	K	V	0.95	18.5	25	18.5	1.92		1110.67	2	-0.0021	-1.9	707	716
XAC_XauB_MI	XauB	MI	NADH dehydrogenase gamma subunit [Xanthomonas fuscans subsp. aurantifolii str. ICPB 11122]	gi|292601028	1	0.263	79269.4	17	18	26	57: Scan 395 (rt=475.542, f=3, i=17) [C:\Documents and Settings\visita-mas\Desktop\Flaviazandonadi\Xac_11122\19dez FlaviaZandonadi_1D_3.raw]	AVIVVGALAESHPQAAALR	R	A	0.95	15.4	25	15.4	3.1		1872.06	2	-0.0023	-1.2	453	471
XAC_XauB_MI	XauB	MI	NADH dehydrogenase gamma subunit [Xanthomonas fuscans subsp. aurantifolii str. ICPB 11122]	gi|292601028	1	0.263	79269.4	17	18	26	56: Scan 394 (rt=473.98, f=2, i=27) [C:\Documents and Settings\visita-mas\Desktop\Flaviazandonadi\Xac_11122\19dez FlaviaZandonadi_1D_3.raw]	AVIVVGALAESHPQAAALR	R	A	0.95	36.1	25	36.1	4.96		1872.04	3	-0.016	-8.7	453	471
XAC_XauB_MI	XauB	MI	NADH dehydrogenase gamma subunit [Xanthomonas fuscans subsp. aurantifolii str. ICPB 11122]	gi|292601028	1	0.263	79269.4	17	18	26	36: Scan 349 (rt=413.378, f=3, i=10) [C:\Documents and Settings\visita-mas\Desktop\Flaviazandonadi\Xac_11122\19dez FlaviaZandonadi_1D_3.raw]	DFAAATGASLCR	R	I	0.95	46.5	25	45	4.3	Carbamidomethyl (+57)	1238.57	2	-0.0017	-1.4	476	487
XAC_XauB_MI	XauB	MI	NADH dehydrogenase gamma subunit [Xanthomonas fuscans subsp. aurantifolii str. ICPB 11122]	gi|292601028	1	0.263	79269.4	17	18	26	24: Scan 331 (rt=387.558, f=2, i=15) [C:\Documents and Settings\visita-mas\Desktop\Flaviazandonadi\Xac_11122\19dez FlaviaZandonadi_1D_3.raw]	DVAGMLAQPR	R	Q	0.95	26	25	24	2.47	Oxidation (+16)	1072.53	2	0.00012	0.11	508	517
XAC_XauB_MI	XauB	MI	NADH dehydrogenase gamma subunit [Xanthomonas fuscans subsp. aurantifolii str. ICPB 11122]	gi|292601028	1	0.263	79269.4	17	18	26	67: Scan 414 (rt=501.728, f=2, i=32) [C:\Documents and Settings\visita-mas\Desktop\Flaviazandonadi\Xac_11122\19dez FlaviaZandonadi_1D_3.raw]	ENAGDSLGVLVHPSTSNEEGALLAR	R	L	0.95	23.5	25	23.5	5.08		2535.22	3	-0.034	-13	315	339
XAC_XauB_MI	XauB	MI	NADH dehydrogenase gamma subunit [Xanthomonas fuscans subsp. aurantifolii str. ICPB 11122]	gi|292601028	1	0.263	79269.4	17	18	26	66: Scan 413 (rt=500.599, f=2, i=31) [C:\Documents and Settings\visita-mas\Desktop\Flaviazandonadi\Xac_11122\19dez FlaviaZandonadi_1D_3.raw]	ENAGDSLGVLVHPSTSNEEGALLAR	R	L	0.95	56.8	25	55.8	5.68		2535.22	3	-0.034	-13	315	339
XAC_XauB_MI	XauB	MI	NADH dehydrogenase gamma subunit [Xanthomonas fuscans subsp. aurantifolii str. ICPB 11122]	gi|292601028	1	0.263	79269.4	17	18	26	45: Scan 369 (rt=440.157, f=2, i=23) [C:\Documents and Settings\visita-mas\Desktop\Flaviazandonadi\Xac_11122\19dez FlaviaZandonadi_1D_3.raw]	ENEAVNECWLSDR	R	D	0.95	20.6	25	20.6	1.92	Carbamidomethyl (+57)	1620.68	2	-0.0038	-2.3	260	272
XAC_XauB_MI	XauB	MI	NADH dehydrogenase gamma subunit [Xanthomonas fuscans subsp. aurantifolii str. ICPB 11122]	gi|292601028	1	0.263	79269.4	17	18	26	44: Scan 368 (rt=439.028, f=2, i=22) [C:\Documents and Settings\visita-mas\Desktop\Flaviazandonadi\Xac_11122\19dez FlaviaZandonadi_1D_3.raw]	ENEAVNECWLSDR	R	D	0.95	47.5	25	47.5	2.59	Carbamidomethyl (+57)	1620.68	2	-0.0038	-2.3	260	272
XAC_XauB_MI	XauB	MI	NADH dehydrogenase gamma subunit [Xanthomonas fuscans subsp. aurantifolii str. ICPB 11122]	gi|292601028	1	0.263	79269.4	17	18	26	46: Scan 377 (rt=450.154, f=2, i=24) [C:\Documents and Settings\visita-mas\Desktop\Flaviazandonadi\Xac_11122\19dez FlaviaZandonadi_1D_3.raw]	ESLGYHDAMGSNLFLHVR	R	R	0.95	28	25	28	5.27	Oxidation (+16)	2060.95	3	-0.021	-10	232	249
XAC_XauB_MI	XauB	MI	NADH dehydrogenase gamma subunit [Xanthomonas fuscans subsp. aurantifolii str. ICPB 11122]	gi|292601028	1	0.263	79269.4	17	18	26	9: Scan 302 (rt=346.518, f=2, i=9) [C:\Documents and Settings\visita-mas\Desktop\Flaviazandonadi\Xac_11122\19dez FlaviaZandonadi_1D_3.raw]	FCYHEK	R	L	0.95	23.9	25	21.4	1.41	Carbamidomethyl (+57)	882.37	2	0.0027	3	46	51
XAC_XauB_MI	XauB	MI	NADH dehydrogenase gamma subunit [Xanthomonas fuscans subsp. aurantifolii str. ICPB 11122]	gi|292601028	1	0.263	79269.4	17	18	26	91: Scan 460 (rt=565.396, f=2, i=45) [C:\Documents and Settings\visita-mas\Desktop\Flaviazandonadi\Xac_11122\19dez FlaviaZandonadi_1D_3.raw]	GENLQIGTYDGKPLTTEISGNVIDVCPVGALTNK	R	V	0.95	30.9	25	30.9	4.12	Carbamidomethyl (+57)	3572.77	3	-0.031	-8.6	184	217
XAC_XauB_MI	XauB	MI	NADH dehydrogenase gamma subunit [Xanthomonas fuscans subsp. aurantifolii str. ICPB 11122]	gi|292601028	1	0.263	79269.4	17	18	26	28: Scan 337 (rt=396.164, f=2, i=16) [C:\Documents and Settings\visita-mas\Desktop\Flaviazandonadi\Xac_11122\19dez FlaviaZandonadi_1D_3.raw]	HELPLLHAR	R	L	0.95	34.3	25	34.3	4.59		1084.61	3	-0.0061	-5.6	389	397
XAC_XauB_MI	XauB	MI	NADH dehydrogenase gamma subunit [Xanthomonas fuscans subsp. aurantifolii str. ICPB 11122]	gi|292601028	1	0.263	79269.4	17	18	26	71: Scan 422 (rt=513.128, f=2, i=34) [C:\Documents and Settings\visita-mas\Desktop\Flaviazandonadi\Xac_11122\19dez FlaviaZandonadi_1D_3.raw]	IPQGANAVGLVSQGVLPTAR	R	D	0.95	30.2	25	30.2	4.74		1947.08	2	-0.011	-5.9	488	507
XAC_XauB_MI	XauB	MI	NADH dehydrogenase gamma subunit [Xanthomonas fuscans subsp. aurantifolii str. ICPB 11122]	gi|292601028	1	0.263	79269.4	17	18	26	8: Scan 217 (rt=248.65, f=2, i=6) [C:\Documents and Settings\visita-mas\Desktop\Flaviazandonadi\Xac_11122\19dez FlaviaZandonadi_1D_3.raw]	RGEVLR	R	T	0.95	21.1	25.3	6.55	1.42		728.44	2	0.0076	10	250	255
XAC_XauB_MI	XauB	MI	NADH dehydrogenase gamma subunit [Xanthomonas fuscans subsp. aurantifolii str. ICPB 11122]	gi|292601028	1	0.263	79269.4	17	18	26	5: Scan 212 (rt=242.038, f=2, i=3) [C:\Documents and Settings\visita-mas\Desktop\Flaviazandonadi\Xac_11122\19dez FlaviaZandonadi_1D_3.raw]	RGEVLR	R	T	0.95	29.5	25.3	14.9	1.74		728.43	2	0.0022	3	250	255
XAC_XauB_MI	XauB	MI	NADH dehydrogenase gamma subunit [Xanthomonas fuscans subsp. aurantifolii str. ICPB 11122]	gi|292601028	1	0.263	79269.4	17	18	26	82: Scan 445 (rt=544.261, f=3, i=22) [C:\Documents and Settings\visita-mas\Desktop\Flaviazandonadi\Xac_11122\19dez FlaviaZandonadi_1D_3.raw]	SVTPTTSAQPAAASEGLEVAATAAIYR	R	T	0.95	9.18	25	9.18	1.59		2632.31	3	-0.027	-10	632	658
XAC_XauB_MI	XauB	MI	NADH dehydrogenase gamma subunit [Xanthomonas fuscans subsp. aurantifolii str. ICPB 11122]	gi|292601028	1	0.263	79269.4	17	18	26	79: Scan 440 (rt=537.216, f=2, i=39) [C:\Documents and Settings\visita-mas\Desktop\Flaviazandonadi\Xac_11122\19dez FlaviaZandonadi_1D_3.raw]	SVTPTTSAQPAAASEGLEVAATAAIYR	R	T	0.95	40.9	25	40.9	5.59		2632.31	3	-0.022	-8.4	632	658
XAC_XauB_MI	XauB	MI	NADH dehydrogenase gamma subunit [Xanthomonas fuscans subsp. aurantifolii str. ICPB 11122]	gi|292601028	1	0.263	79269.4	17	18	26	80: Scan 441 (rt=538.344, f=2, i=40) [C:\Documents and Settings\visita-mas\Desktop\Flaviazandonadi\Xac_11122\19dez FlaviaZandonadi_1D_3.raw]	SVTPTTSAQPAAASEGLEVAATAAIYR	R	T	0.95	66.4	25	65.9	6.42		2632.31	3	-0.022	-8.4	632	658
XAC_XauB_MI	XauB	MI	NADH dehydrogenase gamma subunit [Xanthomonas fuscans subsp. aurantifolii str. ICPB 11122]	gi|292601028	1	0.263	79269.4	17	18	26	96: Scan 479 (rt=589.211, f=2, i=48) [C:\Documents and Settings\visita-mas\Desktop\Flaviazandonadi\Xac_11122\19dez FlaviaZandonadi_1D_3.raw]	TVVAPSQLADALSDAALR	R	D	0.95	77.4	25	77.4	11.6		1796.94	2	-0.02	-11	427	444
XAC_XauB_MI	XauB	MI	NADH dehydrogenase gamma subunit [Xanthomonas fuscans subsp. aurantifolii str. ICPB 11122]	gi|292601028	1	0.263	79269.4	17	18	26	95: Scan 476 (rt=584.856, f=2, i=47) [C:\Documents and Settings\visita-mas\Desktop\Flaviazandonadi\Xac_11122\19dez FlaviaZandonadi_1D_3.raw]	TVVAPSQLADALSDAALRDTVK	R	A	0.95	14.9	25	13.8	2.1		2240.18	3	-0.023	-10	427	448
XAC_XauB_MI	XauB	MI	NADH dehydrogenase gamma subunit [Xanthomonas fuscans subsp. aurantifolii str. ICPB 11122]	gi|292601028	1	0.263	79269.4	17	18	26	94: Scan 475 (rt=583.727, f=2, i=46) [C:\Documents and Settings\visita-mas\Desktop\Flaviazandonadi\Xac_11122\19dez FlaviaZandonadi_1D_3.raw]	TVVAPSQLADALSDAALRDTVK	R	A	0.95	34	25	33.8	3.31		2240.18	3	-0.023	-10	427	448
XAC_XauB_MI	XauB	MI	NADH dehydrogenase gamma subunit [Xanthomonas fuscans subsp. aurantifolii str. ICPB 11122]	gi|292601028	1	0.263	79269.4	17	18	26	49: Scan 382 (rt=457.2, f=2, i=25) [C:\Documents and Settings\visita-mas\Desktop\Flaviazandonadi\Xac_11122\19dez FlaviaZandonadi_1D_3.raw]	VAPGTVWIESGHGATAPLGAGR	R	V	0.95	22.2	25	22.2	2.85		2103.07	3	-0.016	-7.8	717	738
XAC_XauB_MI	XauB	MI	NADH dehydrogenase gamma subunit [Xanthomonas fuscans subsp. aurantifolii str. ICPB 11122]	gi|292601028	1	0.263	79269.4	17	18	26	59: Scan 397 (rt=478.232, f=4, i=21) [C:\Documents and Settings\visita-mas\Desktop\Flaviazandonadi\Xac_11122\19dez FlaviaZandonadi_1D_3.raw]	VVPDEDIGPLVATEMTR	R	C	0.95	35	25	35	5.31	Oxidation (+16)	1856.91	2	-0.0079	-4.3	142	158
XAC_XauB_MI	XauB	MI	NADH dehydrogenase gamma subunit [Xanthomonas fuscans subsp. aurantifolii str. ICPB 11122]	gi|292601028	1	0.263	79269.4	17	18	26	58: Scan 396 (rt=477.104, f=4, i=20) [C:\Documents and Settings\visita-mas\Desktop\Flaviazandonadi\Xac_11122\19dez FlaviaZandonadi_1D_3.raw]	VVPDEDIGPLVATEMTR	R	C	0.95	46	25	46	7.35	Oxidation (+16)	1856.91	2	-0.0079	-4.3	142	158
XAC_XauB_MI	XauB	MI	acetyl-CoA C-acetyltransferase [Xanthomonas fuscans subsp. aurantifolii str. ICPB 11122]	gi|294626941	1	0.135	39854.4	9	9	12	39: Scan 378 (rt=449.439, f=2, i=21) [C:\Documents and Settings\visita-mas\Desktop\Flaviazandonadi\Xac_11122\19dez FlaviaZandonadi_1D_2.raw]	ADQDAFAIASVER	R	A	0.95	42.3	25	42.3	4.85		1391.66	2	-0.012	-8.4	173	185
XAC_XauB_MI	XauB	MI	acetyl-CoA C-acetyltransferase [Xanthomonas fuscans subsp. aurantifolii str. ICPB 11122]	gi|294626941	1	0.135	39854.4	9	9	12	38: Scan 377 (rt=448.31, f=2, i=20) [C:\Documents and Settings\visita-mas\Desktop\Flaviazandonadi\Xac_11122\19dez FlaviaZandonadi_1D_2.raw]	ADQDAFAIASVER	R	A	0.95	57.4	25	57.4	4.89		1391.66	2	-0.012	-8.4	173	185
XAC_XauB_MI	XauB	MI	acetyl-CoA C-acetyltransferase [Xanthomonas fuscans subsp. aurantifolii str. ICPB 11122]	gi|294626941	1	0.135	39854.4	9	9	12	35: Scan 372 (rt=441.265, f=2, i=19) [C:\Documents and Settings\visita-mas\Desktop\Flaviazandonadi\Xac_11122\19dez FlaviaZandonadi_1D_2.raw]	ADQDAFAIASVER	R	A	0.95	67.7	25	63.3	7.49		1391.66	2	-0.013	-9.1	173	185
XAC_XauB_MI	XauB	MI	acetyl-CoA C-acetyltransferase [Xanthomonas fuscans subsp. aurantifolii str. ICPB 11122]	gi|294626941	1	0.135	39854.4	9	9	12	29: Scan 355 (rt=419.275, f=2, i=16) [C:\Documents and Settings\visita-mas\Desktop\Flaviazandonadi\Xac_11122\19dez FlaviaZandonadi_1D_2.raw]	AGSASIVVAGGMESMSNAPHLLPNSR	K	T	0.95	21.8	25	21.8	2.43	Oxidation (+16), Oxidation (+16)	2584.2	3	-0.037	-14	104	129
XAC_XauB_MI	XauB	MI	acetyl-CoA C-acetyltransferase [Xanthomonas fuscans subsp. aurantifolii str. ICPB 11122]	gi|294626941	1	0.135	39854.4	9	9	12	31: Scan 359 (rt=424.758, f=2, i=18) [C:\Documents and Settings\visita-mas\Desktop\Flaviazandonadi\Xac_11122\19dez FlaviaZandonadi_1D_2.raw]	AIMLGHDLIK	K	A	0.95	33.6	25	33.6	3.09	Oxidation (+16)	1125.62	2	-0.001	-0.92	94	103
XAC_XauB_MI	XauB	MI	acetyl-CoA C-acetyltransferase [Xanthomonas fuscans subsp. aurantifolii str. ICPB 11122]	gi|294626941	1	0.135	39854.4	9	9	12	24: Scan 347 (rt=407.442, f=2, i=15) [C:\Documents and Settings\visita-mas\Desktop\Flaviazandonadi\Xac_11122\19dez FlaviaZandonadi_1D_2.raw]	IPTLKPAFK	K	K	0.95	49.3	25	36.5	6.04		1013.62	2	-0.0088	-8.6	227	235
XAC_XauB_MI	XauB	MI	acetyl-CoA C-acetyltransferase [Xanthomonas fuscans subsp. aurantifolii str. ICPB 11122]	gi|294626941	1	0.135	39854.4	9	9	12	5: Scan 312 (rt=357.806, f=4, i=1) [C:\Documents and Settings\visita-mas\Desktop\Flaviazandonadi\Xac_11122\19dez FlaviaZandonadi_1D_2.raw]	KGEVVVDSDEQPGK	R	S	0.95	25.2	25	25	1.82		1485.72	2	-0.012	-7.8	208	221
XAC_XauB_MI	XauB	MI	acetyl-CoA C-acetyltransferase [Xanthomonas fuscans subsp. aurantifolii str. ICPB 11122]	gi|294626941	1	0.135	39854.4	9	9	12	76: Scan 445 (rt=543.386, f=3, i=25) [C:\Documents and Settings\visita-mas\Desktop\Flaviazandonadi\Xac_11122\19dez FlaviaZandonadi_1D_2.raw]	LVVTLVNALR	R	S	0.95	40.5	25	36.2	4.6		1096.69	2	-0.012	-11	356	365
XAC_XauB_MI	XauB	MI	acetyl-CoA C-acetyltransferase [Xanthomonas fuscans subsp. aurantifolii str. ICPB 11122]	gi|294626941	1	0.135	39854.4	9	9	12	75: Scan 444 (rt=541.824, f=2, i=38) [C:\Documents and Settings\visita-mas\Desktop\Flaviazandonadi\Xac_11122\19dez FlaviaZandonadi_1D_2.raw]	LVVTLVNALR	R	S	0.95	59.5	25	39.5	7.35		1096.69	2	-0.012	-11	356	365
XAC_XauB_MI	XauB	MI	acetyl-CoA C-acetyltransferase [Xanthomonas fuscans subsp. aurantifolii str. ICPB 11122]	gi|294626941	1	0.135	39854.4	9	9	12	25: Scan 348 (rt=409.003, f=3, i=7) [C:\Documents and Settings\visita-mas\Desktop\Flaviazandonadi\Xac_11122\19dez FlaviaZandonadi_1D_2.raw]	QAAIAAGIPTSTGATTINK	R	V	0.95	43.5	25	43.5	6.25		1784.93	2	-0.033	-18	68	86
XAC_XauB_MI	XauB	MI	acetyl-CoA C-acetyltransferase [Xanthomonas fuscans subsp. aurantifolii str. ICPB 11122]	gi|294626941	1	0.135	39854.4	9	9	12	4: Scan 311 (rt=356.245, f=3, i=1) [C:\Documents and Settings\visita-mas\Desktop\Flaviazandonadi\Xac_11122\19dez FlaviaZandonadi_1D_2.raw]	QLGIAHDK	R	V	0.95	32.4	25	26.1	2.54		880.48	2	0.00084	0.95	328	335
XAC_XauB_MI	XauB	MI	acetyl-CoA C-acetyltransferase [Xanthomonas fuscans subsp. aurantifolii str. ICPB 11122]	gi|294626941	1	0.135	39854.4	9	9	12	61: Scan 419 (rt=506.495, f=2, i=31) [C:\Documents and Settings\visita-mas\Desktop\Flaviazandonadi\Xac_11122\19dez FlaviaZandonadi_1D_2.raw]	SGAFAEEIVPVTVATR	R	K	0.95	76.8	25	76.8	7.77		1645.83	2	-0.039	-24	192	207
XAC_XauB_MI	XauB	MI	acetyl-CoA C-acetyltransferase [Xanthomonas fuscans subsp. aurantifolii str. ICPB 11122]	gi|292598801	1	0.135	39854.4	9	9	12	39: Scan 378 (rt=449.439, f=2, i=21) [C:\Documents and Settings\visita-mas\Desktop\Flaviazandonadi\Xac_11122\19dez FlaviaZandonadi_1D_2.raw]	ADQDAFAIASVER	R	A	0.95	42.3	25	42.3	4.85		1391.66	2	-0.012	-8.4	173	185
XAC_XauB_MI	XauB	MI	acetyl-CoA C-acetyltransferase [Xanthomonas fuscans subsp. aurantifolii str. ICPB 11122]	gi|292598801	1	0.135	39854.4	9	9	12	38: Scan 377 (rt=448.31, f=2, i=20) [C:\Documents and Settings\visita-mas\Desktop\Flaviazandonadi\Xac_11122\19dez FlaviaZandonadi_1D_2.raw]	ADQDAFAIASVER	R	A	0.95	57.4	25	57.4	4.89		1391.66	2	-0.012	-8.4	173	185
XAC_XauB_MI	XauB	MI	acetyl-CoA C-acetyltransferase [Xanthomonas fuscans subsp. aurantifolii str. ICPB 11122]	gi|292598801	1	0.135	39854.4	9	9	12	35: Scan 372 (rt=441.265, f=2, i=19) [C:\Documents and Settings\visita-mas\Desktop\Flaviazandonadi\Xac_11122\19dez FlaviaZandonadi_1D_2.raw]	ADQDAFAIASVER	R	A	0.95	67.7	25	63.3	7.49		1391.66	2	-0.013	-9.1	173	185
XAC_XauB_MI	XauB	MI	acetyl-CoA C-acetyltransferase [Xanthomonas fuscans subsp. aurantifolii str. ICPB 11122]	gi|292598801	1	0.135	39854.4	9	9	12	29: Scan 355 (rt=419.275, f=2, i=16) [C:\Documents and Settings\visita-mas\Desktop\Flaviazandonadi\Xac_11122\19dez FlaviaZandonadi_1D_2.raw]	AGSASIVVAGGMESMSNAPHLLPNSR	K	T	0.95	21.8	25	21.8	2.43	Oxidation (+16), Oxidation (+16)	2584.2	3	-0.037	-14	104	129
XAC_XauB_MI	XauB	MI	acetyl-CoA C-acetyltransferase [Xanthomonas fuscans subsp. aurantifolii str. ICPB 11122]	gi|292598801	1	0.135	39854.4	9	9	12	31: Scan 359 (rt=424.758, f=2, i=18) [C:\Documents and Settings\visita-mas\Desktop\Flaviazandonadi\Xac_11122\19dez FlaviaZandonadi_1D_2.raw]	AIMLGHDLIK	K	A	0.95	33.6	25	33.6	3.09	Oxidation (+16)	1125.62	2	-0.001	-0.92	94	103
XAC_XauB_MI	XauB	MI	acetyl-CoA C-acetyltransferase [Xanthomonas fuscans subsp. aurantifolii str. ICPB 11122]	gi|292598801	1	0.135	39854.4	9	9	12	24: Scan 347 (rt=407.442, f=2, i=15) [C:\Documents and Settings\visita-mas\Desktop\Flaviazandonadi\Xac_11122\19dez FlaviaZandonadi_1D_2.raw]	IPTLKPAFK	K	K	0.95	49.3	25	36.5	6.04		1013.62	2	-0.0088	-8.6	227	235
XAC_XauB_MI	XauB	MI	acetyl-CoA C-acetyltransferase [Xanthomonas fuscans subsp. aurantifolii str. ICPB 11122]	gi|292598801	1	0.135	39854.4	9	9	12	5: Scan 312 (rt=357.806, f=4, i=1) [C:\Documents and Settings\visita-mas\Desktop\Flaviazandonadi\Xac_11122\19dez FlaviaZandonadi_1D_2.raw]	KGEVVVDSDEQPGK	R	S	0.95	25.2	25	25	1.82		1485.72	2	-0.012	-7.8	208	221
XAC_XauB_MI	XauB	MI	acetyl-CoA C-acetyltransferase [Xanthomonas fuscans subsp. aurantifolii str. ICPB 11122]	gi|292598801	1	0.135	39854.4	9	9	12	76: Scan 445 (rt=543.386, f=3, i=25) [C:\Documents and Settings\visita-mas\Desktop\Flaviazandonadi\Xac_11122\19dez FlaviaZandonadi_1D_2.raw]	LVVTLVNALR	R	S	0.95	40.5	25	36.2	4.6		1096.69	2	-0.012	-11	356	365
XAC_XauB_MI	XauB	MI	acetyl-CoA C-acetyltransferase [Xanthomonas fuscans subsp. aurantifolii str. ICPB 11122]	gi|292598801	1	0.135	39854.4	9	9	12	75: Scan 444 (rt=541.824, f=2, i=38) [C:\Documents and Settings\visita-mas\Desktop\Flaviazandonadi\Xac_11122\19dez FlaviaZandonadi_1D_2.raw]	LVVTLVNALR	R	S	0.95	59.5	25	39.5	7.35		1096.69	2	-0.012	-11	356	365
XAC_XauB_MI	XauB	MI	acetyl-CoA C-acetyltransferase [Xanthomonas fuscans subsp. aurantifolii str. ICPB 11122]	gi|292598801	1	0.135	39854.4	9	9	12	25: Scan 348 (rt=409.003, f=3, i=7) [C:\Documents and Settings\visita-mas\Desktop\Flaviazandonadi\Xac_11122\19dez FlaviaZandonadi_1D_2.raw]	QAAIAAGIPTSTGATTINK	R	V	0.95	43.5	25	43.5	6.25		1784.93	2	-0.033	-18	68	86
XAC_XauB_MI	XauB	MI	acetyl-CoA C-acetyltransferase [Xanthomonas fuscans subsp. aurantifolii str. ICPB 11122]	gi|292598801	1	0.135	39854.4	9	9	12	4: Scan 311 (rt=356.245, f=3, i=1) [C:\Documents and Settings\visita-mas\Desktop\Flaviazandonadi\Xac_11122\19dez FlaviaZandonadi_1D_2.raw]	QLGIAHDK	R	V	0.95	32.4	25	26.1	2.54		880.48	2	0.00084	0.95	328	335
XAC_XauB_MI	XauB	MI	acetyl-CoA C-acetyltransferase [Xanthomonas fuscans subsp. aurantifolii str. ICPB 11122]	gi|292598801	1	0.135	39854.4	9	9	12	61: Scan 419 (rt=506.495, f=2, i=31) [C:\Documents and Settings\visita-mas\Desktop\Flaviazandonadi\Xac_11122\19dez FlaviaZandonadi_1D_2.raw]	SGAFAEEIVPVTVATR	R	K	0.95	76.8	25	76.8	7.77		1645.83	2	-0.039	-24	192	207
XAC_XauB_MI	XauB	MI	acetyl-CoA C-acetyltransferase [Xanthomonas fuscans subsp. aurantifolii str. ICPB 11122]	gi|294626941	0.706	0.0101	39854.4	1	1	1	85: Scan 450 (rt=551.306, f=2, i=42) [C:\Documents and Settings\visita-mas\Desktop\Flaviazandonadi\Xac_11122\19dez FlaviaZandonadi_1D_3.raw]	LVVTLVNALR	R	S	0.95	16	25	16	2.17		1096.7	2	0.0018	1.7	356	365
XAC_XauB_MI	XauB	MI	acetyl-CoA C-acetyltransferase [Xanthomonas fuscans subsp. aurantifolii str. ICPB 11122]	gi|292598801	0.706	0.0101	39854.4	1	1	1	85: Scan 450 (rt=551.306, f=2, i=42) [C:\Documents and Settings\visita-mas\Desktop\Flaviazandonadi\Xac_11122\19dez FlaviaZandonadi_1D_3.raw]	LVVTLVNALR	R	S	0.95	16	25	16	2.17		1096.7	2	0.0018	1.7	356	365
XAC_XauB_MI	XauB	MI	tail-specific protease [Xanthomonas fuscans subsp. aurantifolii str. ICPB 11122]	gi|294627622	1	0.202	80095.5	14	15	21	41: Scan 347 (rt=416.171, f=3, i=10) [C:\Documents and Settings\visita-mas\Desktop\Flaviazandonadi\Xac_11122\19dez FlaviaZandonadi_1D_27.raw]	EVIPGGPAAVDGTLKPGDR	R	I	0.95	24.6	26.4	19.5	4.55		1847.97	2	-0.007	-3.8	264	282
XAC_XauB_MI	XauB	MI	tail-specific protease [Xanthomonas fuscans subsp. aurantifolii str. ICPB 11122]	gi|294627622	1	0.202	80095.5	14	15	21	40: Scan 346 (rt=414.609, f=2, i=30) [C:\Documents and Settings\visita-mas\Desktop\Flaviazandonadi\Xac_11122\19dez FlaviaZandonadi_1D_27.raw]	EVIPGGPAAVDGTLKPGDR	R	I	0.95	15	26.4	5.7	4.03		1847.95	3	-0.024	-13	264	282
XAC_XauB_MI	XauB	MI	tail-specific protease [Xanthomonas fuscans subsp. aurantifolii str. ICPB 11122]	gi|294627622	1	0.202	80095.5	14	15	21	59: Scan 381 (rt=463.389, f=2, i=37) [C:\Documents and Settings\visita-mas\Desktop\Flaviazandonadi\Xac_11122\19dez FlaviaZandonadi_1D_27.raw]	GLVIGETSFGK	R	G	0.95	44.7	27.1	44.7	3.27		1106.59	2	-0.0053	-4.8	490	500
XAC_XauB_MI	XauB	MI	tail-specific protease [Xanthomonas fuscans subsp. aurantifolii str. ICPB 11122]	gi|294627622	1	0.202	80095.5	14	15	21	83: Scan 428 (rt=527.651, f=2, i=48) [C:\Documents and Settings\visita-mas\Desktop\Flaviazandonadi\Xac_11122\19dez FlaviaZandonadi_1D_27.raw]	GSASASEIFAGAIQDYGR	R	G	0.95	86.9	26.3	83.2	8.96		1798.83	2	-0.018	-10	472	489
XAC_XauB_MI	XauB	MI	tail-specific protease [Xanthomonas fuscans subsp. aurantifolii str. ICPB 11122]	gi|294627622	1	0.202	80095.5	14	15	21	50: Scan 366 (rt=442.254, f=2, i=33) [C:\Documents and Settings\visita-mas\Desktop\Flaviazandonadi\Xac_11122\19dez FlaviaZandonadi_1D_27.raw]	GTVQNIVDLDR	K	W	0.95	40.1	28.2	27.6	4.92		1228.64	2	-0.0016	-1.3	501	511
XAC_XauB_MI	XauB	MI	tail-specific protease [Xanthomonas fuscans subsp. aurantifolii str. ICPB 11122]	gi|294627622	1	0.202	80095.5	14	15	21	9: Scan 246 (rt=283.419, f=2, i=9) [C:\Documents and Settings\visita-mas\Desktop\Flaviazandonadi\Xac_11122\19dez FlaviaZandonadi_1D_27.raw]	LAEQAAK	R	G	0.95	31.1	30.3	7.64	2.27		729.4	2	-0.0024	-3.2	344	350
XAC_XauB_MI	XauB	MI	tail-specific protease [Xanthomonas fuscans subsp. aurantifolii str. ICPB 11122]	gi|294627622	1	0.202	80095.5	14	15	21	8: Scan 245 (rt=282.29, f=2, i=8) [C:\Documents and Settings\visita-mas\Desktop\Flaviazandonadi\Xac_11122\19dez FlaviaZandonadi_1D_27.raw]	LAEQAAK	R	G	0.95	49.6	30.3	31.5	1.55		729.4	2	-0.0024	-3.2	344	350
XAC_XauB_MI	XauB	MI	tail-specific protease [Xanthomonas fuscans subsp. aurantifolii str. ICPB 11122]	gi|294627622	1	0.202	80095.5	14	15	21	46: Scan 358 (rt=431.39, f=2, i=32) [C:\Documents and Settings\visita-mas\Desktop\Flaviazandonadi\Xac_11122\19dez FlaviaZandonadi_1D_27.raw]	LEYIPAESGIDGK	R	H	0.95	32.7	27.4	32.7	6.11		1390.7	2	-0.003	-2.1	319	331
XAC_XauB_MI	XauB	MI	tail-specific protease [Xanthomonas fuscans subsp. aurantifolii str. ICPB 11122]	gi|294627622	1	0.202	80095.5	14	15	21	71: Scan 407 (rt=497.908, f=2, i=44) [C:\Documents and Settings\visita-mas\Desktop\Flaviazandonadi\Xac_11122\19dez FlaviaZandonadi_1D_27.raw]	LPGFYQDFEGR	K	R	0.95	41.3	27.8	35.7	4.85		1327.61	2	-0.0091	-6.8	372	382
XAC_XauB_MI	XauB	MI	tail-specific protease [Xanthomonas fuscans subsp. aurantifolii str. ICPB 11122]	gi|294627622	1	0.202	80095.5	14	15	21	70: Scan 406 (rt=496.78, f=2, i=43) [C:\Documents and Settings\visita-mas\Desktop\Flaviazandonadi\Xac_11122\19dez FlaviaZandonadi_1D_27.raw]	LPGFYQDFEGR	K	R	0.95	45.3	27.8	36.8	7.32		1327.61	2	-0.0091	-6.8	372	382
XAC_XauB_MI	XauB	MI	tail-specific protease [Xanthomonas fuscans subsp. aurantifolii str. ICPB 11122]	gi|294627622	1	0.202	80095.5	14	15	21	103: Scan 483 (rt=599.208, f=2, i=61) [C:\Documents and Settings\visita-mas\Desktop\Flaviazandonadi\Xac_11122\19dez FlaviaZandonadi_1D_27.raw]	LTIAQFFR	K	V	0.95	9	26.8	2.33	1.89		994.56	2	-0.00066	-0.66	525	532
XAC_XauB_MI	XauB	MI	tail-specific protease [Xanthomonas fuscans subsp. aurantifolii str. ICPB 11122]	gi|294627622	1	0.202	80095.5	14	15	21	102: Scan 480 (rt=594.853, f=2, i=60) [C:\Documents and Settings\visita-mas\Desktop\Flaviazandonadi\Xac_11122\19dez FlaviaZandonadi_1D_27.raw]	LTIAQFFR	K	V	0.95	47	26.8	32.3	4.62		994.56	2	-0.0019	-1.9	525	532
XAC_XauB_MI	XauB	MI	tail-specific protease [Xanthomonas fuscans subsp. aurantifolii str. ICPB 11122]	gi|294627622	1	0.202	80095.5	14	15	21	101: Scan 479 (rt=593.724, f=2, i=59) [C:\Documents and Settings\visita-mas\Desktop\Flaviazandonadi\Xac_11122\19dez FlaviaZandonadi_1D_27.raw]	LTIAQFFR	K	V	0.95	50.7	26.8	32.9	4.6		994.56	2	-0.0019	-1.9	525	532
XAC_XauB_MI	XauB	MI	tail-specific protease [Xanthomonas fuscans subsp. aurantifolii str. ICPB 11122]	gi|294627622	1	0.202	80095.5	14	15	21	64: Scan 394 (rt=480.432, f=2, i=40) [C:\Documents and Settings\visita-mas\Desktop\Flaviazandonadi\Xac_11122\19dez FlaviaZandonadi_1D_27.raw]	LVYGLLSDSR	K	Y	0.95	29.4	27.6	29.4	4.92		1121.6	2	-0.0057	-5.1	46	55
XAC_XauB_MI	XauB	MI	tail-specific protease [Xanthomonas fuscans subsp. aurantifolii str. ICPB 11122]	gi|294627622	1	0.202	80095.5	14	15	21	6: Scan 232 (rt=265.145, f=2, i=4) [C:\Documents and Settings\visita-mas\Desktop\Flaviazandonadi\Xac_11122\19dez FlaviaZandonadi_1D_27.raw]	QFRDEK	K	A	0.949	35.7	27.6	6.11	0		821.4	2	-0.0023	-2.8	613	618
XAC_XauB_MI	XauB	MI	tail-specific protease [Xanthomonas fuscans subsp. aurantifolii str. ICPB 11122]	gi|294627622	1	0.202	80095.5	14	15	21	100: Scan 476 (rt=589.37, f=4, i=24) [C:\Documents and Settings\visita-mas\Desktop\Flaviazandonadi\Xac_11122\19dez FlaviaZandonadi_1D_27.raw]	QLGLPLDPLAEDSDDGLTGNER	K	D	0.95	9.98	25	9.98	3.23		2324.1	2	-0.011	-4.9	650	671
XAC_XauB_MI	XauB	MI	tail-specific protease [Xanthomonas fuscans subsp. aurantifolii str. ICPB 11122]	gi|294627622	1	0.202	80095.5	14	15	21	54: Scan 372 (rt=450.861, f=3, i=16) [C:\Documents and Settings\visita-mas\Desktop\Flaviazandonadi\Xac_11122\19dez FlaviaZandonadi_1D_27.raw]	TDKVDGVVLDLR	K	N	0.95	49.8	27.8	19.5	7		1328.72	2	-0.0068	-5.1	405	416
XAC_XauB_MI	XauB	MI	tail-specific protease [Xanthomonas fuscans subsp. aurantifolii str. ICPB 11122]	gi|294627622	1	0.202	80095.5	14	15	21	62: Scan 390 (rt=474.949, f=2, i=38) [C:\Documents and Settings\visita-mas\Desktop\Flaviazandonadi\Xac_11122\19dez FlaviaZandonadi_1D_27.raw]	VDGVVLDLR	K	N	0.95	39.9	28.6	23.7	2.59		984.56	2	0.0041	4.2	408	416
XAC_XauB_MI	XauB	MI	tail-specific protease [Xanthomonas fuscans subsp. aurantifolii str. ICPB 11122]	gi|294627622	1	0.202	80095.5	14	15	21	63: Scan 391 (rt=476.077, f=2, i=39) [C:\Documents and Settings\visita-mas\Desktop\Flaviazandonadi\Xac_11122\19dez FlaviaZandonadi_1D_27.raw]	VDGVVLDLR	K	N	0.95	40.2	28.6	30.2	2.51		984.56	2	0.0041	4.2	408	416
XAC_XauB_MI	XauB	MI	tail-specific protease [Xanthomonas fuscans subsp. aurantifolii str. ICPB 11122]	gi|294627622	1	0.202	80095.5	14	15	21	34: Scan 336 (rt=400.519, f=4, i=7) [C:\Documents and Settings\visita-mas\Desktop\Flaviazandonadi\Xac_11122\19dez FlaviaZandonadi_1D_27.raw]	YISLNEAER	K	V	0.95	17.3	27	16.1	1.92		1093.53	2	-0.0064	-5.9	622	630
XAC_XauB_MI	XauB	MI	tail-specific protease [Xanthomonas fuscans subsp. aurantifolii str. ICPB 11122]	gi|294627622	1	0.202	80095.5	14	15	21	35: Scan 337 (rt=401.647, f=4, i=8) [C:\Documents and Settings\visita-mas\Desktop\Flaviazandonadi\Xac_11122\19dez FlaviaZandonadi_1D_27.raw]	YISLNEAER	K	V	0.95	30.9	27	27.7	2.31		1093.53	2	-0.0064	-5.9	622	630
XAC_XauB_MI	XauB	MI	tail-specific protease [Xanthomonas fuscans subsp. aurantifolii str. ICPB 11122]	gi|292597974	1	0.202	80095.5	14	15	21	41: Scan 347 (rt=416.171, f=3, i=10) [C:\Documents and Settings\visita-mas\Desktop\Flaviazandonadi\Xac_11122\19dez FlaviaZandonadi_1D_27.raw]	EVIPGGPAAVDGTLKPGDR	R	I	0.95	24.6	26.4	19.5	4.55		1847.97	2	-0.007	-3.8	264	282
XAC_XauB_MI	XauB	MI	tail-specific protease [Xanthomonas fuscans subsp. aurantifolii str. ICPB 11122]	gi|292597974	1	0.202	80095.5	14	15	21	40: Scan 346 (rt=414.609, f=2, i=30) [C:\Documents and Settings\visita-mas\Desktop\Flaviazandonadi\Xac_11122\19dez FlaviaZandonadi_1D_27.raw]	EVIPGGPAAVDGTLKPGDR	R	I	0.95	15	26.4	5.7	4.03		1847.95	3	-0.024	-13	264	282
XAC_XauB_MI	XauB	MI	tail-specific protease [Xanthomonas fuscans subsp. aurantifolii str. ICPB 11122]	gi|292597974	1	0.202	80095.5	14	15	21	59: Scan 381 (rt=463.389, f=2, i=37) [C:\Documents and Settings\visita-mas\Desktop\Flaviazandonadi\Xac_11122\19dez FlaviaZandonadi_1D_27.raw]	GLVIGETSFGK	R	G	0.95	44.7	27.1	44.7	3.27		1106.59	2	-0.0053	-4.8	490	500
XAC_XauB_MI	XauB	MI	tail-specific protease [Xanthomonas fuscans subsp. aurantifolii str. ICPB 11122]	gi|292597974	1	0.202	80095.5	14	15	21	83: Scan 428 (rt=527.651, f=2, i=48) [C:\Documents and Settings\visita-mas\Desktop\Flaviazandonadi\Xac_11122\19dez FlaviaZandonadi_1D_27.raw]	GSASASEIFAGAIQDYGR	R	G	0.95	86.9	26.3	83.2	8.96		1798.83	2	-0.018	-10	472	489
XAC_XauB_MI	XauB	MI	tail-specific protease [Xanthomonas fuscans subsp. aurantifolii str. ICPB 11122]	gi|292597974	1	0.202	80095.5	14	15	21	50: Scan 366 (rt=442.254, f=2, i=33) [C:\Documents and Settings\visita-mas\Desktop\Flaviazandonadi\Xac_11122\19dez FlaviaZandonadi_1D_27.raw]	GTVQNIVDLDR	K	W	0.95	40.1	28.2	27.6	4.92		1228.64	2	-0.0016	-1.3	501	511
XAC_XauB_MI	XauB	MI	tail-specific protease [Xanthomonas fuscans subsp. aurantifolii str. ICPB 11122]	gi|292597974	1	0.202	80095.5	14	15	21	9: Scan 246 (rt=283.419, f=2, i=9) [C:\Documents and Settings\visita-mas\Desktop\Flaviazandonadi\Xac_11122\19dez FlaviaZandonadi_1D_27.raw]	LAEQAAK	R	G	0.95	31.1	30.3	7.64	2.27		729.4	2	-0.0024	-3.2	344	350
XAC_XauB_MI	XauB	MI	tail-specific protease [Xanthomonas fuscans subsp. aurantifolii str. ICPB 11122]	gi|292597974	1	0.202	80095.5	14	15	21	8: Scan 245 (rt=282.29, f=2, i=8) [C:\Documents and Settings\visita-mas\Desktop\Flaviazandonadi\Xac_11122\19dez FlaviaZandonadi_1D_27.raw]	LAEQAAK	R	G	0.95	49.6	30.3	31.5	1.55		729.4	2	-0.0024	-3.2	344	350
XAC_XauB_MI	XauB	MI	tail-specific protease [Xanthomonas fuscans subsp. aurantifolii str. ICPB 11122]	gi|292597974	1	0.202	80095.5	14	15	21	46: Scan 358 (rt=431.39, f=2, i=32) [C:\Documents and Settings\visita-mas\Desktop\Flaviazandonadi\Xac_11122\19dez FlaviaZandonadi_1D_27.raw]	LEYIPAESGIDGK	R	H	0.95	32.7	27.4	32.7	6.11		1390.7	2	-0.003	-2.1	319	331
XAC_XauB_MI	XauB	MI	tail-specific protease [Xanthomonas fuscans subsp. aurantifolii str. ICPB 11122]	gi|292597974	1	0.202	80095.5	14	15	21	71: Scan 407 (rt=497.908, f=2, i=44) [C:\Documents and Settings\visita-mas\Desktop\Flaviazandonadi\Xac_11122\19dez FlaviaZandonadi_1D_27.raw]	LPGFYQDFEGR	K	R	0.95	41.3	27.8	35.7	4.85		1327.61	2	-0.0091	-6.8	372	382
XAC_XauB_MI	XauB	MI	tail-specific protease [Xanthomonas fuscans subsp. aurantifolii str. ICPB 11122]	gi|292597974	1	0.202	80095.5	14	15	21	70: Scan 406 (rt=496.78, f=2, i=43) [C:\Documents and Settings\visita-mas\Desktop\Flaviazandonadi\Xac_11122\19dez FlaviaZandonadi_1D_27.raw]	LPGFYQDFEGR	K	R	0.95	45.3	27.8	36.8	7.32		1327.61	2	-0.0091	-6.8	372	382
XAC_XauB_MI	XauB	MI	tail-specific protease [Xanthomonas fuscans subsp. aurantifolii str. ICPB 11122]	gi|292597974	1	0.202	80095.5	14	15	21	103: Scan 483 (rt=599.208, f=2, i=61) [C:\Documents and Settings\visita-mas\Desktop\Flaviazandonadi\Xac_11122\19dez FlaviaZandonadi_1D_27.raw]	LTIAQFFR	K	V	0.95	9	26.8	2.33	1.89		994.56	2	-0.00066	-0.66	525	532
XAC_XauB_MI	XauB	MI	tail-specific protease [Xanthomonas fuscans subsp. aurantifolii str. ICPB 11122]	gi|292597974	1	0.202	80095.5	14	15	21	102: Scan 480 (rt=594.853, f=2, i=60) [C:\Documents and Settings\visita-mas\Desktop\Flaviazandonadi\Xac_11122\19dez FlaviaZandonadi_1D_27.raw]	LTIAQFFR	K	V	0.95	47	26.8	32.3	4.62		994.56	2	-0.0019	-1.9	525	532
XAC_XauB_MI	XauB	MI	tail-specific protease [Xanthomonas fuscans subsp. aurantifolii str. ICPB 11122]	gi|292597974	1	0.202	80095.5	14	15	21	101: Scan 479 (rt=593.724, f=2, i=59) [C:\Documents and Settings\visita-mas\Desktop\Flaviazandonadi\Xac_11122\19dez FlaviaZandonadi_1D_27.raw]	LTIAQFFR	K	V	0.95	50.7	26.8	32.9	4.6		994.56	2	-0.0019	-1.9	525	532
XAC_XauB_MI	XauB	MI	tail-specific protease [Xanthomonas fuscans subsp. aurantifolii str. ICPB 11122]	gi|292597974	1	0.202	80095.5	14	15	21	64: Scan 394 (rt=480.432, f=2, i=40) [C:\Documents and Settings\visita-mas\Desktop\Flaviazandonadi\Xac_11122\19dez FlaviaZandonadi_1D_27.raw]	LVYGLLSDSR	K	Y	0.95	29.4	27.6	29.4	4.92		1121.6	2	-0.0057	-5.1	46	55
XAC_XauB_MI	XauB	MI	tail-specific protease [Xanthomonas fuscans subsp. aurantifolii str. ICPB 11122]	gi|292597974	1	0.202	80095.5	14	15	21	6: Scan 232 (rt=265.145, f=2, i=4) [C:\Documents and Settings\visita-mas\Desktop\Flaviazandonadi\Xac_11122\19dez FlaviaZandonadi_1D_27.raw]	QFRDEK	K	A	0.949	35.7	27.6	6.11	0		821.4	2	-0.0023	-2.8	613	618
XAC_XauB_MI	XauB	MI	tail-specific protease [Xanthomonas fuscans subsp. aurantifolii str. ICPB 11122]	gi|292597974	1	0.202	80095.5	14	15	21	100: Scan 476 (rt=589.37, f=4, i=24) [C:\Documents and Settings\visita-mas\Desktop\Flaviazandonadi\Xac_11122\19dez FlaviaZandonadi_1D_27.raw]	QLGLPLDPLAEDSDDGLTGNER	K	D	0.95	9.98	25	9.98	3.23		2324.1	2	-0.011	-4.9	650	671
XAC_XauB_MI	XauB	MI	tail-specific protease [Xanthomonas fuscans subsp. aurantifolii str. ICPB 11122]	gi|292597974	1	0.202	80095.5	14	15	21	54: Scan 372 (rt=450.861, f=3, i=16) [C:\Documents and Settings\visita-mas\Desktop\Flaviazandonadi\Xac_11122\19dez FlaviaZandonadi_1D_27.raw]	TDKVDGVVLDLR	K	N	0.95	49.8	27.8	19.5	7		1328.72	2	-0.0068	-5.1	405	416
XAC_XauB_MI	XauB	MI	tail-specific protease [Xanthomonas fuscans subsp. aurantifolii str. ICPB 11122]	gi|292597974	1	0.202	80095.5	14	15	21	62: Scan 390 (rt=474.949, f=2, i=38) [C:\Documents and Settings\visita-mas\Desktop\Flaviazandonadi\Xac_11122\19dez FlaviaZandonadi_1D_27.raw]	VDGVVLDLR	K	N	0.95	39.9	28.6	23.7	2.59		984.56	2	0.0041	4.2	408	416
XAC_XauB_MI	XauB	MI	tail-specific protease [Xanthomonas fuscans subsp. aurantifolii str. ICPB 11122]	gi|292597974	1	0.202	80095.5	14	15	21	63: Scan 391 (rt=476.077, f=2, i=39) [C:\Documents and Settings\visita-mas\Desktop\Flaviazandonadi\Xac_11122\19dez FlaviaZandonadi_1D_27.raw]	VDGVVLDLR	K	N	0.95	40.2	28.6	30.2	2.51		984.56	2	0.0041	4.2	408	416
XAC_XauB_MI	XauB	MI	tail-specific protease [Xanthomonas fuscans subsp. aurantifolii str. ICPB 11122]	gi|292597974	1	0.202	80095.5	14	15	21	34: Scan 336 (rt=400.519, f=4, i=7) [C:\Documents and Settings\visita-mas\Desktop\Flaviazandonadi\Xac_11122\19dez FlaviaZandonadi_1D_27.raw]	YISLNEAER	K	V	0.95	17.3	27	16.1	1.92		1093.53	2	-0.0064	-5.9	622	630
XAC_XauB_MI	XauB	MI	tail-specific protease [Xanthomonas fuscans subsp. aurantifolii str. ICPB 11122]	gi|292597974	1	0.202	80095.5	14	15	21	35: Scan 337 (rt=401.647, f=4, i=8) [C:\Documents and Settings\visita-mas\Desktop\Flaviazandonadi\Xac_11122\19dez FlaviaZandonadi_1D_27.raw]	YISLNEAER	K	V	0.95	30.9	27	27.7	2.31		1093.53	2	-0.0064	-5.9	622	630
